# Supplementary material for: Wolbachia has subtle effects on thermal preference in highly inbred Drosophila melanogaster which vary with life stage and environmental conditions
Source: Sci Rep. 2023 Aug 23;13:13792. doi: 10.1038/s41598-023-40781-7 (PMC10447536; doi:10.1038/s41598-023-40781-7)
Supplement: Supplementary file 1 — Supplementary Information 1. [file 41598_2023_40781_MOESM1_ESM.xlsx]

## Sheet: 3rd instar_72h vs 120h
genotype	infection	replica	time	food	humidity	room_temp	rearing_temp	age_hours	exp_date	temp	gradient
iso	w-	1	9_00	homemade	0.4	22	25	72h	2020-04-23	18	18_28
iso	w-	1	9_00	homemade	0.4	22	25	72h	2020-04-23	18	18_28
iso	w-	1	9_00	homemade	0.4	22	25	72h	2020-04-23	18	18_28
iso	w-	1	9_00	homemade	0.4	22	25	72h	2020-04-23	18	18_28
iso	w-	1	9_00	homemade	0.4	22	25	72h	2020-04-23	18	18_28
iso	w-	1	9_00	homemade	0.4	22	25	72h	2020-04-23	18	18_28
iso	w-	1	9_00	homemade	0.4	22	25	72h	2020-04-23	18	18_28
iso	w-	1	9_00	homemade	0.4	22	25	72h	2020-04-23	18	18_28
iso	w-	1	9_00	homemade	0.4	22	25	72h	2020-04-23	18	18_28
iso	w-	1	9_00	homemade	0.4	22	25	72h	2020-04-23	18	18_28
iso	w-	1	9_00	homemade	0.4	22	25	72h	2020-04-23	18	18_28
iso	w-	1	9_00	homemade	0.4	22	25	72h	2020-04-23	18	18_28
iso	w-	1	9_00	homemade	0.4	22	25	72h	2020-04-23	19	18_28
iso	w-	1	9_00	homemade	0.4	22	25	72h	2020-04-23	19	18_28
iso	w-	1	9_00	homemade	0.4	22	25	72h	2020-04-23	19	18_28
iso	w-	1	9_00	homemade	0.4	22	25	72h	2020-04-23	19	18_28
iso	w-	1	9_00	homemade	0.4	22	25	72h	2020-04-23	19	18_28
iso	w-	1	9_00	homemade	0.4	22	25	72h	2020-04-23	19	18_28
iso	w-	1	9_00	homemade	0.4	22	25	72h	2020-04-23	19	18_28
iso	w-	1	9_00	homemade	0.4	22	25	72h	2020-04-23	22	18_28
iso	w-	1	9_00	homemade	0.4	22	25	72h	2020-04-23	22	18_28
iso	w-	1	9_00	homemade	0.4	22	25	72h	2020-04-23	23	18_28
iso	w-	1	9_00	homemade	0.4	22	25	72h	2020-04-23	23	18_28
iso	w-	1	9_00	homemade	0.4	22	25	72h	2020-04-23	23	18_28
iso	w-	1	9_00	homemade	0.4	22	25	72h	2020-04-23	23	18_28
iso	w-	1	9_00	homemade	0.4	22	25	72h	2020-04-23	23	18_28
iso	w-	1	9_00	homemade	0.4	22	25	72h	2020-04-23	23	18_28
iso	w-	1	9_00	homemade	0.4	22	25	72h	2020-04-23	23	18_28
iso	w-	1	9_00	homemade	0.4	22	25	72h	2020-04-23	23	18_28
iso	w-	1	9_00	homemade	0.4	22	25	72h	2020-04-23	23	18_28
iso	w-	1	9_00	homemade	0.4	22	25	72h	2020-04-23	23	18_28
iso	w-	1	9_00	homemade	0.4	22	25	72h	2020-04-23	23	18_28
iso	w-	1	9_00	homemade	0.4	22	25	72h	2020-04-23	23	18_28
iso	w-	1	9_00	homemade	0.4	22	25	72h	2020-04-23	23	18_28
iso	w-	1	9_00	homemade	0.4	22	25	72h	2020-04-23	23	18_28
iso	w-	1	9_00	homemade	0.4	22	25	72h	2020-04-23	23	18_28
iso	w-	1	9_00	homemade	0.4	22	25	72h	2020-04-23	23	18_28
iso	w-	1	9_00	homemade	0.4	22	25	72h	2020-04-23	23	18_28
iso	w-	1	9_00	homemade	0.4	22	25	72h	2020-04-23	23	18_28
iso	w-	1	9_00	homemade	0.4	22	25	72h	2020-04-23	23	18_28
iso	w-	1	9_00	homemade	0.4	22	25	72h	2020-04-23	23	18_28
iso	w-	1	9_00	homemade	0.4	22	25	72h	2020-04-23	23	18_28
iso	w-	1	9_00	homemade	0.4	22	25	72h	2020-04-23	23	18_28
iso	w-	1	9_00	homemade	0.4	22	25	72h	2020-04-23	23	18_28
iso	w-	1	9_00	homemade	0.4	22	25	72h	2020-04-23	23	18_28
iso	w-	1	9_00	homemade	0.4	22	25	72h	2020-04-23	23	18_28
iso	w-	1	9_00	homemade	0.4	22	25	72h	2020-04-23	23	18_28
iso	w-	1	9_00	homemade	0.4	22	25	72h	2020-04-23	23	18_28
iso	w-	1	9_00	homemade	0.4	22	25	72h	2020-04-23	23	18_28
iso	w-	1	9_00	homemade	0.4	22	25	72h	2020-04-23	23	18_28
iso	w-	1	9_00	homemade	0.4	22	25	72h	2020-04-23	23	18_28
iso	w-	1	9_00	homemade	0.4	22	25	72h	2020-04-23	23	18_28
iso	w-	1	9_00	homemade	0.4	22	25	72h	2020-04-23	23	18_28
iso	w-	1	9_00	homemade	0.4	22	25	72h	2020-04-23	23	18_28
iso	w-	1	9_00	homemade	0.4	22	25	72h	2020-04-23	23	18_28
iso	w-	1	9_00	homemade	0.4	22	25	72h	2020-04-23	23	18_28
iso	w-	1	9_00	homemade	0.4	22	25	72h	2020-04-23	23	18_28
iso	w-	1	9_00	homemade	0.4	22	25	72h	2020-04-23	23	18_28
iso	w-	1	9_00	homemade	0.4	22	25	72h	2020-04-23	23	18_28
iso	w-	1	9_00	homemade	0.4	22	25	72h	2020-04-23	23	18_28
iso	w-	1	9_00	homemade	0.4	22	25	72h	2020-04-23	23	18_28
iso	w-	1	9_00	homemade	0.4	22	25	72h	2020-04-23	24	18_28
iso	w-	1	9_00	homemade	0.4	22	25	72h	2020-04-23	24	18_28
iso	w-	1	9_00	homemade	0.4	22	25	72h	2020-04-23	24	18_28
iso	w-	1	9_00	homemade	0.4	22	25	72h	2020-04-23	24	18_28
iso	w-	1	9_00	homemade	0.4	22	25	72h	2020-04-23	24	18_28
iso	w-	1	9_00	homemade	0.4	22	25	72h	2020-04-23	24	18_28
iso	w-	1	9_00	homemade	0.4	22	25	72h	2020-04-23	25	18_28
iso	w-	1	9_00	homemade	0.4	22	25	72h	2020-04-23	25	18_28
iso	w-	1	9_00	homemade	0.4	22	25	72h	2020-04-23	26	18_28
iso	w-	2	11_00	homemade	0.4	22	25	72h	2020-04-23	18	18_28
iso	w-	2	11_00	homemade	0.4	22	25	72h	2020-04-23	18	18_28
iso	w-	2	11_00	homemade	0.4	22	25	72h	2020-04-23	19	18_28
iso	w-	2	11_00	homemade	0.4	22	25	72h	2020-04-23	20	18_28
iso	w-	2	11_00	homemade	0.4	22	25	72h	2020-04-23	21	18_28
iso	w-	2	11_00	homemade	0.4	22	25	72h	2020-04-23	21	18_28
iso	w-	2	11_00	homemade	0.4	22	25	72h	2020-04-23	22	18_28
iso	w-	2	11_00	homemade	0.4	22	25	72h	2020-04-23	22	18_28
iso	w-	2	11_00	homemade	0.4	22	25	72h	2020-04-23	22	18_28
iso	w-	2	11_00	homemade	0.4	22	25	72h	2020-04-23	22	18_28
iso	w-	2	11_00	homemade	0.4	22	25	72h	2020-04-23	22	18_28
iso	w-	2	11_00	homemade	0.4	22	25	72h	2020-04-23	22	18_28
iso	w-	2	11_00	homemade	0.4	22	25	72h	2020-04-23	22	18_28
iso	w-	2	11_00	homemade	0.4	22	25	72h	2020-04-23	22	18_28
iso	w-	2	11_00	homemade	0.4	22	25	72h	2020-04-23	22	18_28
iso	w-	2	11_00	homemade	0.4	22	25	72h	2020-04-23	22	18_28
iso	w-	2	11_00	homemade	0.4	22	25	72h	2020-04-23	22	18_28
iso	w-	2	11_00	homemade	0.4	22	25	72h	2020-04-23	22	18_28
iso	w-	2	11_00	homemade	0.4	22	25	72h	2020-04-23	22	18_28
iso	w-	2	11_00	homemade	0.4	22	25	72h	2020-04-23	22	18_28
iso	w-	2	11_00	homemade	0.4	22	25	72h	2020-04-23	22	18_28
iso	w-	2	11_00	homemade	0.4	22	25	72h	2020-04-23	22	18_28
iso	w-	2	11_00	homemade	0.4	22	25	72h	2020-04-23	22	18_28
iso	w-	2	11_00	homemade	0.4	22	25	72h	2020-04-23	22	18_28
iso	w-	2	11_00	homemade	0.4	22	25	72h	2020-04-23	22	18_28
iso	w-	2	11_00	homemade	0.4	22	25	72h	2020-04-23	22	18_28
iso	w-	2	11_00	homemade	0.4	22	25	72h	2020-04-23	23	18_28
iso	w-	2	11_00	homemade	0.4	22	25	72h	2020-04-23	23	18_28
iso	w-	2	11_00	homemade	0.4	22	25	72h	2020-04-23	23	18_28
iso	w-	2	11_00	homemade	0.4	22	25	72h	2020-04-23	23	18_28
iso	w-	2	11_00	homemade	0.4	22	25	72h	2020-04-23	23	18_28
iso	w-	2	11_00	homemade	0.4	22	25	72h	2020-04-23	23	18_28
iso	w-	2	11_00	homemade	0.4	22	25	72h	2020-04-23	23	18_28
iso	w-	2	11_00	homemade	0.4	22	25	72h	2020-04-23	23	18_28
iso	w-	2	11_00	homemade	0.4	22	25	72h	2020-04-23	23	18_28
iso	w-	2	11_00	homemade	0.4	22	25	72h	2020-04-23	24	18_28
iso	w-	2	11_00	homemade	0.4	22	25	72h	2020-04-23	24	18_28
iso	w-	2	11_00	homemade	0.4	22	25	72h	2020-04-23	24	18_28
iso	w-	2	11_00	homemade	0.4	22	25	72h	2020-04-23	24	18_28
iso	w-	2	11_00	homemade	0.4	22	25	72h	2020-04-23	24	18_28
iso	w-	2	11_00	homemade	0.4	22	25	72h	2020-04-23	25	18_28
iso	w-	2	11_00	homemade	0.4	22	25	72h	2020-04-23	26	18_28
iso	w-	2	11_00	homemade	0.4	22	25	72h	2020-04-23	26	18_28
iso	w-	2	11_00	homemade	0.4	22	25	72h	2020-04-23	27	18_28
iso	w-	2	11_00	homemade	0.4	22	25	72h	2020-04-23	27	18_28
iso	w-	2	11_00	homemade	0.4	22	25	72h	2020-04-23	27	18_28
iso	w-	3	13_00	homemade	0.4	22	25	72h	2020-04-23	18	18_28
iso	w-	3	13_00	homemade	0.4	22	25	72h	2020-04-23	18	18_28
iso	w-	3	13_00	homemade	0.4	22	25	72h	2020-04-23	19	18_28
iso	w-	3	13_00	homemade	0.4	22	25	72h	2020-04-23	20	18_28
iso	w-	3	13_00	homemade	0.4	22	25	72h	2020-04-23	20	18_28
iso	w-	3	13_00	homemade	0.4	22	25	72h	2020-04-23	21	18_28
iso	w-	3	13_00	homemade	0.4	22	25	72h	2020-04-23	22	18_28
iso	w-	3	13_00	homemade	0.4	22	25	72h	2020-04-23	22	18_28
iso	w-	3	13_00	homemade	0.4	22	25	72h	2020-04-23	22	18_28
iso	w-	3	13_00	homemade	0.4	22	25	72h	2020-04-23	22	18_28
iso	w-	3	13_00	homemade	0.4	22	25	72h	2020-04-23	22	18_28
iso	w-	3	13_00	homemade	0.4	22	25	72h	2020-04-23	22	18_28
iso	w-	3	13_00	homemade	0.4	22	25	72h	2020-04-23	22	18_28
iso	w-	3	13_00	homemade	0.4	22	25	72h	2020-04-23	22	18_28
iso	w-	3	13_00	homemade	0.4	22	25	72h	2020-04-23	22	18_28
iso	w-	3	13_00	homemade	0.4	22	25	72h	2020-04-23	22	18_28
iso	w-	3	13_00	homemade	0.4	22	25	72h	2020-04-23	22	18_28
iso	w-	3	13_00	homemade	0.4	22	25	72h	2020-04-23	22	18_28
iso	w-	3	13_00	homemade	0.4	22	25	72h	2020-04-23	22	18_28
iso	w-	3	13_00	homemade	0.4	22	25	72h	2020-04-23	22	18_28
iso	w-	3	13_00	homemade	0.4	22	25	72h	2020-04-23	22	18_28
iso	w-	3	13_00	homemade	0.4	22	25	72h	2020-04-23	22	18_28
iso	w-	3	13_00	homemade	0.4	22	25	72h	2020-04-23	22	18_28
iso	w-	3	13_00	homemade	0.4	22	25	72h	2020-04-23	22	18_28
iso	w-	3	13_00	homemade	0.4	22	25	72h	2020-04-23	22	18_28
iso	w-	3	13_00	homemade	0.4	22	25	72h	2020-04-23	23	18_28
iso	w-	3	13_00	homemade	0.4	22	25	72h	2020-04-23	23	18_28
iso	w-	3	13_00	homemade	0.4	22	25	72h	2020-04-23	23	18_28
iso	w-	3	13_00	homemade	0.4	22	25	72h	2020-04-23	23	18_28
iso	w-	3	13_00	homemade	0.4	22	25	72h	2020-04-23	23	18_28
iso	w-	3	13_00	homemade	0.4	22	25	72h	2020-04-23	23	18_28
iso	w-	3	13_00	homemade	0.4	22	25	72h	2020-04-23	24	18_28
iso	w-	3	13_00	homemade	0.4	22	25	72h	2020-04-23	24	18_28
iso	w-	3	13_00	homemade	0.4	22	25	72h	2020-04-23	24	18_28
iso	w-	3	13_00	homemade	0.4	22	25	72h	2020-04-23	24	18_28
iso	w-	3	13_00	homemade	0.4	22	25	72h	2020-04-23	24	18_28
iso	w-	3	13_00	homemade	0.4	22	25	72h	2020-04-23	25	18_28
iso	w-	3	13_00	homemade	0.4	22	25	72h	2020-04-23	25	18_28
iso	w-	3	13_00	homemade	0.4	22	25	72h	2020-04-23	25	18_28
iso	w-	3	13_00	homemade	0.4	22	25	72h	2020-04-23	26	18_28
iso	w-	3	13_00	homemade	0.4	22	25	72h	2020-04-23	26	18_28
iso	w-	3	13_00	homemade	0.4	22	25	72h	2020-04-23	27	18_28
iso	w-	3	13_00	homemade	0.4	22	25	72h	2020-04-23	27	18_28
iso	w-	3	13_00	homemade	0.4	22	25	72h	2020-04-23	27	18_28
iso	w-	3	13_00	homemade	0.4	22	25	72h	2020-04-23	27	18_28
iso	w-	3	13_00	homemade	0.4	22	25	72h	2020-04-23	27	18_28
cs	wMelCS	1	9_00	homemade	0.4	22	25	72h	2020-04-23	18	18_28
cs	wMelCS	1	9_00	homemade	0.4	22	25	72h	2020-04-23	18	18_28
cs	wMelCS	1	9_00	homemade	0.4	22	25	72h	2020-04-23	19	18_28
cs	wMelCS	1	9_00	homemade	0.4	22	25	72h	2020-04-23	19	18_28
cs	wMelCS	1	9_00	homemade	0.4	22	25	72h	2020-04-23	20	18_28
cs	wMelCS	1	9_00	homemade	0.4	22	25	72h	2020-04-23	20	18_28
cs	wMelCS	1	9_00	homemade	0.4	22	25	72h	2020-04-23	20	18_28
cs	wMelCS	1	9_00	homemade	0.4	22	25	72h	2020-04-23	20	18_28
cs	wMelCS	1	9_00	homemade	0.4	22	25	72h	2020-04-23	20	18_28
cs	wMelCS	1	9_00	homemade	0.4	22	25	72h	2020-04-23	20	18_28
cs	wMelCS	1	9_00	homemade	0.4	22	25	72h	2020-04-23	20	18_28
cs	wMelCS	1	9_00	homemade	0.4	22	25	72h	2020-04-23	20	18_28
cs	wMelCS	1	9_00	homemade	0.4	22	25	72h	2020-04-23	21	18_28
cs	wMelCS	1	9_00	homemade	0.4	22	25	72h	2020-04-23	21	18_28
cs	wMelCS	1	9_00	homemade	0.4	22	25	72h	2020-04-23	21	18_28
cs	wMelCS	1	9_00	homemade	0.4	22	25	72h	2020-04-23	21	18_28
cs	wMelCS	1	9_00	homemade	0.4	22	25	72h	2020-04-23	22	18_28
cs	wMelCS	1	9_00	homemade	0.4	22	25	72h	2020-04-23	22	18_28
cs	wMelCS	1	9_00	homemade	0.4	22	25	72h	2020-04-23	22	18_28
cs	wMelCS	1	9_00	homemade	0.4	22	25	72h	2020-04-23	22	18_28
cs	wMelCS	1	9_00	homemade	0.4	22	25	72h	2020-04-23	22	18_28
cs	wMelCS	1	9_00	homemade	0.4	22	25	72h	2020-04-23	22	18_28
cs	wMelCS	1	9_00	homemade	0.4	22	25	72h	2020-04-23	22	18_28
cs	wMelCS	1	9_00	homemade	0.4	22	25	72h	2020-04-23	23	18_28
cs	wMelCS	1	9_00	homemade	0.4	22	25	72h	2020-04-23	23	18_28
cs	wMelCS	1	9_00	homemade	0.4	22	25	72h	2020-04-23	23	18_28
cs	wMelCS	1	9_00	homemade	0.4	22	25	72h	2020-04-23	23	18_28
cs	wMelCS	1	9_00	homemade	0.4	22	25	72h	2020-04-23	23	18_28
cs	wMelCS	1	9_00	homemade	0.4	22	25	72h	2020-04-23	24	18_28
cs	wMelCS	1	9_00	homemade	0.4	22	25	72h	2020-04-23	24	18_28
cs	wMelCS	1	9_00	homemade	0.4	22	25	72h	2020-04-23	24	18_28
cs	wMelCS	1	9_00	homemade	0.4	22	25	72h	2020-04-23	25	18_28
cs	wMelCS	1	9_00	homemade	0.4	22	25	72h	2020-04-23	27	18_28
cs	wMelCS	2	11_00	homemade	0.4	22	25	72h	2020-04-23	18	18_28
cs	wMelCS	2	11_00	homemade	0.4	22	25	72h	2020-04-23	18	18_28
cs	wMelCS	2	11_00	homemade	0.4	22	25	72h	2020-04-23	18	18_28
cs	wMelCS	2	11_00	homemade	0.4	22	25	72h	2020-04-23	18	18_28
cs	wMelCS	2	11_00	homemade	0.4	22	25	72h	2020-04-23	18	18_28
cs	wMelCS	2	11_00	homemade	0.4	22	25	72h	2020-04-23	19	18_28
cs	wMelCS	2	11_00	homemade	0.4	22	25	72h	2020-04-23	20	18_28
cs	wMelCS	2	11_00	homemade	0.4	22	25	72h	2020-04-23	22	18_28
cs	wMelCS	2	11_00	homemade	0.4	22	25	72h	2020-04-23	22	18_28
cs	wMelCS	2	11_00	homemade	0.4	22	25	72h	2020-04-23	22	18_28
cs	wMelCS	2	11_00	homemade	0.4	22	25	72h	2020-04-23	22	18_28
cs	wMelCS	2	11_00	homemade	0.4	22	25	72h	2020-04-23	22	18_28
cs	wMelCS	2	11_00	homemade	0.4	22	25	72h	2020-04-23	22	18_28
cs	wMelCS	2	11_00	homemade	0.4	22	25	72h	2020-04-23	22	18_28
cs	wMelCS	2	11_00	homemade	0.4	22	25	72h	2020-04-23	22	18_28
cs	wMelCS	2	11_00	homemade	0.4	22	25	72h	2020-04-23	22	18_28
cs	wMelCS	2	11_00	homemade	0.4	22	25	72h	2020-04-23	22	18_28
cs	wMelCS	2	11_00	homemade	0.4	22	25	72h	2020-04-23	22	18_28
cs	wMelCS	2	11_00	homemade	0.4	22	25	72h	2020-04-23	22	18_28
cs	wMelCS	2	11_00	homemade	0.4	22	25	72h	2020-04-23	22	18_28
cs	wMelCS	2	11_00	homemade	0.4	22	25	72h	2020-04-23	22	18_28
cs	wMelCS	2	11_00	homemade	0.4	22	25	72h	2020-04-23	22	18_28
cs	wMelCS	2	11_00	homemade	0.4	22	25	72h	2020-04-23	22	18_28
cs	wMelCS	2	11_00	homemade	0.4	22	25	72h	2020-04-23	22	18_28
cs	wMelCS	2	11_00	homemade	0.4	22	25	72h	2020-04-23	22	18_28
cs	wMelCS	2	11_00	homemade	0.4	22	25	72h	2020-04-23	22	18_28
cs	wMelCS	2	11_00	homemade	0.4	22	25	72h	2020-04-23	22	18_28
cs	wMelCS	2	11_00	homemade	0.4	22	25	72h	2020-04-23	22	18_28
cs	wMelCS	2	11_00	homemade	0.4	22	25	72h	2020-04-23	22	18_28
cs	wMelCS	2	11_00	homemade	0.4	22	25	72h	2020-04-23	22	18_28
cs	wMelCS	2	11_00	homemade	0.4	22	25	72h	2020-04-23	22	18_28
cs	wMelCS	2	11_00	homemade	0.4	22	25	72h	2020-04-23	22	18_28
cs	wMelCS	2	11_00	homemade	0.4	22	25	72h	2020-04-23	23	18_28
cs	wMelCS	2	11_00	homemade	0.4	22	25	72h	2020-04-23	23	18_28
cs	wMelCS	2	11_00	homemade	0.4	22	25	72h	2020-04-23	23	18_28
cs	wMelCS	2	11_00	homemade	0.4	22	25	72h	2020-04-23	24	18_28
cs	wMelCS	2	11_00	homemade	0.4	22	25	72h	2020-04-23	24	18_28
cs	wMelCS	2	11_00	homemade	0.4	22	25	72h	2020-04-23	25	18_28
cs	wMelCS	2	11_00	homemade	0.4	22	25	72h	2020-04-23	25	18_28
cs	wMelCS	2	11_00	homemade	0.4	22	25	72h	2020-04-23	27	18_28
cs	wMelCS	2	11_00	homemade	0.4	22	25	72h	2020-04-23	27	18_28
cs	wMelCS	3	13_00	homemade	0.4	22	25	72h	2020-04-23	18	18_28
cs	wMelCS	3	13_00	homemade	0.4	22	25	72h	2020-04-23	19	18_28
cs	wMelCS	3	13_00	homemade	0.4	22	25	72h	2020-04-23	19	18_28
cs	wMelCS	3	13_00	homemade	0.4	22	25	72h	2020-04-23	19	18_28
cs	wMelCS	3	13_00	homemade	0.4	22	25	72h	2020-04-23	20	18_28
cs	wMelCS	3	13_00	homemade	0.4	22	25	72h	2020-04-23	21	18_28
cs	wMelCS	3	13_00	homemade	0.4	22	25	72h	2020-04-23	21	18_28
cs	wMelCS	3	13_00	homemade	0.4	22	25	72h	2020-04-23	21	18_28
cs	wMelCS	3	13_00	homemade	0.4	22	25	72h	2020-04-23	22	18_28
cs	wMelCS	3	13_00	homemade	0.4	22	25	72h	2020-04-23	22	18_28
cs	wMelCS	3	13_00	homemade	0.4	22	25	72h	2020-04-23	22	18_28
cs	wMelCS	3	13_00	homemade	0.4	22	25	72h	2020-04-23	22	18_28
cs	wMelCS	3	13_00	homemade	0.4	22	25	72h	2020-04-23	22	18_28
cs	wMelCS	3	13_00	homemade	0.4	22	25	72h	2020-04-23	22	18_28
cs	wMelCS	3	13_00	homemade	0.4	22	25	72h	2020-04-23	22	18_28
cs	wMelCS	3	13_00	homemade	0.4	22	25	72h	2020-04-23	22	18_28
cs	wMelCS	3	13_00	homemade	0.4	22	25	72h	2020-04-23	22	18_28
cs	wMelCS	3	13_00	homemade	0.4	22	25	72h	2020-04-23	22	18_28
cs	wMelCS	3	13_00	homemade	0.4	22	25	72h	2020-04-23	22	18_28
cs	wMelCS	3	13_00	homemade	0.4	22	25	72h	2020-04-23	22	18_28
cs	wMelCS	3	13_00	homemade	0.4	22	25	72h	2020-04-23	22	18_28
cs	wMelCS	3	13_00	homemade	0.4	22	25	72h	2020-04-23	22	18_28
cs	wMelCS	3	13_00	homemade	0.4	22	25	72h	2020-04-23	22	18_28
cs	wMelCS	3	13_00	homemade	0.4	22	25	72h	2020-04-23	22	18_28
cs	wMelCS	3	13_00	homemade	0.4	22	25	72h	2020-04-23	22	18_28
cs	wMelCS	3	13_00	homemade	0.4	22	25	72h	2020-04-23	22	18_28
cs	wMelCS	3	13_00	homemade	0.4	22	25	72h	2020-04-23	22	18_28
cs	wMelCS	3	13_00	homemade	0.4	22	25	72h	2020-04-23	22	18_28
cs	wMelCS	3	13_00	homemade	0.4	22	25	72h	2020-04-23	22	18_28
cs	wMelCS	3	13_00	homemade	0.4	22	25	72h	2020-04-23	22	18_28
cs	wMelCS	3	13_00	homemade	0.4	22	25	72h	2020-04-23	22	18_28
cs	wMelCS	3	13_00	homemade	0.4	22	25	72h	2020-04-23	23	18_28
cs	wMelCS	3	13_00	homemade	0.4	22	25	72h	2020-04-23	23	18_28
cs	wMelCS	3	13_00	homemade	0.4	22	25	72h	2020-04-23	23	18_28
cs	wMelCS	3	13_00	homemade	0.4	22	25	72h	2020-04-23	23	18_28
cs	wMelCS	3	13_00	homemade	0.4	22	25	72h	2020-04-23	23	18_28
cs	wMelCS	3	13_00	homemade	0.4	22	25	72h	2020-04-23	23	18_28
cs	wMelCS	3	13_00	homemade	0.4	22	25	72h	2020-04-23	23	18_28
cs	wMelCS	3	13_00	homemade	0.4	22	25	72h	2020-04-23	24	18_28
cs	wMelCS	3	13_00	homemade	0.4	22	25	72h	2020-04-23	24	18_28
cs	wMelCS	3	13_00	homemade	0.4	22	25	72h	2020-04-23	25	18_28
cs	wMelCS	3	13_00	homemade	0.4	22	25	72h	2020-04-23	25	18_28
cs	wMelCS	3	13_00	homemade	0.4	22	25	72h	2020-04-23	26	18_28
cs	wMelCS	3	13_00	homemade	0.4	22	25	72h	2020-04-23	27	18_28
cs	wMelCS	3	13_00	homemade	0.4	22	25	72h	2020-04-23	27	18_28
iso	w-	1	14_00	homemade	0.3	24	25	120h	2022-04-17	18	18_28
iso	w-	1	14_00	homemade	0.3	24	25	120h	2022-04-17	18	18_28
iso	w-	1	14_00	homemade	0.3	24	25	120h	2022-04-17	18	18_28
iso	w-	1	14_00	homemade	0.3	24	25	120h	2022-04-17	18	18_28
iso	w-	1	14_00	homemade	0.3	24	25	120h	2022-04-17	18	18_28
iso	w-	1	14_00	homemade	0.3	24	25	120h	2022-04-17	18	18_28
iso	w-	1	14_00	homemade	0.3	24	25	120h	2022-04-17	18	18_28
iso	w-	1	14_00	homemade	0.3	24	25	120h	2022-04-17	18	18_28
iso	w-	1	14_00	homemade	0.3	24	25	120h	2022-04-17	18	18_28
iso	w-	1	14_00	homemade	0.3	24	25	120h	2022-04-17	18	18_28
iso	w-	1	14_00	homemade	0.3	24	25	120h	2022-04-17	18	18_28
iso	w-	1	14_00	homemade	0.3	24	25	120h	2022-04-17	18	18_28
iso	w-	1	14_00	homemade	0.3	24	25	120h	2022-04-17	18	18_28
iso	w-	1	14_00	homemade	0.3	24	25	120h	2022-04-17	18	18_28
iso	w-	1	14_00	homemade	0.3	24	25	120h	2022-04-17	18	18_28
iso	w-	1	14_00	homemade	0.3	24	25	120h	2022-04-17	18	18_28
iso	w-	1	14_00	homemade	0.3	24	25	120h	2022-04-17	18	18_28
iso	w-	1	14_00	homemade	0.3	24	25	120h	2022-04-17	18	18_28
iso	w-	1	14_00	homemade	0.3	24	25	120h	2022-04-17	18	18_28
iso	w-	1	14_00	homemade	0.3	24	25	120h	2022-04-17	18	18_28
iso	w-	1	14_00	homemade	0.3	24	25	120h	2022-04-17	18	18_28
iso	w-	1	14_00	homemade	0.3	24	25	120h	2022-04-17	19	18_28
iso	w-	1	14_00	homemade	0.3	24	25	120h	2022-04-17	19	18_28
iso	w-	1	14_00	homemade	0.3	24	25	120h	2022-04-17	19	18_28
iso	w-	1	14_00	homemade	0.3	24	25	120h	2022-04-17	19	18_28
iso	w-	1	14_00	homemade	0.3	24	25	120h	2022-04-17	19	18_28
iso	w-	1	14_00	homemade	0.3	24	25	120h	2022-04-17	19	18_28
iso	w-	1	14_00	homemade	0.3	24	25	120h	2022-04-17	19	18_28
iso	w-	1	14_00	homemade	0.3	24	25	120h	2022-04-17	19	18_28
iso	w-	1	14_00	homemade	0.3	24	25	120h	2022-04-17	19	18_28
iso	w-	1	14_00	homemade	0.3	24	25	120h	2022-04-17	19	18_28
iso	w-	1	14_00	homemade	0.3	24	25	120h	2022-04-17	20	18_28
iso	w-	1	14_00	homemade	0.3	24	25	120h	2022-04-17	20	18_28
iso	w-	1	14_00	homemade	0.3	24	25	120h	2022-04-17	21	18_28
iso	w-	1	14_00	homemade	0.3	24	25	120h	2022-04-17	21	18_28
iso	w-	1	14_00	homemade	0.3	24	25	120h	2022-04-17	22	18_28
iso	w-	1	14_00	homemade	0.3	24	25	120h	2022-04-17	23	18_28
iso	w-	1	14_00	homemade	0.3	24	25	120h	2022-04-17	25	18_28
iso	w-	1	14_00	homemade	0.3	24	25	120h	2022-04-17	26	18_28
iso	w-	1	14_00	homemade	0.3	24	25	120h	2022-04-17	26	18_28
iso	w-	2	11_00	homemade	0.3	24	25	120h	2020-04-22	18	18_28
iso	w-	2	11_00	homemade	0.3	24	25	120h	2020-04-22	18	18_28
iso	w-	2	11_00	homemade	0.3	24	25	120h	2020-04-22	18	18_28
iso	w-	2	11_00	homemade	0.3	24	25	120h	2020-04-22	18	18_28
iso	w-	2	11_00	homemade	0.3	24	25	120h	2020-04-22	18	18_28
iso	w-	2	11_00	homemade	0.3	24	25	120h	2020-04-22	18	18_28
iso	w-	2	11_00	homemade	0.3	24	25	120h	2020-04-22	18	18_28
iso	w-	2	11_00	homemade	0.3	24	25	120h	2020-04-22	18	18_28
iso	w-	2	11_00	homemade	0.3	24	25	120h	2020-04-22	18	18_28
iso	w-	2	11_00	homemade	0.3	24	25	120h	2020-04-22	18	18_28
iso	w-	2	11_00	homemade	0.3	24	25	120h	2020-04-22	18	18_28
iso	w-	2	11_00	homemade	0.3	24	25	120h	2020-04-22	18	18_28
iso	w-	2	11_00	homemade	0.3	24	25	120h	2020-04-22	18	18_28
iso	w-	2	11_00	homemade	0.3	24	25	120h	2020-04-22	18	18_28
iso	w-	2	11_00	homemade	0.3	24	25	120h	2020-04-22	18	18_28
iso	w-	2	11_00	homemade	0.3	24	25	120h	2020-04-22	18	18_28
iso	w-	2	11_00	homemade	0.3	24	25	120h	2020-04-22	18	18_28
iso	w-	2	11_00	homemade	0.3	24	25	120h	2020-04-22	18	18_28
iso	w-	2	11_00	homemade	0.3	24	25	120h	2020-04-22	18	18_28
iso	w-	2	11_00	homemade	0.3	24	25	120h	2020-04-22	18	18_28
iso	w-	2	11_00	homemade	0.3	24	25	120h	2020-04-22	18	18_28
iso	w-	2	11_00	homemade	0.3	24	25	120h	2020-04-22	18	18_28
iso	w-	2	11_00	homemade	0.3	24	25	120h	2020-04-22	18	18_28
iso	w-	2	11_00	homemade	0.3	24	25	120h	2020-04-22	18	18_28
iso	w-	2	11_00	homemade	0.3	24	25	120h	2020-04-22	18	18_28
iso	w-	2	11_00	homemade	0.3	24	25	120h	2020-04-22	18	18_28
iso	w-	2	11_00	homemade	0.3	24	25	120h	2020-04-22	18	18_28
iso	w-	2	11_00	homemade	0.3	24	25	120h	2020-04-22	18	18_28
iso	w-	2	11_00	homemade	0.3	24	25	120h	2020-04-22	18	18_28
iso	w-	2	11_00	homemade	0.3	24	25	120h	2020-04-22	18	18_28
iso	w-	2	11_00	homemade	0.3	24	25	120h	2020-04-22	18	18_28
iso	w-	2	11_00	homemade	0.3	24	25	120h	2020-04-22	18	18_28
iso	w-	2	11_00	homemade	0.3	24	25	120h	2020-04-22	18	18_28
iso	w-	2	11_00	homemade	0.3	24	25	120h	2020-04-22	18	18_28
iso	w-	2	11_00	homemade	0.3	24	25	120h	2020-04-22	18	18_28
iso	w-	2	11_00	homemade	0.3	24	25	120h	2020-04-22	18	18_28
iso	w-	2	11_00	homemade	0.3	24	25	120h	2020-04-22	18	18_28
iso	w-	2	11_00	homemade	0.3	24	25	120h	2020-04-22	18	18_28
iso	w-	2	11_00	homemade	0.3	24	25	120h	2020-04-22	18	18_28
iso	w-	2	11_00	homemade	0.3	24	25	120h	2020-04-22	18	18_28
iso	w-	2	11_00	homemade	0.3	24	25	120h	2020-04-22	18	18_28
iso	w-	2	11_00	homemade	0.3	24	25	120h	2020-04-22	18	18_28
iso	w-	2	11_00	homemade	0.3	24	25	120h	2020-04-22	18	18_28
iso	w-	2	11_00	homemade	0.3	24	25	120h	2020-04-22	18	18_28
iso	w-	2	11_00	homemade	0.3	24	25	120h	2020-04-22	18	18_28
iso	w-	2	11_00	homemade	0.3	24	25	120h	2020-04-22	18	18_28
iso	w-	2	11_00	homemade	0.3	24	25	120h	2020-04-22	18	18_28
iso	w-	2	11_00	homemade	0.3	24	25	120h	2020-04-22	18	18_28
iso	w-	2	11_00	homemade	0.3	24	25	120h	2020-04-22	18	18_28
iso	w-	2	11_00	homemade	0.3	24	25	120h	2020-04-22	18	18_28
iso	w-	2	11_00	homemade	0.3	24	25	120h	2020-04-22	18	18_28
iso	w-	2	11_00	homemade	0.3	24	25	120h	2020-04-22	18	18_28
iso	w-	2	11_00	homemade	0.3	24	25	120h	2020-04-22	18	18_28
iso	w-	2	11_00	homemade	0.3	24	25	120h	2020-04-22	18	18_28
iso	w-	2	11_00	homemade	0.3	24	25	120h	2020-04-22	18	18_28
iso	w-	2	11_00	homemade	0.3	24	25	120h	2020-04-22	18	18_28
iso	w-	2	11_00	homemade	0.3	24	25	120h	2020-04-22	18	18_28
iso	w-	2	11_00	homemade	0.3	24	25	120h	2020-04-22	18	18_28
iso	w-	2	11_00	homemade	0.3	24	25	120h	2020-04-22	18	18_28
iso	w-	2	11_00	homemade	0.3	24	25	120h	2020-04-22	19	18_28
iso	w-	2	11_00	homemade	0.3	24	25	120h	2020-04-22	19	18_28
iso	w-	2	11_00	homemade	0.3	24	25	120h	2020-04-22	19	18_28
iso	w-	2	11_00	homemade	0.3	24	25	120h	2020-04-22	19	18_28
iso	w-	2	11_00	homemade	0.3	24	25	120h	2020-04-22	19	18_28
iso	w-	2	11_00	homemade	0.3	24	25	120h	2020-04-22	19	18_28
iso	w-	2	11_00	homemade	0.3	24	25	120h	2020-04-22	19	18_28
iso	w-	2	11_00	homemade	0.3	24	25	120h	2020-04-22	19	18_28
iso	w-	2	11_00	homemade	0.3	24	25	120h	2020-04-22	19	18_28
iso	w-	2	11_00	homemade	0.3	24	25	120h	2020-04-22	19	18_28
iso	w-	2	11_00	homemade	0.3	24	25	120h	2020-04-22	19	18_28
iso	w-	2	11_00	homemade	0.3	24	25	120h	2020-04-22	19	18_28
iso	w-	2	11_00	homemade	0.3	24	25	120h	2020-04-22	19	18_28
iso	w-	2	11_00	homemade	0.3	24	25	120h	2020-04-22	19	18_28
iso	w-	2	11_00	homemade	0.3	24	25	120h	2020-04-22	19	18_28
iso	w-	2	11_00	homemade	0.3	24	25	120h	2020-04-22	19	18_28
iso	w-	2	11_00	homemade	0.3	24	25	120h	2020-04-22	19	18_28
iso	w-	2	11_00	homemade	0.3	24	25	120h	2020-04-22	19	18_28
iso	w-	2	11_00	homemade	0.3	24	25	120h	2020-04-22	19	18_28
iso	w-	2	11_00	homemade	0.3	24	25	120h	2020-04-22	19	18_28
iso	w-	2	11_00	homemade	0.3	24	25	120h	2020-04-22	20	18_28
iso	w-	2	11_00	homemade	0.3	24	25	120h	2020-04-22	20	18_28
iso	w-	2	11_00	homemade	0.3	24	25	120h	2020-04-22	20	18_28
iso	w-	2	11_00	homemade	0.3	24	25	120h	2020-04-22	20	18_28
iso	w-	2	11_00	homemade	0.3	24	25	120h	2020-04-22	20	18_28
iso	w-	2	11_00	homemade	0.3	24	25	120h	2020-04-22	20	18_28
iso	w-	2	11_00	homemade	0.3	24	25	120h	2020-04-22	20	18_28
iso	w-	2	11_00	homemade	0.3	24	25	120h	2020-04-22	20	18_28
iso	w-	2	11_00	homemade	0.3	24	25	120h	2020-04-22	20	18_28
iso	w-	2	11_00	homemade	0.3	24	25	120h	2020-04-22	20	18_28
iso	w-	2	11_00	homemade	0.3	24	25	120h	2020-04-22	21	18_28
iso	w-	2	11_00	homemade	0.3	24	25	120h	2020-04-22	21	18_28
iso	w-	2	11_00	homemade	0.3	24	25	120h	2020-04-22	21	18_28
iso	w-	2	11_00	homemade	0.3	24	25	120h	2020-04-22	21	18_28
iso	w-	2	11_00	homemade	0.3	24	25	120h	2020-04-22	21	18_28
iso	w-	2	11_00	homemade	0.3	24	25	120h	2020-04-22	21	18_28
iso	w-	2	11_00	homemade	0.3	24	25	120h	2020-04-22	21	18_28
iso	w-	2	11_00	homemade	0.3	24	25	120h	2020-04-22	21	18_28
iso	w-	2	11_00	homemade	0.3	24	25	120h	2020-04-22	21	18_28
iso	w-	2	11_00	homemade	0.3	24	25	120h	2020-04-22	21	18_28
iso	w-	2	11_00	homemade	0.3	24	25	120h	2020-04-22	21	18_28
iso	w-	2	11_00	homemade	0.3	24	25	120h	2020-04-22	21	18_28
iso	w-	2	11_00	homemade	0.3	24	25	120h	2020-04-22	21	18_28
iso	w-	2	11_00	homemade	0.3	24	25	120h	2020-04-22	21	18_28
iso	w-	2	11_00	homemade	0.3	24	25	120h	2020-04-22	21	18_28
iso	w-	2	11_00	homemade	0.3	24	25	120h	2020-04-22	21	18_28
iso	w-	2	11_00	homemade	0.3	24	25	120h	2020-04-22	21	18_28
iso	w-	2	11_00	homemade	0.3	24	25	120h	2020-04-22	21	18_28
iso	w-	2	11_00	homemade	0.3	24	25	120h	2020-04-22	21	18_28
iso	w-	2	11_00	homemade	0.3	24	25	120h	2020-04-22	21	18_28
iso	w-	2	11_00	homemade	0.3	24	25	120h	2020-04-22	22	18_28
iso	w-	2	11_00	homemade	0.3	24	25	120h	2020-04-22	22	18_28
iso	w-	2	11_00	homemade	0.3	24	25	120h	2020-04-22	22	18_28
iso	w-	2	11_00	homemade	0.3	24	25	120h	2020-04-22	22	18_28
iso	w-	2	11_00	homemade	0.3	24	25	120h	2020-04-22	22	18_28
iso	w-	2	11_00	homemade	0.3	24	25	120h	2020-04-22	22	18_28
iso	w-	2	11_00	homemade	0.3	24	25	120h	2020-04-22	22	18_28
iso	w-	2	11_00	homemade	0.3	24	25	120h	2020-04-22	22	18_28
iso	w-	2	11_00	homemade	0.3	24	25	120h	2020-04-22	22	18_28
iso	w-	2	11_00	homemade	0.3	24	25	120h	2020-04-22	22	18_28
iso	w-	2	11_00	homemade	0.3	24	25	120h	2020-04-22	22	18_28
iso	w-	2	11_00	homemade	0.3	24	25	120h	2020-04-22	22	18_28
iso	w-	2	11_00	homemade	0.3	24	25	120h	2020-04-22	22	18_28
iso	w-	2	11_00	homemade	0.3	24	25	120h	2020-04-22	22	18_28
iso	w-	2	11_00	homemade	0.3	24	25	120h	2020-04-22	22	18_28
iso	w-	2	11_00	homemade	0.3	24	25	120h	2020-04-22	23	18_28
iso	w-	2	11_00	homemade	0.3	24	25	120h	2020-04-22	23	18_28
iso	w-	2	11_00	homemade	0.3	24	25	120h	2020-04-22	23	18_28
iso	w-	3	14_30	homemade	0.3	24.6	25	120h	2020-04-22	18	18_28
iso	w-	3	14_30	homemade	0.3	24.6	25	120h	2020-04-22	18	18_28
iso	w-	3	14_30	homemade	0.3	24.6	25	120h	2020-04-22	18	18_28
iso	w-	3	14_30	homemade	0.3	24.6	25	120h	2020-04-22	18	18_28
iso	w-	3	14_30	homemade	0.3	24.6	25	120h	2020-04-22	18	18_28
iso	w-	3	14_30	homemade	0.3	24.6	25	120h	2020-04-22	18	18_28
iso	w-	3	14_30	homemade	0.3	24.6	25	120h	2020-04-22	18	18_28
iso	w-	3	14_30	homemade	0.3	24.6	25	120h	2020-04-22	18	18_28
iso	w-	3	14_30	homemade	0.3	24.6	25	120h	2020-04-22	18	18_28
iso	w-	3	14_30	homemade	0.3	24.6	25	120h	2020-04-22	18	18_28
iso	w-	3	14_30	homemade	0.3	24.6	25	120h	2020-04-22	18	18_28
iso	w-	3	14_30	homemade	0.3	24.6	25	120h	2020-04-22	18	18_28
iso	w-	3	14_30	homemade	0.3	24.6	25	120h	2020-04-22	18	18_28
iso	w-	3	14_30	homemade	0.3	24.6	25	120h	2020-04-22	18	18_28
iso	w-	3	14_30	homemade	0.3	24.6	25	120h	2020-04-22	18	18_28
iso	w-	3	14_30	homemade	0.3	24.6	25	120h	2020-04-22	18	18_28
iso	w-	3	14_30	homemade	0.3	24.6	25	120h	2020-04-22	18	18_28
iso	w-	3	14_30	homemade	0.3	24.6	25	120h	2020-04-22	18	18_28
iso	w-	3	14_30	homemade	0.3	24.6	25	120h	2020-04-22	18	18_28
iso	w-	3	14_30	homemade	0.3	24.6	25	120h	2020-04-22	18	18_28
iso	w-	3	14_30	homemade	0.3	24.6	25	120h	2020-04-22	18	18_28
iso	w-	3	14_30	homemade	0.3	24.6	25	120h	2020-04-22	18	18_28
iso	w-	3	14_30	homemade	0.3	24.6	25	120h	2020-04-22	18	18_28
iso	w-	3	14_30	homemade	0.3	24.6	25	120h	2020-04-22	18	18_28
iso	w-	3	14_30	homemade	0.3	24.6	25	120h	2020-04-22	18	18_28
iso	w-	3	14_30	homemade	0.3	24.6	25	120h	2020-04-22	18	18_28
iso	w-	3	14_30	homemade	0.3	24.6	25	120h	2020-04-22	18	18_28
iso	w-	3	14_30	homemade	0.3	24.6	25	120h	2020-04-22	18	18_28
iso	w-	3	14_30	homemade	0.3	24.6	25	120h	2020-04-22	18	18_28
iso	w-	3	14_30	homemade	0.3	24.6	25	120h	2020-04-22	18	18_28
iso	w-	3	14_30	homemade	0.3	24.6	25	120h	2020-04-22	19	18_28
iso	w-	3	14_30	homemade	0.3	24.6	25	120h	2020-04-22	19	18_28
iso	w-	3	14_30	homemade	0.3	24.6	25	120h	2020-04-22	19	18_28
iso	w-	3	14_30	homemade	0.3	24.6	25	120h	2020-04-22	19	18_28
iso	w-	3	14_30	homemade	0.3	24.6	25	120h	2020-04-22	19	18_28
iso	w-	3	14_30	homemade	0.3	24.6	25	120h	2020-04-22	19	18_28
iso	w-	3	14_30	homemade	0.3	24.6	25	120h	2020-04-22	19	18_28
iso	w-	3	14_30	homemade	0.3	24.6	25	120h	2020-04-22	19	18_28
iso	w-	3	14_30	homemade	0.3	24.6	25	120h	2020-04-22	19	18_28
iso	w-	3	14_30	homemade	0.3	24.6	25	120h	2020-04-22	19	18_28
iso	w-	3	14_30	homemade	0.3	24.6	25	120h	2020-04-22	19	18_28
iso	w-	3	14_30	homemade	0.3	24.6	25	120h	2020-04-22	19	18_28
iso	w-	3	14_30	homemade	0.3	24.6	25	120h	2020-04-22	19	18_28
iso	w-	3	14_30	homemade	0.3	24.6	25	120h	2020-04-22	19	18_28
iso	w-	3	14_30	homemade	0.3	24.6	25	120h	2020-04-22	19	18_28
iso	w-	3	14_30	homemade	0.3	24.6	25	120h	2020-04-22	19	18_28
iso	w-	3	14_30	homemade	0.3	24.6	25	120h	2020-04-22	19	18_28
iso	w-	3	14_30	homemade	0.3	24.6	25	120h	2020-04-22	19	18_28
iso	w-	3	14_30	homemade	0.3	24.6	25	120h	2020-04-22	19	18_28
iso	w-	3	14_30	homemade	0.3	24.6	25	120h	2020-04-22	19	18_28
iso	w-	3	14_30	homemade	0.3	24.6	25	120h	2020-04-22	19	18_28
iso	w-	3	14_30	homemade	0.3	24.6	25	120h	2020-04-22	19	18_28
iso	w-	3	14_30	homemade	0.3	24.6	25	120h	2020-04-22	19	18_28
iso	w-	3	14_30	homemade	0.3	24.6	25	120h	2020-04-22	19	18_28
iso	w-	3	14_30	homemade	0.3	24.6	25	120h	2020-04-22	19	18_28
iso	w-	3	14_30	homemade	0.3	24.6	25	120h	2020-04-22	19	18_28
iso	w-	3	14_30	homemade	0.3	24.6	25	120h	2020-04-22	19	18_28
iso	w-	3	14_30	homemade	0.3	24.6	25	120h	2020-04-22	19	18_28
iso	w-	3	14_30	homemade	0.3	24.6	25	120h	2020-04-22	20	18_28
iso	w-	3	14_30	homemade	0.3	24.6	25	120h	2020-04-22	20	18_28
iso	w-	3	14_30	homemade	0.3	24.6	25	120h	2020-04-22	20	18_28
iso	w-	3	14_30	homemade	0.3	24.6	25	120h	2020-04-22	20	18_28
iso	w-	3	14_30	homemade	0.3	24.6	25	120h	2020-04-22	20	18_28
iso	w-	3	14_30	homemade	0.3	24.6	25	120h	2020-04-22	20	18_28
iso	w-	3	14_30	homemade	0.3	24.6	25	120h	2020-04-22	20	18_28
iso	w-	3	14_30	homemade	0.3	24.6	25	120h	2020-04-22	20	18_28
iso	w-	3	14_30	homemade	0.3	24.6	25	120h	2020-04-22	21	18_28
iso	w-	3	14_30	homemade	0.3	24.6	25	120h	2020-04-22	21	18_28
iso	w-	3	14_30	homemade	0.3	24.6	25	120h	2020-04-22	21	18_28
iso	w-	3	14_30	homemade	0.3	24.6	25	120h	2020-04-22	21	18_28
iso	w-	3	14_30	homemade	0.3	24.6	25	120h	2020-04-22	21	18_28
iso	w-	3	14_30	homemade	0.3	24.6	25	120h	2020-04-22	22	18_28
iso	w-	3	14_30	homemade	0.3	24.6	25	120h	2020-04-22	22	18_28
iso	w-	3	14_30	homemade	0.3	24.6	25	120h	2020-04-22	22	18_28
iso	w-	3	14_30	homemade	0.3	24.6	25	120h	2020-04-22	22	18_28
iso	w-	3	14_30	homemade	0.3	24.6	25	120h	2020-04-22	22	18_28
iso	w-	3	14_30	homemade	0.3	24.6	25	120h	2020-04-22	22	18_28
iso	w-	3	14_30	homemade	0.3	24.6	25	120h	2020-04-22	22	18_28
iso	w-	3	14_30	homemade	0.3	24.6	25	120h	2020-04-22	22	18_28
iso	w-	3	14_30	homemade	0.3	24.6	25	120h	2020-04-22	22	18_28
iso	w-	3	14_30	homemade	0.3	24.6	25	120h	2020-04-22	22	18_28
iso	w-	3	14_30	homemade	0.3	24.6	25	120h	2020-04-22	23	18_28
iso	w-	3	14_30	homemade	0.3	24.6	25	120h	2020-04-22	23	18_28
iso	w-	3	14_30	homemade	0.3	24.6	25	120h	2020-04-22	23	18_28
iso	w-	3	14_30	homemade	0.3	24.6	25	120h	2020-04-22	23	18_28
iso	w-	3	14_30	homemade	0.3	24.6	25	120h	2020-04-22	23	18_28
iso	w-	3	14_30	homemade	0.3	24.6	25	120h	2020-04-22	23	18_28
iso	w-	3	14_30	homemade	0.3	24.6	25	120h	2020-04-22	24	18_28
iso	w-	3	14_30	homemade	0.3	24.6	25	120h	2020-04-22	24	18_28
iso	w-	3	14_30	homemade	0.3	24.6	25	120h	2020-04-22	24	18_28
iso	w-	3	14_30	homemade	0.3	24.6	25	120h	2020-04-22	25	18_28
iso	w-	3	14_30	homemade	0.3	24.6	25	120h	2020-04-22	26	18_28
iso	w-	4	11_00	homemade	0.3	24.1	25	120h	2020-04-23	18	18_28
iso	w-	4	11_00	homemade	0.3	24.1	25	120h	2020-04-23	18	18_28
iso	w-	4	11_00	homemade	0.3	24.1	25	120h	2020-04-23	18	18_28
iso	w-	4	11_00	homemade	0.3	24.1	25	120h	2020-04-23	18	18_28
iso	w-	4	11_00	homemade	0.3	24.1	25	120h	2020-04-23	18	18_28
iso	w-	4	11_00	homemade	0.3	24.1	25	120h	2020-04-23	18	18_28
iso	w-	4	11_00	homemade	0.3	24.1	25	120h	2020-04-23	18	18_28
iso	w-	4	11_00	homemade	0.3	24.1	25	120h	2020-04-23	18	18_28
iso	w-	4	11_00	homemade	0.3	24.1	25	120h	2020-04-23	18	18_28
iso	w-	4	11_00	homemade	0.3	24.1	25	120h	2020-04-23	18	18_28
iso	w-	4	11_00	homemade	0.3	24.1	25	120h	2020-04-23	18	18_28
iso	w-	4	11_00	homemade	0.3	24.1	25	120h	2020-04-23	18	18_28
iso	w-	4	11_00	homemade	0.3	24.1	25	120h	2020-04-23	18	18_28
iso	w-	4	11_00	homemade	0.3	24.1	25	120h	2020-04-23	18	18_28
iso	w-	4	11_00	homemade	0.3	24.1	25	120h	2020-04-23	18	18_28
iso	w-	4	11_00	homemade	0.3	24.1	25	120h	2020-04-23	18	18_28
iso	w-	4	11_00	homemade	0.3	24.1	25	120h	2020-04-23	18	18_28
iso	w-	4	11_00	homemade	0.3	24.1	25	120h	2020-04-23	18	18_28
iso	w-	4	11_00	homemade	0.3	24.1	25	120h	2020-04-23	18	18_28
iso	w-	4	11_00	homemade	0.3	24.1	25	120h	2020-04-23	18	18_28
iso	w-	4	11_00	homemade	0.3	24.1	25	120h	2020-04-23	18	18_28
iso	w-	4	11_00	homemade	0.3	24.1	25	120h	2020-04-23	18	18_28
iso	w-	4	11_00	homemade	0.3	24.1	25	120h	2020-04-23	18	18_28
iso	w-	4	11_00	homemade	0.3	24.1	25	120h	2020-04-23	18	18_28
iso	w-	4	11_00	homemade	0.3	24.1	25	120h	2020-04-23	18	18_28
iso	w-	4	11_00	homemade	0.3	24.1	25	120h	2020-04-23	18	18_28
iso	w-	4	11_00	homemade	0.3	24.1	25	120h	2020-04-23	18	18_28
iso	w-	4	11_00	homemade	0.3	24.1	25	120h	2020-04-23	18	18_28
iso	w-	4	11_00	homemade	0.3	24.1	25	120h	2020-04-23	18	18_28
iso	w-	4	11_00	homemade	0.3	24.1	25	120h	2020-04-23	18	18_28
iso	w-	4	11_00	homemade	0.3	24.1	25	120h	2020-04-23	18	18_28
iso	w-	4	11_00	homemade	0.3	24.1	25	120h	2020-04-23	19	18_28
iso	w-	4	11_00	homemade	0.3	24.1	25	120h	2020-04-23	19	18_28
iso	w-	4	11_00	homemade	0.3	24.1	25	120h	2020-04-23	19	18_28
iso	w-	4	11_00	homemade	0.3	24.1	25	120h	2020-04-23	20	18_28
iso	w-	4	11_00	homemade	0.3	24.1	25	120h	2020-04-23	21	18_28
iso	w-	4	11_00	homemade	0.3	24.1	25	120h	2020-04-23	21	18_28
iso	w-	4	11_00	homemade	0.3	24.1	25	120h	2020-04-23	21	18_28
iso	w-	4	11_00	homemade	0.3	24.1	25	120h	2020-04-23	21	18_28
iso	w-	4	11_00	homemade	0.3	24.1	25	120h	2020-04-23	21	18_28
iso	w-	4	11_00	homemade	0.3	24.1	25	120h	2020-04-23	21	18_28
iso	w-	4	11_00	homemade	0.3	24.1	25	120h	2020-04-23	21	18_28
iso	w-	4	11_00	homemade	0.3	24.1	25	120h	2020-04-23	22	18_28
iso	w-	4	11_00	homemade	0.3	24.1	25	120h	2020-04-23	22	18_28
iso	w-	4	11_00	homemade	0.3	24.1	25	120h	2020-04-23	22	18_28
iso	w-	4	11_00	homemade	0.3	24.1	25	120h	2020-04-23	23	18_28
iso	w-	4	11_00	homemade	0.3	24.1	25	120h	2020-04-23	23	18_28
iso	w-	4	11_00	homemade	0.3	24.1	25	120h	2020-04-23	23	18_28
iso	w-	4	11_00	homemade	0.3	24.1	25	120h	2020-04-23	24	18_28
iso	w-	4	11_00	homemade	0.3	24.1	25	120h	2020-04-23	24	18_28
iso	w-	4	11_00	homemade	0.3	24.1	25	120h	2020-04-23	24	18_28
iso	w-	4	11_00	homemade	0.3	24.1	25	120h	2020-04-23	24	18_28
iso	w-	4	11_00	homemade	0.3	24.1	25	120h	2020-04-23	25	18_28
iso	w-	4	11_00	homemade	0.3	24.1	25	120h	2020-04-23	25	18_28
iso	w-	4	11_00	homemade	0.3	24.1	25	120h	2020-04-23	25	18_28
iso	w-	4	11_00	homemade	0.3	24.1	25	120h	2020-04-23	26	18_28
iso	w-	4	11_00	homemade	0.3	24.1	25	120h	2020-04-23	26	18_28
iso	w-	5	14_30	homemade	0.3	24.5	25	120h	2020-04-23	18	18_28
iso	w-	5	14_30	homemade	0.3	24.5	25	120h	2020-04-23	18	18_28
iso	w-	5	14_30	homemade	0.3	24.5	25	120h	2020-04-23	18	18_28
iso	w-	5	14_30	homemade	0.3	24.5	25	120h	2020-04-23	18	18_28
iso	w-	5	14_30	homemade	0.3	24.5	25	120h	2020-04-23	18	18_28
iso	w-	5	14_30	homemade	0.3	24.5	25	120h	2020-04-23	18	18_28
iso	w-	5	14_30	homemade	0.3	24.5	25	120h	2020-04-23	18	18_28
iso	w-	5	14_30	homemade	0.3	24.5	25	120h	2020-04-23	18	18_28
iso	w-	5	14_30	homemade	0.3	24.5	25	120h	2020-04-23	18	18_28
iso	w-	5	14_30	homemade	0.3	24.5	25	120h	2020-04-23	18	18_28
iso	w-	5	14_30	homemade	0.3	24.5	25	120h	2020-04-23	19	18_28
iso	w-	5	14_30	homemade	0.3	24.5	25	120h	2020-04-23	19	18_28
iso	w-	5	14_30	homemade	0.3	24.5	25	120h	2020-04-23	19	18_28
iso	w-	5	14_30	homemade	0.3	24.5	25	120h	2020-04-23	19	18_28
iso	w-	5	14_30	homemade	0.3	24.5	25	120h	2020-04-23	19	18_28
iso	w-	5	14_30	homemade	0.3	24.5	25	120h	2020-04-23	19	18_28
iso	w-	5	14_30	homemade	0.3	24.5	25	120h	2020-04-23	19	18_28
iso	w-	5	14_30	homemade	0.3	24.5	25	120h	2020-04-23	19	18_28
iso	w-	5	14_30	homemade	0.3	24.5	25	120h	2020-04-23	19	18_28
iso	w-	5	14_30	homemade	0.3	24.5	25	120h	2020-04-23	19	18_28
iso	w-	5	14_30	homemade	0.3	24.5	25	120h	2020-04-23	19	18_28
iso	w-	5	14_30	homemade	0.3	24.5	25	120h	2020-04-23	20	18_28
iso	w-	5	14_30	homemade	0.3	24.5	25	120h	2020-04-23	20	18_28
iso	w-	5	14_30	homemade	0.3	24.5	25	120h	2020-04-23	20	18_28
iso	w-	5	14_30	homemade	0.3	24.5	25	120h	2020-04-23	20	18_28
iso	w-	5	14_30	homemade	0.3	24.5	25	120h	2020-04-23	21	18_28
iso	w-	5	14_30	homemade	0.3	24.5	25	120h	2020-04-23	21	18_28
iso	w-	5	14_30	homemade	0.3	24.5	25	120h	2020-04-23	21	18_28
iso	w-	5	14_30	homemade	0.3	24.5	25	120h	2020-04-23	21	18_28
iso	w-	5	14_30	homemade	0.3	24.5	25	120h	2020-04-23	22	18_28
iso	w-	5	14_30	homemade	0.3	24.5	25	120h	2020-04-23	22	18_28
iso	w-	5	14_30	homemade	0.3	24.5	25	120h	2020-04-23	22	18_28
iso	w-	5	14_30	homemade	0.3	24.5	25	120h	2020-04-23	22	18_28
iso	w-	5	14_30	homemade	0.3	24.5	25	120h	2020-04-23	22	18_28
iso	w-	5	14_30	homemade	0.3	24.5	25	120h	2020-04-23	22	18_28
iso	w-	5	14_30	homemade	0.3	24.5	25	120h	2020-04-23	22	18_28
iso	w-	5	14_30	homemade	0.3	24.5	25	120h	2020-04-23	23	18_28
iso	w-	5	14_30	homemade	0.3	24.5	25	120h	2020-04-23	23	18_28
iso	w-	5	14_30	homemade	0.3	24.5	25	120h	2020-04-23	23	18_28
iso	w-	5	14_30	homemade	0.3	24.5	25	120h	2020-04-23	24	18_28
iso	w-	5	14_30	homemade	0.3	24.5	25	120h	2020-04-23	24	18_28
iso	w-	5	14_30	homemade	0.3	24.5	25	120h	2020-04-23	24	18_28
iso	w-	5	14_30	homemade	0.3	24.5	25	120h	2020-04-23	24	18_28
iso	w-	5	14_30	homemade	0.3	24.5	25	120h	2020-04-23	25	18_28
iso	w-	5	14_30	homemade	0.3	24.5	25	120h	2020-04-23	25	18_28
iso	w-	5	14_30	homemade	0.3	24.5	25	120h	2020-04-23	25	18_28
iso	w-	5	14_30	homemade	0.3	24.5	25	120h	2020-04-23	26	18_28
iso	w-	5	14_30	homemade	0.3	24.5	25	120h	2020-04-23	26	18_28
cs	wMelCS	1	14_00	homemade	0.3	24.3	25	120h	2020-04-17	18	18_28
cs	wMelCS	1	14_00	homemade	0.3	24.3	25	120h	2020-04-17	18	18_28
cs	wMelCS	1	14_00	homemade	0.3	24.3	25	120h	2020-04-17	18	18_28
cs	wMelCS	1	14_00	homemade	0.3	24.3	25	120h	2020-04-17	18	18_28
cs	wMelCS	1	14_00	homemade	0.3	24.3	25	120h	2020-04-17	18	18_28
cs	wMelCS	1	14_00	homemade	0.3	24.3	25	120h	2020-04-17	18	18_28
cs	wMelCS	1	14_00	homemade	0.3	24.3	25	120h	2020-04-17	18	18_28
cs	wMelCS	1	14_00	homemade	0.3	24.3	25	120h	2020-04-17	18	18_28
cs	wMelCS	1	14_00	homemade	0.3	24.3	25	120h	2020-04-17	18	18_28
cs	wMelCS	1	14_00	homemade	0.3	24.3	25	120h	2020-04-17	18	18_28
cs	wMelCS	1	14_00	homemade	0.3	24.3	25	120h	2020-04-17	18	18_28
cs	wMelCS	1	14_00	homemade	0.3	24.3	25	120h	2020-04-17	18	18_28
cs	wMelCS	1	14_00	homemade	0.3	24.3	25	120h	2020-04-17	18	18_28
cs	wMelCS	1	14_00	homemade	0.3	24.3	25	120h	2020-04-17	18	18_28
cs	wMelCS	1	14_00	homemade	0.3	24.3	25	120h	2020-04-17	18	18_28
cs	wMelCS	1	14_00	homemade	0.3	24.3	25	120h	2020-04-17	18	18_28
cs	wMelCS	1	14_00	homemade	0.3	24.3	25	120h	2020-04-17	18	18_28
cs	wMelCS	1	14_00	homemade	0.3	24.3	25	120h	2020-04-17	18	18_28
cs	wMelCS	1	14_00	homemade	0.3	24.3	25	120h	2020-04-17	18	18_28
cs	wMelCS	1	14_00	homemade	0.3	24.3	25	120h	2020-04-17	18	18_28
cs	wMelCS	1	14_00	homemade	0.3	24.3	25	120h	2020-04-17	18	18_28
cs	wMelCS	1	14_00	homemade	0.3	24.3	25	120h	2020-04-17	18	18_28
cs	wMelCS	1	14_00	homemade	0.3	24.3	25	120h	2020-04-17	18	18_28
cs	wMelCS	1	14_00	homemade	0.3	24.3	25	120h	2020-04-17	19	18_28
cs	wMelCS	1	14_00	homemade	0.3	24.3	25	120h	2020-04-17	19	18_28
cs	wMelCS	1	14_00	homemade	0.3	24.3	25	120h	2020-04-17	19	18_28
cs	wMelCS	1	14_00	homemade	0.3	24.3	25	120h	2020-04-17	19	18_28
cs	wMelCS	1	14_00	homemade	0.3	24.3	25	120h	2020-04-17	19	18_28
cs	wMelCS	1	14_00	homemade	0.3	24.3	25	120h	2020-04-17	19	18_28
cs	wMelCS	1	14_00	homemade	0.3	24.3	25	120h	2020-04-17	19	18_28
cs	wMelCS	1	14_00	homemade	0.3	24.3	25	120h	2020-04-17	19	18_28
cs	wMelCS	1	14_00	homemade	0.3	24.3	25	120h	2020-04-17	19	18_28
cs	wMelCS	1	14_00	homemade	0.3	24.3	25	120h	2020-04-17	20	18_28
cs	wMelCS	1	14_00	homemade	0.3	24.3	25	120h	2020-04-17	20	18_28
cs	wMelCS	1	14_00	homemade	0.3	24.3	25	120h	2020-04-17	21	18_28
cs	wMelCS	1	14_00	homemade	0.3	24.3	25	120h	2020-04-17	21	18_28
cs	wMelCS	1	14_00	homemade	0.3	24.3	25	120h	2020-04-17	22	18_28
cs	wMelCS	1	14_00	homemade	0.3	24.3	25	120h	2020-04-17	23	18_28
cs	wMelCS	1	14_00	homemade	0.3	24.3	25	120h	2020-04-17	23	18_28
cs	wMelCS	1	14_00	homemade	0.3	24.3	25	120h	2020-04-17	23	18_28
cs	wMelCS	1	14_00	homemade	0.3	24.3	25	120h	2020-04-17	23	18_28
cs	wMelCS	1	14_00	homemade	0.3	24.3	25	120h	2020-04-17	23	18_28
cs	wMelCS	1	14_00	homemade	0.3	24.3	25	120h	2020-04-17	23	18_28
cs	wMelCS	1	14_00	homemade	0.3	24.3	25	120h	2020-04-17	25	18_28
cs	wMelCS	1	14_00	homemade	0.3	24.3	25	120h	2020-04-17	25	18_28
cs	wMelCS	1	14_00	homemade	0.3	24.3	25	120h	2020-04-17	25	18_28
cs	wMelCS	2	11_00	homemade	0.3	24	25	120h	2020-04-22	18	18_28
cs	wMelCS	2	11_00	homemade	0.3	24	25	120h	2020-04-22	18	18_28
cs	wMelCS	2	11_00	homemade	0.3	24	25	120h	2020-04-22	18	18_28
cs	wMelCS	2	11_00	homemade	0.3	24	25	120h	2020-04-22	18	18_28
cs	wMelCS	2	11_00	homemade	0.3	24	25	120h	2020-04-22	18	18_28
cs	wMelCS	2	11_00	homemade	0.3	24	25	120h	2020-04-22	18	18_28
cs	wMelCS	2	11_00	homemade	0.3	24	25	120h	2020-04-22	18	18_28
cs	wMelCS	2	11_00	homemade	0.3	24	25	120h	2020-04-22	18	18_28
cs	wMelCS	2	11_00	homemade	0.3	24	25	120h	2020-04-22	18	18_28
cs	wMelCS	2	11_00	homemade	0.3	24	25	120h	2020-04-22	18	18_28
cs	wMelCS	2	11_00	homemade	0.3	24	25	120h	2020-04-22	18	18_28
cs	wMelCS	2	11_00	homemade	0.3	24	25	120h	2020-04-22	18	18_28
cs	wMelCS	2	11_00	homemade	0.3	24	25	120h	2020-04-22	18	18_28
cs	wMelCS	2	11_00	homemade	0.3	24	25	120h	2020-04-22	18	18_28
cs	wMelCS	2	11_00	homemade	0.3	24	25	120h	2020-04-22	18	18_28
cs	wMelCS	2	11_00	homemade	0.3	24	25	120h	2020-04-22	18	18_28
cs	wMelCS	2	11_00	homemade	0.3	24	25	120h	2020-04-22	18	18_28
cs	wMelCS	2	11_00	homemade	0.3	24	25	120h	2020-04-22	18	18_28
cs	wMelCS	2	11_00	homemade	0.3	24	25	120h	2020-04-22	18	18_28
cs	wMelCS	2	11_00	homemade	0.3	24	25	120h	2020-04-22	18	18_28
cs	wMelCS	2	11_00	homemade	0.3	24	25	120h	2020-04-22	18	18_28
cs	wMelCS	2	11_00	homemade	0.3	24	25	120h	2020-04-22	18	18_28
cs	wMelCS	2	11_00	homemade	0.3	24	25	120h	2020-04-22	18	18_28
cs	wMelCS	2	11_00	homemade	0.3	24	25	120h	2020-04-22	18	18_28
cs	wMelCS	2	11_00	homemade	0.3	24	25	120h	2020-04-22	18	18_28
cs	wMelCS	2	11_00	homemade	0.3	24	25	120h	2020-04-22	18	18_28
cs	wMelCS	2	11_00	homemade	0.3	24	25	120h	2020-04-22	18	18_28
cs	wMelCS	2	11_00	homemade	0.3	24	25	120h	2020-04-22	18	18_28
cs	wMelCS	2	11_00	homemade	0.3	24	25	120h	2020-04-22	18	18_28
cs	wMelCS	2	11_00	homemade	0.3	24	25	120h	2020-04-22	18	18_28
cs	wMelCS	2	11_00	homemade	0.3	24	25	120h	2020-04-22	18	18_28
cs	wMelCS	2	11_00	homemade	0.3	24	25	120h	2020-04-22	18	18_28
cs	wMelCS	2	11_00	homemade	0.3	24	25	120h	2020-04-22	18	18_28
cs	wMelCS	2	11_00	homemade	0.3	24	25	120h	2020-04-22	18	18_28
cs	wMelCS	2	11_00	homemade	0.3	24	25	120h	2020-04-22	18	18_28
cs	wMelCS	2	11_00	homemade	0.3	24	25	120h	2020-04-22	18	18_28
cs	wMelCS	2	11_00	homemade	0.3	24	25	120h	2020-04-22	18	18_28
cs	wMelCS	2	11_00	homemade	0.3	24	25	120h	2020-04-22	18	18_28
cs	wMelCS	2	11_00	homemade	0.3	24	25	120h	2020-04-22	18	18_28
cs	wMelCS	2	11_00	homemade	0.3	24	25	120h	2020-04-22	18	18_28
cs	wMelCS	2	11_00	homemade	0.3	24	25	120h	2020-04-22	18	18_28
cs	wMelCS	2	11_00	homemade	0.3	24	25	120h	2020-04-22	18	18_28
cs	wMelCS	2	11_00	homemade	0.3	24	25	120h	2020-04-22	18	18_28
cs	wMelCS	2	11_00	homemade	0.3	24	25	120h	2020-04-22	18	18_28
cs	wMelCS	2	11_00	homemade	0.3	24	25	120h	2020-04-22	18	18_28
cs	wMelCS	2	11_00	homemade	0.3	24	25	120h	2020-04-22	18	18_28
cs	wMelCS	2	11_00	homemade	0.3	24	25	120h	2020-04-22	18	18_28
cs	wMelCS	2	11_00	homemade	0.3	24	25	120h	2020-04-22	18	18_28
cs	wMelCS	2	11_00	homemade	0.3	24	25	120h	2020-04-22	19	18_28
cs	wMelCS	2	11_00	homemade	0.3	24	25	120h	2020-04-22	19	18_28
cs	wMelCS	2	11_00	homemade	0.3	24	25	120h	2020-04-22	19	18_28
cs	wMelCS	2	11_00	homemade	0.3	24	25	120h	2020-04-22	19	18_28
cs	wMelCS	2	11_00	homemade	0.3	24	25	120h	2020-04-22	19	18_28
cs	wMelCS	2	11_00	homemade	0.3	24	25	120h	2020-04-22	19	18_28
cs	wMelCS	2	11_00	homemade	0.3	24	25	120h	2020-04-22	19	18_28
cs	wMelCS	2	11_00	homemade	0.3	24	25	120h	2020-04-22	19	18_28
cs	wMelCS	2	11_00	homemade	0.3	24	25	120h	2020-04-22	19	18_28
cs	wMelCS	2	11_00	homemade	0.3	24	25	120h	2020-04-22	19	18_28
cs	wMelCS	2	11_00	homemade	0.3	24	25	120h	2020-04-22	19	18_28
cs	wMelCS	2	11_00	homemade	0.3	24	25	120h	2020-04-22	19	18_28
cs	wMelCS	2	11_00	homemade	0.3	24	25	120h	2020-04-22	19	18_28
cs	wMelCS	2	11_00	homemade	0.3	24	25	120h	2020-04-22	20	18_28
cs	wMelCS	2	11_00	homemade	0.3	24	25	120h	2020-04-22	20	18_28
cs	wMelCS	2	11_00	homemade	0.3	24	25	120h	2020-04-22	20	18_28
cs	wMelCS	2	11_00	homemade	0.3	24	25	120h	2020-04-22	20	18_28
cs	wMelCS	2	11_00	homemade	0.3	24	25	120h	2020-04-22	20	18_28
cs	wMelCS	2	11_00	homemade	0.3	24	25	120h	2020-04-22	21	18_28
cs	wMelCS	2	11_00	homemade	0.3	24	25	120h	2020-04-22	21	18_28
cs	wMelCS	2	11_00	homemade	0.3	24	25	120h	2020-04-22	21	18_28
cs	wMelCS	2	11_00	homemade	0.3	24	25	120h	2020-04-22	21	18_28
cs	wMelCS	2	11_00	homemade	0.3	24	25	120h	2020-04-22	21	18_28
cs	wMelCS	2	11_00	homemade	0.3	24	25	120h	2020-04-22	21	18_28
cs	wMelCS	2	11_00	homemade	0.3	24	25	120h	2020-04-22	21	18_28
cs	wMelCS	2	11_00	homemade	0.3	24	25	120h	2020-04-22	22	18_28
cs	wMelCS	2	11_00	homemade	0.3	24	25	120h	2020-04-22	22	18_28
cs	wMelCS	2	11_00	homemade	0.3	24	25	120h	2020-04-22	22	18_28
cs	wMelCS	2	11_00	homemade	0.3	24	25	120h	2020-04-22	22	18_28
cs	wMelCS	2	11_00	homemade	0.3	24	25	120h	2020-04-22	22	18_28
cs	wMelCS	2	11_00	homemade	0.3	24	25	120h	2020-04-22	22	18_28
cs	wMelCS	2	11_00	homemade	0.3	24	25	120h	2020-04-22	22	18_28
cs	wMelCS	2	11_00	homemade	0.3	24	25	120h	2020-04-22	22	18_28
cs	wMelCS	2	11_00	homemade	0.3	24	25	120h	2020-04-22	22	18_28
cs	wMelCS	2	11_00	homemade	0.3	24	25	120h	2020-04-22	23	18_28
cs	wMelCS	2	11_00	homemade	0.3	24	25	120h	2020-04-22	24	18_28
cs	wMelCS	2	11_00	homemade	0.3	24	25	120h	2020-04-22	24	18_28
cs	wMelCS	2	11_00	homemade	0.3	24	25	120h	2020-04-22	24	18_28
cs	wMelCS	2	11_00	homemade	0.3	24	25	120h	2020-04-22	24	18_28
cs	wMelCS	2	11_00	homemade	0.3	24	25	120h	2020-04-22	25	18_28
cs	wMelCS	2	11_00	homemade	0.3	24	25	120h	2020-04-22	25	18_28
cs	wMelCS	2	11_00	homemade	0.3	24	25	120h	2020-04-22	26	18_28
cs	wMelCS	2	11_00	homemade	0.3	24	25	120h	2020-04-22	26	18_28
cs	wMelCS	2	11_00	homemade	0.3	24	25	120h	2020-04-22	27	18_28
cs	wMelCS	2	11_00	homemade	0.3	24	25	120h	2020-04-22	27	18_28
cs	wMelCS	2	11_00	homemade	0.3	24	25	120h	2020-04-22	27	18_28
cs	wMelCS	3	14_30	homemade	0.3	24.5	25	120h	2020-04-22	18	18_28
cs	wMelCS	3	14_30	homemade	0.3	24.5	25	120h	2020-04-22	18	18_28
cs	wMelCS	3	14_30	homemade	0.3	24.5	25	120h	2020-04-22	18	18_28
cs	wMelCS	3	14_30	homemade	0.3	24.5	25	120h	2020-04-22	18	18_28
cs	wMelCS	3	14_30	homemade	0.3	24.5	25	120h	2020-04-22	18	18_28
cs	wMelCS	3	14_30	homemade	0.3	24.5	25	120h	2020-04-22	18	18_28
cs	wMelCS	3	14_30	homemade	0.3	24.5	25	120h	2020-04-22	18	18_28
cs	wMelCS	3	14_30	homemade	0.3	24.5	25	120h	2020-04-22	18	18_28
cs	wMelCS	3	14_30	homemade	0.3	24.5	25	120h	2020-04-22	18	18_28
cs	wMelCS	3	14_30	homemade	0.3	24.5	25	120h	2020-04-22	18	18_28
cs	wMelCS	3	14_30	homemade	0.3	24.5	25	120h	2020-04-22	18	18_28
cs	wMelCS	3	14_30	homemade	0.3	24.5	25	120h	2020-04-22	18	18_28
cs	wMelCS	3	14_30	homemade	0.3	24.5	25	120h	2020-04-22	18	18_28
cs	wMelCS	3	14_30	homemade	0.3	24.5	25	120h	2020-04-22	18	18_28
cs	wMelCS	3	14_30	homemade	0.3	24.5	25	120h	2020-04-22	18	18_28
cs	wMelCS	3	14_30	homemade	0.3	24.5	25	120h	2020-04-22	18	18_28
cs	wMelCS	3	14_30	homemade	0.3	24.5	25	120h	2020-04-22	18	18_28
cs	wMelCS	3	14_30	homemade	0.3	24.5	25	120h	2020-04-22	18	18_28
cs	wMelCS	3	14_30	homemade	0.3	24.5	25	120h	2020-04-22	18	18_28
cs	wMelCS	3	14_30	homemade	0.3	24.5	25	120h	2020-04-22	18	18_28
cs	wMelCS	3	14_30	homemade	0.3	24.5	25	120h	2020-04-22	18	18_28
cs	wMelCS	3	14_30	homemade	0.3	24.5	25	120h	2020-04-22	19	18_28
cs	wMelCS	3	14_30	homemade	0.3	24.5	25	120h	2020-04-22	19	18_28
cs	wMelCS	3	14_30	homemade	0.3	24.5	25	120h	2020-04-22	19	18_28
cs	wMelCS	3	14_30	homemade	0.3	24.5	25	120h	2020-04-22	19	18_28
cs	wMelCS	3	14_30	homemade	0.3	24.5	25	120h	2020-04-22	20	18_28
cs	wMelCS	3	14_30	homemade	0.3	24.5	25	120h	2020-04-22	20	18_28
cs	wMelCS	3	14_30	homemade	0.3	24.5	25	120h	2020-04-22	20	18_28
cs	wMelCS	3	14_30	homemade	0.3	24.5	25	120h	2020-04-22	20	18_28
cs	wMelCS	3	14_30	homemade	0.3	24.5	25	120h	2020-04-22	21	18_28
cs	wMelCS	3	14_30	homemade	0.3	24.5	25	120h	2020-04-22	21	18_28
cs	wMelCS	3	14_30	homemade	0.3	24.5	25	120h	2020-04-22	22	18_28
cs	wMelCS	3	14_30	homemade	0.3	24.5	25	120h	2020-04-22	22	18_28
cs	wMelCS	3	14_30	homemade	0.3	24.5	25	120h	2020-04-22	22	18_28
cs	wMelCS	3	14_30	homemade	0.3	24.5	25	120h	2020-04-22	22	18_28
cs	wMelCS	3	14_30	homemade	0.3	24.5	25	120h	2020-04-22	22	18_28
cs	wMelCS	3	14_30	homemade	0.3	24.5	25	120h	2020-04-22	22	18_28
cs	wMelCS	3	14_30	homemade	0.3	24.5	25	120h	2020-04-22	22	18_28
cs	wMelCS	3	14_30	homemade	0.3	24.5	25	120h	2020-04-22	22	18_28
cs	wMelCS	3	14_30	homemade	0.3	24.5	25	120h	2020-04-22	24	18_28
cs	wMelCS	3	14_30	homemade	0.3	24.5	25	120h	2020-04-22	24	18_28
cs	wMelCS	3	14_30	homemade	0.3	24.5	25	120h	2020-04-22	25	18_28
cs	wMelCS	3	14_30	homemade	0.3	24.5	25	120h	2020-04-22	26	18_28
cs	wMelCS	4	11_00	homemade	0.3	24.1	25	120h	2020-04-23	18	18_28
cs	wMelCS	4	11_00	homemade	0.3	24.1	25	120h	2020-04-23	18	18_28
cs	wMelCS	4	11_00	homemade	0.3	24.1	25	120h	2020-04-23	18	18_28
cs	wMelCS	4	11_00	homemade	0.3	24.1	25	120h	2020-04-23	18	18_28
cs	wMelCS	4	11_00	homemade	0.3	24.1	25	120h	2020-04-23	18	18_28
cs	wMelCS	4	11_00	homemade	0.3	24.1	25	120h	2020-04-23	18	18_28
cs	wMelCS	4	11_00	homemade	0.3	24.1	25	120h	2020-04-23	18	18_28
cs	wMelCS	4	11_00	homemade	0.3	24.1	25	120h	2020-04-23	18	18_28
cs	wMelCS	4	11_00	homemade	0.3	24.1	25	120h	2020-04-23	18	18_28
cs	wMelCS	4	11_00	homemade	0.3	24.1	25	120h	2020-04-23	18	18_28
cs	wMelCS	4	11_00	homemade	0.3	24.1	25	120h	2020-04-23	18	18_28
cs	wMelCS	4	11_00	homemade	0.3	24.1	25	120h	2020-04-23	18	18_28
cs	wMelCS	4	11_00	homemade	0.3	24.1	25	120h	2020-04-23	18	18_28
cs	wMelCS	4	11_00	homemade	0.3	24.1	25	120h	2020-04-23	18	18_28
cs	wMelCS	4	11_00	homemade	0.3	24.1	25	120h	2020-04-23	18	18_28
cs	wMelCS	4	11_00	homemade	0.3	24.1	25	120h	2020-04-23	18	18_28
cs	wMelCS	4	11_00	homemade	0.3	24.1	25	120h	2020-04-23	18	18_28
cs	wMelCS	4	11_00	homemade	0.3	24.1	25	120h	2020-04-23	18	18_28
cs	wMelCS	4	11_00	homemade	0.3	24.1	25	120h	2020-04-23	18	18_28
cs	wMelCS	4	11_00	homemade	0.3	24.1	25	120h	2020-04-23	18	18_28
cs	wMelCS	4	11_00	homemade	0.3	24.1	25	120h	2020-04-23	18	18_28
cs	wMelCS	4	11_00	homemade	0.3	24.1	25	120h	2020-04-23	19	18_28
cs	wMelCS	4	11_00	homemade	0.3	24.1	25	120h	2020-04-23	19	18_28
cs	wMelCS	4	11_00	homemade	0.3	24.1	25	120h	2020-04-23	19	18_28
cs	wMelCS	4	11_00	homemade	0.3	24.1	25	120h	2020-04-23	19	18_28
cs	wMelCS	4	11_00	homemade	0.3	24.1	25	120h	2020-04-23	19	18_28
cs	wMelCS	4	11_00	homemade	0.3	24.1	25	120h	2020-04-23	19	18_28
cs	wMelCS	4	11_00	homemade	0.3	24.1	25	120h	2020-04-23	19	18_28
cs	wMelCS	4	11_00	homemade	0.3	24.1	25	120h	2020-04-23	19	18_28
cs	wMelCS	4	11_00	homemade	0.3	24.1	25	120h	2020-04-23	19	18_28
cs	wMelCS	4	11_00	homemade	0.3	24.1	25	120h	2020-04-23	19	18_28
cs	wMelCS	4	11_00	homemade	0.3	24.1	25	120h	2020-04-23	19	18_28
cs	wMelCS	4	11_00	homemade	0.3	24.1	25	120h	2020-04-23	19	18_28
cs	wMelCS	4	11_00	homemade	0.3	24.1	25	120h	2020-04-23	19	18_28
cs	wMelCS	4	11_00	homemade	0.3	24.1	25	120h	2020-04-23	19	18_28
cs	wMelCS	4	11_00	homemade	0.3	24.1	25	120h	2020-04-23	19	18_28
cs	wMelCS	4	11_00	homemade	0.3	24.1	25	120h	2020-04-23	20	18_28
cs	wMelCS	4	11_00	homemade	0.3	24.1	25	120h	2020-04-23	20	18_28
cs	wMelCS	4	11_00	homemade	0.3	24.1	25	120h	2020-04-23	20	18_28
cs	wMelCS	4	11_00	homemade	0.3	24.1	25	120h	2020-04-23	20	18_28
cs	wMelCS	4	11_00	homemade	0.3	24.1	25	120h	2020-04-23	20	18_28
cs	wMelCS	4	11_00	homemade	0.3	24.1	25	120h	2020-04-23	20	18_28
cs	wMelCS	4	11_00	homemade	0.3	24.1	25	120h	2020-04-23	20	18_28
cs	wMelCS	4	11_00	homemade	0.3	24.1	25	120h	2020-04-23	21	18_28
cs	wMelCS	4	11_00	homemade	0.3	24.1	25	120h	2020-04-23	21	18_28
cs	wMelCS	4	11_00	homemade	0.3	24.1	25	120h	2020-04-23	21	18_28
cs	wMelCS	4	11_00	homemade	0.3	24.1	25	120h	2020-04-23	21	18_28
cs	wMelCS	4	11_00	homemade	0.3	24.1	25	120h	2020-04-23	21	18_28
cs	wMelCS	4	11_00	homemade	0.3	24.1	25	120h	2020-04-23	22	18_28
cs	wMelCS	4	11_00	homemade	0.3	24.1	25	120h	2020-04-23	23	18_28
cs	wMelCS	4	11_00	homemade	0.3	24.1	25	120h	2020-04-23	23	18_28
cs	wMelCS	4	11_00	homemade	0.3	24.1	25	120h	2020-04-23	24	18_28
cs	wMelCS	4	11_00	homemade	0.3	24.1	25	120h	2020-04-23	24	18_28
cs	wMelCS	4	11_00	homemade	0.3	24.1	25	120h	2020-04-23	24	18_28
cs	wMelCS	4	11_00	homemade	0.3	24.1	25	120h	2020-04-23	25	18_28
cs	wMelCS	4	11_00	homemade	0.3	24.1	25	120h	2020-04-23	25	18_28
cs	wMelCS	4	11_00	homemade	0.3	24.1	25	120h	2020-04-23	25	18_28
cs	wMelCS	4	11_00	homemade	0.3	24.1	25	120h	2020-04-23	25	18_28
cs	wMelCS	4	11_00	homemade	0.3	24.1	25	120h	2020-04-23	25	18_28
cs	wMelCS	4	11_00	homemade	0.3	24.1	25	120h	2020-04-23	25	18_28
cs	wMelCS	4	11_00	homemade	0.3	24.1	25	120h	2020-04-23	26	18_28
cs	wMelCS	4	11_00	homemade	0.3	24.1	25	120h	2020-04-23	26	18_28
cs	wMelCS	4	11_00	homemade	0.3	24.1	25	120h	2020-04-23	27	18_28
cs	wMelCS	4	11_00	homemade	0.3	24.1	25	120h	2020-04-23	27	18_28
cs	wMelCS	4	11_00	homemade	0.3	24.1	25	120h	2020-04-23	27	18_28
cs	wMelCS	4	11_00	homemade	0.3	24.1	25	120h	2020-04-23	27	18_28
cs	wMelCS	4	11_00	homemade	0.3	24.1	25	120h	2020-04-23	27	18_28
cs	wMelCS	4	11_00	homemade	0.3	24.1	25	120h	2020-04-23	27	18_28
cs	wMelCS	5	14_30	homemade	0.3	24.5	25	120h	2020-04-23	18	18_28
cs	wMelCS	5	14_30	homemade	0.3	24.5	25	120h	2020-04-23	18	18_28
cs	wMelCS	5	14_30	homemade	0.3	24.5	25	120h	2020-04-23	18	18_28
cs	wMelCS	5	14_30	homemade	0.3	24.5	25	120h	2020-04-23	18	18_28
cs	wMelCS	5	14_30	homemade	0.3	24.5	25	120h	2020-04-23	18	18_28
cs	wMelCS	5	14_30	homemade	0.3	24.5	25	120h	2020-04-23	18	18_28
cs	wMelCS	5	14_30	homemade	0.3	24.5	25	120h	2020-04-23	18	18_28
cs	wMelCS	5	14_30	homemade	0.3	24.5	25	120h	2020-04-23	19	18_28
cs	wMelCS	5	14_30	homemade	0.3	24.5	25	120h	2020-04-23	19	18_28
cs	wMelCS	5	14_30	homemade	0.3	24.5	25	120h	2020-04-23	19	18_28
cs	wMelCS	5	14_30	homemade	0.3	24.5	25	120h	2020-04-23	19	18_28
cs	wMelCS	5	14_30	homemade	0.3	24.5	25	120h	2020-04-23	19	18_28
cs	wMelCS	5	14_30	homemade	0.3	24.5	25	120h	2020-04-23	19	18_28
cs	wMelCS	5	14_30	homemade	0.3	24.5	25	120h	2020-04-23	19	18_28
cs	wMelCS	5	14_30	homemade	0.3	24.5	25	120h	2020-04-23	19	18_28
cs	wMelCS	5	14_30	homemade	0.3	24.5	25	120h	2020-04-23	20	18_28
cs	wMelCS	5	14_30	homemade	0.3	24.5	25	120h	2020-04-23	20	18_28
cs	wMelCS	5	14_30	homemade	0.3	24.5	25	120h	2020-04-23	20	18_28
cs	wMelCS	5	14_30	homemade	0.3	24.5	25	120h	2020-04-23	20	18_28
cs	wMelCS	5	14_30	homemade	0.3	24.5	25	120h	2020-04-23	20	18_28
cs	wMelCS	5	14_30	homemade	0.3	24.5	25	120h	2020-04-23	20	18_28
cs	wMelCS	5	14_30	homemade	0.3	24.5	25	120h	2020-04-23	20	18_28
cs	wMelCS	5	14_30	homemade	0.3	24.5	25	120h	2020-04-23	20	18_28
cs	wMelCS	5	14_30	homemade	0.3	24.5	25	120h	2020-04-23	20	18_28
cs	wMelCS	5	14_30	homemade	0.3	24.5	25	120h	2020-04-23	20	18_28
cs	wMelCS	5	14_30	homemade	0.3	24.5	25	120h	2020-04-23	21	18_28
cs	wMelCS	5	14_30	homemade	0.3	24.5	25	120h	2020-04-23	21	18_28
cs	wMelCS	5	14_30	homemade	0.3	24.5	25	120h	2020-04-23	21	18_28
cs	wMelCS	5	14_30	homemade	0.3	24.5	25	120h	2020-04-23	22	18_28
cs	wMelCS	5	14_30	homemade	0.3	24.5	25	120h	2020-04-23	23	18_28
cs	wMelCS	5	14_30	homemade	0.3	24.5	25	120h	2020-04-23	23	18_28
cs	wMelCS	5	14_30	homemade	0.3	24.5	25	120h	2020-04-23	23	18_28
cs	wMelCS	5	14_30	homemade	0.3	24.5	25	120h	2020-04-23	23	18_28
cs	wMelCS	5	14_30	homemade	0.3	24.5	25	120h	2020-04-23	23	18_28
cs	wMelCS	5	14_30	homemade	0.3	24.5	25	120h	2020-04-23	23	18_28
cs	wMelCS	5	14_30	homemade	0.3	24.5	25	120h	2020-04-23	23	18_28
cs	wMelCS	5	14_30	homemade	0.3	24.5	25	120h	2020-04-23	24	18_28
cs	wMelCS	5	14_30	homemade	0.3	24.5	25	120h	2020-04-23	25	18_28
cs	wMelCS	5	14_30	homemade	0.3	24.5	25	120h	2020-04-23	26	18_28
cs	wMelCS	5	14_30	homemade	0.3	24.5	25	120h	2020-04-23	26	18_28
cs	wMelCS	5	14_30	homemade	0.3	24.5	25	120h	2020-04-23	26	18_28
cs	wMelCS	5	14_30	homemade	0.3	24.5	25	120h	2020-04-23	27	18_28
cs	wMelCS	5	14_30	homemade	0.3	24.5	25	120h	2020-04-23	27	18_28
cs	wMelCS	5	14_30	homemade	0.3	24.5	25	120h	2020-04-23	27	18_28

## Sheet: 3rd instar_only 120h
genotype	infection	replica	time	food	humidity	room_temp	rearing_temp	age_hours	exp_date	temp	gradient
iso	w-	1	14_00	homemade	0.3	24.2	25	120	2020-04-28	17	15_28
iso	w-	1	14_00	homemade	0.3	24.2	25	120	2020-04-28	17	15_28
iso	w-	1	14_00	homemade	0.3	24.2	25	120	2020-04-28	17	15_28
iso	w-	1	14_00	homemade	0.3	24.2	25	120	2020-04-28	17	15_28
iso	w-	1	14_00	homemade	0.3	24.2	25	120	2020-04-28	17	15_28
iso	w-	1	14_00	homemade	0.3	24.2	25	120	2020-04-28	17	15_28
iso	w-	1	14_00	homemade	0.3	24.2	25	120	2020-04-28	17	15_28
iso	w-	1	14_00	homemade	0.3	24.2	25	120	2020-04-28	17	15_28
iso	w-	1	14_00	homemade	0.3	24.2	25	120	2020-04-28	17	15_28
iso	w-	1	14_00	homemade	0.3	24.2	25	120	2020-04-28	17	15_28
iso	w-	1	14_00	homemade	0.3	24.2	25	120	2020-04-28	18	15_28
iso	w-	1	14_00	homemade	0.3	24.2	25	120	2020-04-28	18	15_28
iso	w-	1	14_00	homemade	0.3	24.2	25	120	2020-04-28	18	15_28
iso	w-	1	14_00	homemade	0.3	24.2	25	120	2020-04-28	18	15_28
iso	w-	1	14_00	homemade	0.3	24.2	25	120	2020-04-28	18	15_28
iso	w-	1	14_00	homemade	0.3	24.2	25	120	2020-04-28	18	15_28
iso	w-	1	14_00	homemade	0.3	24.2	25	120	2020-04-28	18	15_28
iso	w-	1	14_00	homemade	0.3	24.2	25	120	2020-04-28	18	15_28
iso	w-	1	14_00	homemade	0.3	24.2	25	120	2020-04-28	18	15_28
iso	w-	1	14_00	homemade	0.3	24.2	25	120	2020-04-28	18	15_28
iso	w-	1	14_00	homemade	0.3	24.2	25	120	2020-04-28	18	15_28
iso	w-	1	14_00	homemade	0.3	24.2	25	120	2020-04-28	18	15_28
iso	w-	1	14_00	homemade	0.3	24.2	25	120	2020-04-28	19	15_28
iso	w-	1	14_00	homemade	0.3	24.2	25	120	2020-04-28	19	15_28
iso	w-	1	14_00	homemade	0.3	24.2	25	120	2020-04-28	19	15_28
iso	w-	1	14_00	homemade	0.3	24.2	25	120	2020-04-28	19	15_28
iso	w-	1	14_00	homemade	0.3	24.2	25	120	2020-04-28	20	15_28
iso	w-	1	14_00	homemade	0.3	24.2	25	120	2020-04-28	20	15_28
iso	w-	1	14_00	homemade	0.3	24.2	25	120	2020-04-28	20	15_28
iso	w-	1	14_00	homemade	0.3	24.2	25	120	2020-04-28	20	15_28
iso	w-	1	14_00	homemade	0.3	24.2	25	120	2020-04-28	20	15_28
iso	w-	1	14_00	homemade	0.3	24.2	25	120	2020-04-28	20	15_28
iso	w-	1	14_00	homemade	0.3	24.2	25	120	2020-04-28	20	15_28
iso	w-	1	14_00	homemade	0.3	24.2	25	120	2020-04-28	20	15_28
iso	w-	1	14_00	homemade	0.3	24.2	25	120	2020-04-28	20	15_28
iso	w-	1	14_00	homemade	0.3	24.2	25	120	2020-04-28	21	15_28
iso	w-	1	14_00	homemade	0.3	24.2	25	120	2020-04-28	21	15_28
iso	w-	1	14_00	homemade	0.3	24.2	25	120	2020-04-28	21	15_28
iso	w-	1	14_00	homemade	0.3	24.2	25	120	2020-04-28	22	15_28
iso	w-	1	14_00	homemade	0.3	24.2	25	120	2020-04-28	22	15_28
iso	w-	1	14_00	homemade	0.3	24.2	25	120	2020-04-28	23	15_28
iso	w-	1	14_00	homemade	0.3	24.2	25	120	2020-04-28	23	15_28
iso	w-	1	14_00	homemade	0.3	24.2	25	120	2020-04-28	23	15_28
iso	w-	1	14_00	homemade	0.3	24.2	25	120	2020-04-28	24	15_28
iso	w-	1	14_00	homemade	0.3	24.2	25	120	2020-04-28	24	15_28
iso	w-	1	14_00	homemade	0.3	24.2	25	120	2020-04-28	25	15_28
iso	w-	1	14_00	homemade	0.3	24.2	25	120	2020-04-28	26	15_28
iso	w-	2	15_30	homemade	0.3	24.5	25	120	2020-04-28	17	15_28
iso	w-	2	15_30	homemade	0.3	24.5	25	120	2020-04-28	17	15_28
iso	w-	2	15_30	homemade	0.3	24.5	25	120	2020-04-28	17	15_28
iso	w-	2	15_30	homemade	0.3	24.5	25	120	2020-04-28	17	15_28
iso	w-	2	15_30	homemade	0.3	24.5	25	120	2020-04-28	17	15_28
iso	w-	2	15_30	homemade	0.3	24.5	25	120	2020-04-28	17	15_28
iso	w-	2	15_30	homemade	0.3	24.5	25	120	2020-04-28	17	15_28
iso	w-	2	15_30	homemade	0.3	24.5	25	120	2020-04-28	17	15_28
iso	w-	2	15_30	homemade	0.3	24.5	25	120	2020-04-28	17	15_28
iso	w-	2	15_30	homemade	0.3	24.5	25	120	2020-04-28	17	15_28
iso	w-	2	15_30	homemade	0.3	24.5	25	120	2020-04-28	17	15_28
iso	w-	2	15_30	homemade	0.3	24.5	25	120	2020-04-28	17	15_28
iso	w-	2	15_30	homemade	0.3	24.5	25	120	2020-04-28	17	15_28
iso	w-	2	15_30	homemade	0.3	24.5	25	120	2020-04-28	17	15_28
iso	w-	2	15_30	homemade	0.3	24.5	25	120	2020-04-28	17	15_28
iso	w-	2	15_30	homemade	0.3	24.5	25	120	2020-04-28	17	15_28
iso	w-	2	15_30	homemade	0.3	24.5	25	120	2020-04-28	17	15_28
iso	w-	2	15_30	homemade	0.3	24.5	25	120	2020-04-28	17	15_28
iso	w-	2	15_30	homemade	0.3	24.5	25	120	2020-04-28	17	15_28
iso	w-	2	15_30	homemade	0.3	24.5	25	120	2020-04-28	17	15_28
iso	w-	2	15_30	homemade	0.3	24.5	25	120	2020-04-28	18	15_28
iso	w-	2	15_30	homemade	0.3	24.5	25	120	2020-04-28	18	15_28
iso	w-	2	15_30	homemade	0.3	24.5	25	120	2020-04-28	18	15_28
iso	w-	2	15_30	homemade	0.3	24.5	25	120	2020-04-28	18	15_28
iso	w-	2	15_30	homemade	0.3	24.5	25	120	2020-04-28	18	15_28
iso	w-	2	15_30	homemade	0.3	24.5	25	120	2020-04-28	18	15_28
iso	w-	2	15_30	homemade	0.3	24.5	25	120	2020-04-28	18	15_28
iso	w-	2	15_30	homemade	0.3	24.5	25	120	2020-04-28	18	15_28
iso	w-	2	15_30	homemade	0.3	24.5	25	120	2020-04-28	18	15_28
iso	w-	2	15_30	homemade	0.3	24.5	25	120	2020-04-28	19	15_28
iso	w-	2	15_30	homemade	0.3	24.5	25	120	2020-04-28	19	15_28
iso	w-	2	15_30	homemade	0.3	24.5	25	120	2020-04-28	19	15_28
iso	w-	2	15_30	homemade	0.3	24.5	25	120	2020-04-28	19	15_28
iso	w-	2	15_30	homemade	0.3	24.5	25	120	2020-04-28	19	15_28
iso	w-	2	15_30	homemade	0.3	24.5	25	120	2020-04-28	19	15_28
iso	w-	2	15_30	homemade	0.3	24.5	25	120	2020-04-28	19	15_28
iso	w-	2	15_30	homemade	0.3	24.5	25	120	2020-04-28	19	15_28
iso	w-	2	15_30	homemade	0.3	24.5	25	120	2020-04-28	19	15_28
iso	w-	2	15_30	homemade	0.3	24.5	25	120	2020-04-28	19	15_28
iso	w-	2	15_30	homemade	0.3	24.5	25	120	2020-04-28	20	15_28
iso	w-	2	15_30	homemade	0.3	24.5	25	120	2020-04-28	20	15_28
iso	w-	2	15_30	homemade	0.3	24.5	25	120	2020-04-28	20	15_28
iso	w-	2	15_30	homemade	0.3	24.5	25	120	2020-04-28	21	15_28
iso	w-	2	15_30	homemade	0.3	24.5	25	120	2020-04-28	21	15_28
iso	w-	2	15_30	homemade	0.3	24.5	25	120	2020-04-28	22	15_28
iso	w-	2	15_30	homemade	0.3	24.5	25	120	2020-04-28	22	15_28
iso	w-	2	15_30	homemade	0.3	24.5	25	120	2020-04-28	22	15_28
iso	w-	2	15_30	homemade	0.3	24.5	25	120	2020-04-28	22	15_28
iso	w-	2	15_30	homemade	0.3	24.5	25	120	2020-04-28	22	15_28
iso	w-	2	15_30	homemade	0.3	24.5	25	120	2020-04-28	22	15_28
iso	w-	2	15_30	homemade	0.3	24.5	25	120	2020-04-28	22	15_28
iso	w-	2	15_30	homemade	0.3	24.5	25	120	2020-04-28	22	15_28
iso	w-	2	15_30	homemade	0.3	24.5	25	120	2020-04-28	23	15_28
iso	w-	2	15_30	homemade	0.3	24.5	25	120	2020-04-28	23	15_28
iso	w-	2	15_30	homemade	0.3	24.5	25	120	2020-04-28	23	15_28
iso	w-	2	15_30	homemade	0.3	24.5	25	120	2020-04-28	23	15_28
iso	w-	2	15_30	homemade	0.3	24.5	25	120	2020-04-28	23	15_28
iso	w-	2	15_30	homemade	0.3	24.5	25	120	2020-04-28	23	15_28
iso	w-	2	15_30	homemade	0.3	24.5	25	120	2020-04-28	23	15_28
iso	w-	2	15_30	homemade	0.3	24.5	25	120	2020-04-28	23	15_28
iso	w-	2	15_30	homemade	0.3	24.5	25	120	2020-04-28	23	15_28
iso	w-	2	15_30	homemade	0.3	24.5	25	120	2020-04-28	23	15_28
iso	w-	2	15_30	homemade	0.3	24.5	25	120	2020-04-28	24	15_28
iso	w-	2	15_30	homemade	0.3	24.5	25	120	2020-04-28	24	15_28
iso	w-	2	15_30	homemade	0.3	24.5	25	120	2020-04-28	24	15_28
iso	w-	2	15_30	homemade	0.3	24.5	25	120	2020-04-28	24	15_28
iso	w-	2	15_30	homemade	0.3	24.5	25	120	2020-04-28	24	15_28
iso	w-	2	15_30	homemade	0.3	24.5	25	120	2020-04-28	24	15_28
iso	w-	2	15_30	homemade	0.3	24.5	25	120	2020-04-28	25	15_28
iso	w-	2	15_30	homemade	0.3	24.5	25	120	2020-04-28	25	15_28
iso	w-	2	15_30	homemade	0.3	24.5	25	120	2020-04-28	27	15_28
iso	w-	3	15_00	homemade	0.4	21	25	120	2020-04-29	16	15_28
iso	w-	3	15_00	homemade	0.4	21	25	120	2020-04-29	17	15_28
iso	w-	3	15_00	homemade	0.4	21	25	120	2020-04-29	17	15_28
iso	w-	3	15_00	homemade	0.4	21	25	120	2020-04-29	17	15_28
iso	w-	3	15_00	homemade	0.4	21	25	120	2020-04-29	17	15_28
iso	w-	3	15_00	homemade	0.4	21	25	120	2020-04-29	17	15_28
iso	w-	3	15_00	homemade	0.4	21	25	120	2020-04-29	17	15_28
iso	w-	3	15_00	homemade	0.4	21	25	120	2020-04-29	17	15_28
iso	w-	3	15_00	homemade	0.4	21	25	120	2020-04-29	17	15_28
iso	w-	3	15_00	homemade	0.4	21	25	120	2020-04-29	17	15_28
iso	w-	3	15_00	homemade	0.4	21	25	120	2020-04-29	17	15_28
iso	w-	3	15_00	homemade	0.4	21	25	120	2020-04-29	17	15_28
iso	w-	3	15_00	homemade	0.4	21	25	120	2020-04-29	17	15_28
iso	w-	3	15_00	homemade	0.4	21	25	120	2020-04-29	17	15_28
iso	w-	3	15_00	homemade	0.4	21	25	120	2020-04-29	17	15_28
iso	w-	3	15_00	homemade	0.4	21	25	120	2020-04-29	18	15_28
iso	w-	3	15_00	homemade	0.4	21	25	120	2020-04-29	18	15_28
iso	w-	3	15_00	homemade	0.4	21	25	120	2020-04-29	18	15_28
iso	w-	3	15_00	homemade	0.4	21	25	120	2020-04-29	18	15_28
iso	w-	3	15_00	homemade	0.4	21	25	120	2020-04-29	18	15_28
iso	w-	3	15_00	homemade	0.4	21	25	120	2020-04-29	18	15_28
iso	w-	3	15_00	homemade	0.4	21	25	120	2020-04-29	18	15_28
iso	w-	3	15_00	homemade	0.4	21	25	120	2020-04-29	18	15_28
iso	w-	3	15_00	homemade	0.4	21	25	120	2020-04-29	18	15_28
iso	w-	3	15_00	homemade	0.4	21	25	120	2020-04-29	18	15_28
iso	w-	3	15_00	homemade	0.4	21	25	120	2020-04-29	18	15_28
iso	w-	3	15_00	homemade	0.4	21	25	120	2020-04-29	18	15_28
iso	w-	3	15_00	homemade	0.4	21	25	120	2020-04-29	18	15_28
iso	w-	3	15_00	homemade	0.4	21	25	120	2020-04-29	18	15_28
iso	w-	3	15_00	homemade	0.4	21	25	120	2020-04-29	18	15_28
iso	w-	3	15_00	homemade	0.4	21	25	120	2020-04-29	18	15_28
iso	w-	3	15_00	homemade	0.4	21	25	120	2020-04-29	18	15_28
iso	w-	3	15_00	homemade	0.4	21	25	120	2020-04-29	18	15_28
iso	w-	3	15_00	homemade	0.4	21	25	120	2020-04-29	19	15_28
iso	w-	3	15_00	homemade	0.4	21	25	120	2020-04-29	19	15_28
iso	w-	3	15_00	homemade	0.4	21	25	120	2020-04-29	19	15_28
iso	w-	3	15_00	homemade	0.4	21	25	120	2020-04-29	20	15_28
iso	w-	3	15_00	homemade	0.4	21	25	120	2020-04-29	21	15_28
iso	w-	3	15_00	homemade	0.4	21	25	120	2020-04-29	21	15_28
iso	w-	3	15_00	homemade	0.4	21	25	120	2020-04-29	21	15_28
iso	w-	3	15_00	homemade	0.4	21	25	120	2020-04-29	22	15_28
iso	w-	3	15_00	homemade	0.4	21	25	120	2020-04-29	22	15_28
iso	w-	3	15_00	homemade	0.4	21	25	120	2020-04-29	22	15_28
iso	w-	3	15_00	homemade	0.4	21	25	120	2020-04-29	22	15_28
iso	w-	3	15_00	homemade	0.4	21	25	120	2020-04-29	22	15_28
iso	w-	3	15_00	homemade	0.4	21	25	120	2020-04-29	22	15_28
iso	w-	3	15_00	homemade	0.4	21	25	120	2020-04-29	23	15_28
iso	w-	3	15_00	homemade	0.4	21	25	120	2020-04-29	23	15_28
iso	w-	3	15_00	homemade	0.4	21	25	120	2020-04-29	23	15_28
iso	w-	3	15_00	homemade	0.4	21	25	120	2020-04-29	23	15_28
iso	w-	3	15_00	homemade	0.4	21	25	120	2020-04-29	24	15_28
iso	w-	3	15_00	homemade	0.4	21	25	120	2020-04-29	24	15_28
iso	w-	3	15_00	homemade	0.4	21	25	120	2020-04-29	24	15_28
iso	w-	3	15_00	homemade	0.4	21	25	120	2020-04-29	24	15_28
iso	w-	3	15_00	homemade	0.4	21	25	120	2020-04-29	24	15_28
iso	w-	3	15_00	homemade	0.4	21	25	120	2020-04-29	24	15_28
iso	w-	3	15_00	homemade	0.4	21	25	120	2020-04-29	24	15_28
iso	w-	3	15_00	homemade	0.4	21	25	120	2020-04-29	24	15_28
iso	w-	3	15_00	homemade	0.4	21	25	120	2020-04-29	24	15_28
iso	w-	3	15_00	homemade	0.4	21	25	120	2020-04-29	25	15_28
iso	w-	3	15_00	homemade	0.4	21	25	120	2020-04-29	25	15_28
iso	w-	3	15_00	homemade	0.4	21	25	120	2020-04-29	25	15_28
iso	w-	3	15_00	homemade	0.4	21	25	120	2020-04-29	25	15_28
iso	w-	3	15_00	homemade	0.4	21	25	120	2020-04-29	25	15_28
iso	w-	3	15_00	homemade	0.4	21	25	120	2020-04-29	26	15_28
iso	w-	3	15_00	homemade	0.4	21	25	120	2020-04-29	26	15_28
iso	w-	4	11_00	homemade	0.4	21	25	120	2020-04-30	16	15_28
iso	w-	4	11_00	homemade	0.4	21	25	120	2020-04-30	16	15_28
iso	w-	4	11_00	homemade	0.4	21	25	120	2020-04-30	16	15_28
iso	w-	4	11_00	homemade	0.4	21	25	120	2020-04-30	16	15_28
iso	w-	4	11_00	homemade	0.4	21	25	120	2020-04-30	16	15_28
iso	w-	4	11_00	homemade	0.4	21	25	120	2020-04-30	16	15_28
iso	w-	4	11_00	homemade	0.4	21	25	120	2020-04-30	16	15_28
iso	w-	4	11_00	homemade	0.4	21	25	120	2020-04-30	16	15_28
iso	w-	4	11_00	homemade	0.4	21	25	120	2020-04-30	16	15_28
iso	w-	4	11_00	homemade	0.4	21	25	120	2020-04-30	16	15_28
iso	w-	4	11_00	homemade	0.4	21	25	120	2020-04-30	16	15_28
iso	w-	4	11_00	homemade	0.4	21	25	120	2020-04-30	17	15_28
iso	w-	4	11_00	homemade	0.4	21	25	120	2020-04-30	17	15_28
iso	w-	4	11_00	homemade	0.4	21	25	120	2020-04-30	17	15_28
iso	w-	4	11_00	homemade	0.4	21	25	120	2020-04-30	17	15_28
iso	w-	4	11_00	homemade	0.4	21	25	120	2020-04-30	17	15_28
iso	w-	4	11_00	homemade	0.4	21	25	120	2020-04-30	17	15_28
iso	w-	4	11_00	homemade	0.4	21	25	120	2020-04-30	17	15_28
iso	w-	4	11_00	homemade	0.4	21	25	120	2020-04-30	18	15_28
iso	w-	4	11_00	homemade	0.4	21	25	120	2020-04-30	18	15_28
iso	w-	4	11_00	homemade	0.4	21	25	120	2020-04-30	18	15_28
iso	w-	4	11_00	homemade	0.4	21	25	120	2020-04-30	18	15_28
iso	w-	4	11_00	homemade	0.4	21	25	120	2020-04-30	18	15_28
iso	w-	4	11_00	homemade	0.4	21	25	120	2020-04-30	18	15_28
iso	w-	4	11_00	homemade	0.4	21	25	120	2020-04-30	18	15_28
iso	w-	4	11_00	homemade	0.4	21	25	120	2020-04-30	18	15_28
iso	w-	4	11_00	homemade	0.4	21	25	120	2020-04-30	18	15_28
iso	w-	4	11_00	homemade	0.4	21	25	120	2020-04-30	18	15_28
iso	w-	4	11_00	homemade	0.4	21	25	120	2020-04-30	18	15_28
iso	w-	4	11_00	homemade	0.4	21	25	120	2020-04-30	19	15_28
iso	w-	4	11_00	homemade	0.4	21	25	120	2020-04-30	19	15_28
iso	w-	4	11_00	homemade	0.4	21	25	120	2020-04-30	19	15_28
iso	w-	4	11_00	homemade	0.4	21	25	120	2020-04-30	19	15_28
iso	w-	4	11_00	homemade	0.4	21	25	120	2020-04-30	20	15_28
iso	w-	4	11_00	homemade	0.4	21	25	120	2020-04-30	21	15_28
iso	w-	4	11_00	homemade	0.4	21	25	120	2020-04-30	21	15_28
iso	w-	4	11_00	homemade	0.4	21	25	120	2020-04-30	21	15_28
iso	w-	4	11_00	homemade	0.4	21	25	120	2020-04-30	21	15_28
iso	w-	4	11_00	homemade	0.4	21	25	120	2020-04-30	22	15_28
iso	w-	4	11_00	homemade	0.4	21	25	120	2020-04-30	22	15_28
iso	w-	4	11_00	homemade	0.4	21	25	120	2020-04-30	23	15_28
iso	w-	5	15_00	homemade	0.4	21	25	120	2020-04-30	16	15_28
iso	w-	5	15_00	homemade	0.4	21	25	120	2020-04-30	16	15_28
iso	w-	5	15_00	homemade	0.4	21	25	120	2020-04-30	16	15_28
iso	w-	5	15_00	homemade	0.4	21	25	120	2020-04-30	16	15_28
iso	w-	5	15_00	homemade	0.4	21	25	120	2020-04-30	16	15_28
iso	w-	5	15_00	homemade	0.4	21	25	120	2020-04-30	16	15_28
iso	w-	5	15_00	homemade	0.4	21	25	120	2020-04-30	16	15_28
iso	w-	5	15_00	homemade	0.4	21	25	120	2020-04-30	16	15_28
iso	w-	5	15_00	homemade	0.4	21	25	120	2020-04-30	16	15_28
iso	w-	5	15_00	homemade	0.4	21	25	120	2020-04-30	16	15_28
iso	w-	5	15_00	homemade	0.4	21	25	120	2020-04-30	16	15_28
iso	w-	5	15_00	homemade	0.4	21	25	120	2020-04-30	16	15_28
iso	w-	5	15_00	homemade	0.4	21	25	120	2020-04-30	16	15_28
iso	w-	5	15_00	homemade	0.4	21	25	120	2020-04-30	16	15_28
iso	w-	5	15_00	homemade	0.4	21	25	120	2020-04-30	16	15_28
iso	w-	5	15_00	homemade	0.4	21	25	120	2020-04-30	16	15_28
iso	w-	5	15_00	homemade	0.4	21	25	120	2020-04-30	16	15_28
iso	w-	5	15_00	homemade	0.4	21	25	120	2020-04-30	16	15_28
iso	w-	5	15_00	homemade	0.4	21	25	120	2020-04-30	16	15_28
iso	w-	5	15_00	homemade	0.4	21	25	120	2020-04-30	16	15_28
iso	w-	5	15_00	homemade	0.4	21	25	120	2020-04-30	16	15_28
iso	w-	5	15_00	homemade	0.4	21	25	120	2020-04-30	16	15_28
iso	w-	5	15_00	homemade	0.4	21	25	120	2020-04-30	16	15_28
iso	w-	5	15_00	homemade	0.4	21	25	120	2020-04-30	16	15_28
iso	w-	5	15_00	homemade	0.4	21	25	120	2020-04-30	16	15_28
iso	w-	5	15_00	homemade	0.4	21	25	120	2020-04-30	16	15_28
iso	w-	5	15_00	homemade	0.4	21	25	120	2020-04-30	16	15_28
iso	w-	5	15_00	homemade	0.4	21	25	120	2020-04-30	16	15_28
iso	w-	5	15_00	homemade	0.4	21	25	120	2020-04-30	16	15_28
iso	w-	5	15_00	homemade	0.4	21	25	120	2020-04-30	16	15_28
iso	w-	5	15_00	homemade	0.4	21	25	120	2020-04-30	16	15_28
iso	w-	5	15_00	homemade	0.4	21	25	120	2020-04-30	16	15_28
iso	w-	5	15_00	homemade	0.4	21	25	120	2020-04-30	17	15_28
iso	w-	5	15_00	homemade	0.4	21	25	120	2020-04-30	17	15_28
iso	w-	5	15_00	homemade	0.4	21	25	120	2020-04-30	17	15_28
iso	w-	5	15_00	homemade	0.4	21	25	120	2020-04-30	17	15_28
iso	w-	5	15_00	homemade	0.4	21	25	120	2020-04-30	17	15_28
iso	w-	5	15_00	homemade	0.4	21	25	120	2020-04-30	17	15_28
iso	w-	5	15_00	homemade	0.4	21	25	120	2020-04-30	17	15_28
iso	w-	5	15_00	homemade	0.4	21	25	120	2020-04-30	17	15_28
iso	w-	5	15_00	homemade	0.4	21	25	120	2020-04-30	17	15_28
iso	w-	5	15_00	homemade	0.4	21	25	120	2020-04-30	17	15_28
iso	w-	5	15_00	homemade	0.4	21	25	120	2020-04-30	17	15_28
iso	w-	5	15_00	homemade	0.4	21	25	120	2020-04-30	17	15_28
iso	w-	5	15_00	homemade	0.4	21	25	120	2020-04-30	17	15_28
iso	w-	5	15_00	homemade	0.4	21	25	120	2020-04-30	17	15_28
iso	w-	5	15_00	homemade	0.4	21	25	120	2020-04-30	17	15_28
iso	w-	5	15_00	homemade	0.4	21	25	120	2020-04-30	17	15_28
iso	w-	5	15_00	homemade	0.4	21	25	120	2020-04-30	17	15_28
iso	w-	5	15_00	homemade	0.4	21	25	120	2020-04-30	17	15_28
iso	w-	5	15_00	homemade	0.4	21	25	120	2020-04-30	17	15_28
iso	w-	5	15_00	homemade	0.4	21	25	120	2020-04-30	17	15_28
iso	w-	5	15_00	homemade	0.4	21	25	120	2020-04-30	17	15_28
iso	w-	5	15_00	homemade	0.4	21	25	120	2020-04-30	17	15_28
iso	w-	5	15_00	homemade	0.4	21	25	120	2020-04-30	17	15_28
iso	w-	5	15_00	homemade	0.4	21	25	120	2020-04-30	17	15_28
iso	w-	5	15_00	homemade	0.4	21	25	120	2020-04-30	17	15_28
iso	w-	5	15_00	homemade	0.4	21	25	120	2020-04-30	17	15_28
iso	w-	5	15_00	homemade	0.4	21	25	120	2020-04-30	17	15_28
iso	w-	5	15_00	homemade	0.4	21	25	120	2020-04-30	17	15_28
iso	w-	5	15_00	homemade	0.4	21	25	120	2020-04-30	17	15_28
iso	w-	5	15_00	homemade	0.4	21	25	120	2020-04-30	17	15_28
iso	w-	5	15_00	homemade	0.4	21	25	120	2020-04-30	17	15_28
iso	w-	5	15_00	homemade	0.4	21	25	120	2020-04-30	17	15_28
iso	w-	5	15_00	homemade	0.4	21	25	120	2020-04-30	17	15_28
iso	w-	5	15_00	homemade	0.4	21	25	120	2020-04-30	17	15_28
iso	w-	5	15_00	homemade	0.4	21	25	120	2020-04-30	17	15_28
iso	w-	5	15_00	homemade	0.4	21	25	120	2020-04-30	17	15_28
iso	w-	5	15_00	homemade	0.4	21	25	120	2020-04-30	17	15_28
iso	w-	5	15_00	homemade	0.4	21	25	120	2020-04-30	17	15_28
iso	w-	5	15_00	homemade	0.4	21	25	120	2020-04-30	17	15_28
iso	w-	5	15_00	homemade	0.4	21	25	120	2020-04-30	17	15_28
iso	w-	5	15_00	homemade	0.4	21	25	120	2020-04-30	17	15_28
iso	w-	5	15_00	homemade	0.4	21	25	120	2020-04-30	17	15_28
iso	w-	5	15_00	homemade	0.4	21	25	120	2020-04-30	17	15_28
iso	w-	5	15_00	homemade	0.4	21	25	120	2020-04-30	17	15_28
iso	w-	5	15_00	homemade	0.4	21	25	120	2020-04-30	17	15_28
iso	w-	5	15_00	homemade	0.4	21	25	120	2020-04-30	17	15_28
iso	w-	5	15_00	homemade	0.4	21	25	120	2020-04-30	17	15_28
iso	w-	5	15_00	homemade	0.4	21	25	120	2020-04-30	17	15_28
iso	w-	5	15_00	homemade	0.4	21	25	120	2020-04-30	17	15_28
iso	w-	5	15_00	homemade	0.4	21	25	120	2020-04-30	17	15_28
iso	w-	5	15_00	homemade	0.4	21	25	120	2020-04-30	17	15_28
iso	w-	5	15_00	homemade	0.4	21	25	120	2020-04-30	17	15_28
iso	w-	5	15_00	homemade	0.4	21	25	120	2020-04-30	17	15_28
iso	w-	5	15_00	homemade	0.4	21	25	120	2020-04-30	17	15_28
iso	w-	5	15_00	homemade	0.4	21	25	120	2020-04-30	17	15_28
iso	w-	5	15_00	homemade	0.4	21	25	120	2020-04-30	17	15_28
iso	w-	5	15_00	homemade	0.4	21	25	120	2020-04-30	18	15_28
iso	w-	5	15_00	homemade	0.4	21	25	120	2020-04-30	18	15_28
iso	w-	5	15_00	homemade	0.4	21	25	120	2020-04-30	18	15_28
iso	w-	5	15_00	homemade	0.4	21	25	120	2020-04-30	18	15_28
iso	w-	5	15_00	homemade	0.4	21	25	120	2020-04-30	18	15_28
iso	w-	5	15_00	homemade	0.4	21	25	120	2020-04-30	19	15_28
iso	w-	5	15_00	homemade	0.4	21	25	120	2020-04-30	19	15_28
iso	w-	5	15_00	homemade	0.4	21	25	120	2020-04-30	19	15_28
iso	w-	5	15_00	homemade	0.4	21	25	120	2020-04-30	19	15_28
iso	w-	5	15_00	homemade	0.4	21	25	120	2020-04-30	19	15_28
iso	w-	5	15_00	homemade	0.4	21	25	120	2020-04-30	19	15_28
iso	w-	5	15_00	homemade	0.4	21	25	120	2020-04-30	19	15_28
iso	w-	5	15_00	homemade	0.4	21	25	120	2020-04-30	19	15_28
iso	w-	5	15_00	homemade	0.4	21	25	120	2020-04-30	19	15_28
iso	w-	5	15_00	homemade	0.4	21	25	120	2020-04-30	21	15_28
iso	w-	5	15_00	homemade	0.4	21	25	120	2020-04-30	22	15_28
iso	w-	5	15_00	homemade	0.4	21	25	120	2020-04-30	23	15_28
iso	w-	5	15_00	homemade	0.4	21	25	120	2020-04-30	23	15_28
iso	w-	5	15_00	homemade	0.4	21	25	120	2020-04-30	24	15_28
cs	w+	1	14_00	homemade	0.3	24.2	25	120	2020-04-28	16	15_28
cs	w+	1	14_00	homemade	0.3	24.2	25	120	2020-04-28	16	15_28
cs	w+	1	14_00	homemade	0.3	24.2	25	120	2020-04-28	16	15_28
cs	w+	1	14_00	homemade	0.3	24.2	25	120	2020-04-28	16	15_28
cs	w+	1	14_00	homemade	0.3	24.2	25	120	2020-04-28	16	15_28
cs	w+	1	14_00	homemade	0.3	24.2	25	120	2020-04-28	16	15_28
cs	w+	1	14_00	homemade	0.3	24.2	25	120	2020-04-28	16	15_28
cs	w+	1	14_00	homemade	0.3	24.2	25	120	2020-04-28	16	15_28
cs	w+	1	14_00	homemade	0.3	24.2	25	120	2020-04-28	16	15_28
cs	w+	1	14_00	homemade	0.3	24.2	25	120	2020-04-28	16	15_28
cs	w+	1	14_00	homemade	0.3	24.2	25	120	2020-04-28	16	15_28
cs	w+	1	14_00	homemade	0.3	24.2	25	120	2020-04-28	16	15_28
cs	w+	1	14_00	homemade	0.3	24.2	25	120	2020-04-28	16	15_28
cs	w+	1	14_00	homemade	0.3	24.2	25	120	2020-04-28	16	15_28
cs	w+	1	14_00	homemade	0.3	24.2	25	120	2020-04-28	16	15_28
cs	w+	1	14_00	homemade	0.3	24.2	25	120	2020-04-28	16	15_28
cs	w+	1	14_00	homemade	0.3	24.2	25	120	2020-04-28	17	15_28
cs	w+	1	14_00	homemade	0.3	24.2	25	120	2020-04-28	17	15_28
cs	w+	1	14_00	homemade	0.3	24.2	25	120	2020-04-28	17	15_28
cs	w+	1	14_00	homemade	0.3	24.2	25	120	2020-04-28	17	15_28
cs	w+	1	14_00	homemade	0.3	24.2	25	120	2020-04-28	17	15_28
cs	w+	1	14_00	homemade	0.3	24.2	25	120	2020-04-28	17	15_28
cs	w+	1	14_00	homemade	0.3	24.2	25	120	2020-04-28	17	15_28
cs	w+	1	14_00	homemade	0.3	24.2	25	120	2020-04-28	17	15_28
cs	w+	1	14_00	homemade	0.3	24.2	25	120	2020-04-28	17	15_28
cs	w+	1	14_00	homemade	0.3	24.2	25	120	2020-04-28	17	15_28
cs	w+	1	14_00	homemade	0.3	24.2	25	120	2020-04-28	17	15_28
cs	w+	1	14_00	homemade	0.3	24.2	25	120	2020-04-28	17	15_28
cs	w+	1	14_00	homemade	0.3	24.2	25	120	2020-04-28	17	15_28
cs	w+	1	14_00	homemade	0.3	24.2	25	120	2020-04-28	17	15_28
cs	w+	1	14_00	homemade	0.3	24.2	25	120	2020-04-28	17	15_28
cs	w+	1	14_00	homemade	0.3	24.2	25	120	2020-04-28	17	15_28
cs	w+	1	14_00	homemade	0.3	24.2	25	120	2020-04-28	17	15_28
cs	w+	1	14_00	homemade	0.3	24.2	25	120	2020-04-28	17	15_28
cs	w+	1	14_00	homemade	0.3	24.2	25	120	2020-04-28	17	15_28
cs	w+	1	14_00	homemade	0.3	24.2	25	120	2020-04-28	17	15_28
cs	w+	1	14_00	homemade	0.3	24.2	25	120	2020-04-28	17	15_28
cs	w+	1	14_00	homemade	0.3	24.2	25	120	2020-04-28	17	15_28
cs	w+	1	14_00	homemade	0.3	24.2	25	120	2020-04-28	17	15_28
cs	w+	1	14_00	homemade	0.3	24.2	25	120	2020-04-28	17	15_28
cs	w+	1	14_00	homemade	0.3	24.2	25	120	2020-04-28	17	15_28
cs	w+	1	14_00	homemade	0.3	24.2	25	120	2020-04-28	18	15_28
cs	w+	1	14_00	homemade	0.3	24.2	25	120	2020-04-28	18	15_28
cs	w+	1	14_00	homemade	0.3	24.2	25	120	2020-04-28	18	15_28
cs	w+	1	14_00	homemade	0.3	24.2	25	120	2020-04-28	18	15_28
cs	w+	1	14_00	homemade	0.3	24.2	25	120	2020-04-28	18	15_28
cs	w+	1	14_00	homemade	0.3	24.2	25	120	2020-04-28	18	15_28
cs	w+	1	14_00	homemade	0.3	24.2	25	120	2020-04-28	18	15_28
cs	w+	1	14_00	homemade	0.3	24.2	25	120	2020-04-28	18	15_28
cs	w+	1	14_00	homemade	0.3	24.2	25	120	2020-04-28	18	15_28
cs	w+	1	14_00	homemade	0.3	24.2	25	120	2020-04-28	18	15_28
cs	w+	1	14_00	homemade	0.3	24.2	25	120	2020-04-28	19	15_28
cs	w+	1	14_00	homemade	0.3	24.2	25	120	2020-04-28	19	15_28
cs	w+	1	14_00	homemade	0.3	24.2	25	120	2020-04-28	19	15_28
cs	w+	1	14_00	homemade	0.3	24.2	25	120	2020-04-28	19	15_28
cs	w+	1	14_00	homemade	0.3	24.2	25	120	2020-04-28	19	15_28
cs	w+	1	14_00	homemade	0.3	24.2	25	120	2020-04-28	19	15_28
cs	w+	1	14_00	homemade	0.3	24.2	25	120	2020-04-28	19	15_28
cs	w+	1	14_00	homemade	0.3	24.2	25	120	2020-04-28	19	15_28
cs	w+	1	14_00	homemade	0.3	24.2	25	120	2020-04-28	19	15_28
cs	w+	1	14_00	homemade	0.3	24.2	25	120	2020-04-28	20	15_28
cs	w+	1	14_00	homemade	0.3	24.2	25	120	2020-04-28	20	15_28
cs	w+	1	14_00	homemade	0.3	24.2	25	120	2020-04-28	20	15_28
cs	w+	1	14_00	homemade	0.3	24.2	25	120	2020-04-28	21	15_28
cs	w+	1	14_00	homemade	0.3	24.2	25	120	2020-04-28	21	15_28
cs	w+	1	14_00	homemade	0.3	24.2	25	120	2020-04-28	21	15_28
cs	w+	1	14_00	homemade	0.3	24.2	25	120	2020-04-28	22	15_28
cs	w+	1	14_00	homemade	0.3	24.2	25	120	2020-04-28	23	15_28
cs	w+	1	14_00	homemade	0.3	24.2	25	120	2020-04-28	23	15_28
cs	w+	1	14_00	homemade	0.3	24.2	25	120	2020-04-28	23	15_28
cs	w+	1	14_00	homemade	0.3	24.2	25	120	2020-04-28	23	15_28
cs	w+	1	14_00	homemade	0.3	24.2	25	120	2020-04-28	23	15_28
cs	w+	1	14_00	homemade	0.3	24.2	25	120	2020-04-28	23	15_28
cs	w+	1	14_00	homemade	0.3	24.2	25	120	2020-04-28	23	15_28
cs	w+	1	14_00	homemade	0.3	24.2	25	120	2020-04-28	23	15_28
cs	w+	1	14_00	homemade	0.3	24.2	25	120	2020-04-28	26	15_28
cs	w+	2	15_30	homemade	0.3	24.5	25	120	2020-04-28	16	15_28
cs	w+	2	15_30	homemade	0.3	24.5	25	120	2020-04-28	17	15_28
cs	w+	2	15_30	homemade	0.3	24.5	25	120	2020-04-28	17	15_28
cs	w+	2	15_30	homemade	0.3	24.5	25	120	2020-04-28	17	15_28
cs	w+	2	15_30	homemade	0.3	24.5	25	120	2020-04-28	17	15_28
cs	w+	2	15_30	homemade	0.3	24.5	25	120	2020-04-28	17	15_28
cs	w+	2	15_30	homemade	0.3	24.5	25	120	2020-04-28	17	15_28
cs	w+	2	15_30	homemade	0.3	24.5	25	120	2020-04-28	17	15_28
cs	w+	2	15_30	homemade	0.3	24.5	25	120	2020-04-28	17	15_28
cs	w+	2	15_30	homemade	0.3	24.5	25	120	2020-04-28	17	15_28
cs	w+	2	15_30	homemade	0.3	24.5	25	120	2020-04-28	17	15_28
cs	w+	2	15_30	homemade	0.3	24.5	25	120	2020-04-28	17	15_28
cs	w+	2	15_30	homemade	0.3	24.5	25	120	2020-04-28	17	15_28
cs	w+	2	15_30	homemade	0.3	24.5	25	120	2020-04-28	17	15_28
cs	w+	2	15_30	homemade	0.3	24.5	25	120	2020-04-28	17	15_28
cs	w+	2	15_30	homemade	0.3	24.5	25	120	2020-04-28	17	15_28
cs	w+	2	15_30	homemade	0.3	24.5	25	120	2020-04-28	17	15_28
cs	w+	2	15_30	homemade	0.3	24.5	25	120	2020-04-28	17	15_28
cs	w+	2	15_30	homemade	0.3	24.5	25	120	2020-04-28	17	15_28
cs	w+	2	15_30	homemade	0.3	24.5	25	120	2020-04-28	17	15_28
cs	w+	2	15_30	homemade	0.3	24.5	25	120	2020-04-28	17	15_28
cs	w+	2	15_30	homemade	0.3	24.5	25	120	2020-04-28	17	15_28
cs	w+	2	15_30	homemade	0.3	24.5	25	120	2020-04-28	17	15_28
cs	w+	2	15_30	homemade	0.3	24.5	25	120	2020-04-28	17	15_28
cs	w+	2	15_30	homemade	0.3	24.5	25	120	2020-04-28	17	15_28
cs	w+	2	15_30	homemade	0.3	24.5	25	120	2020-04-28	17	15_28
cs	w+	2	15_30	homemade	0.3	24.5	25	120	2020-04-28	17	15_28
cs	w+	2	15_30	homemade	0.3	24.5	25	120	2020-04-28	17	15_28
cs	w+	2	15_30	homemade	0.3	24.5	25	120	2020-04-28	18	15_28
cs	w+	2	15_30	homemade	0.3	24.5	25	120	2020-04-28	18	15_28
cs	w+	2	15_30	homemade	0.3	24.5	25	120	2020-04-28	18	15_28
cs	w+	2	15_30	homemade	0.3	24.5	25	120	2020-04-28	18	15_28
cs	w+	2	15_30	homemade	0.3	24.5	25	120	2020-04-28	18	15_28
cs	w+	2	15_30	homemade	0.3	24.5	25	120	2020-04-28	18	15_28
cs	w+	2	15_30	homemade	0.3	24.5	25	120	2020-04-28	18	15_28
cs	w+	2	15_30	homemade	0.3	24.5	25	120	2020-04-28	18	15_28
cs	w+	2	15_30	homemade	0.3	24.5	25	120	2020-04-28	18	15_28
cs	w+	2	15_30	homemade	0.3	24.5	25	120	2020-04-28	18	15_28
cs	w+	2	15_30	homemade	0.3	24.5	25	120	2020-04-28	18	15_28
cs	w+	2	15_30	homemade	0.3	24.5	25	120	2020-04-28	18	15_28
cs	w+	2	15_30	homemade	0.3	24.5	25	120	2020-04-28	18	15_28
cs	w+	2	15_30	homemade	0.3	24.5	25	120	2020-04-28	18	15_28
cs	w+	2	15_30	homemade	0.3	24.5	25	120	2020-04-28	18	15_28
cs	w+	2	15_30	homemade	0.3	24.5	25	120	2020-04-28	18	15_28
cs	w+	2	15_30	homemade	0.3	24.5	25	120	2020-04-28	18	15_28
cs	w+	2	15_30	homemade	0.3	24.5	25	120	2020-04-28	18	15_28
cs	w+	2	15_30	homemade	0.3	24.5	25	120	2020-04-28	18	15_28
cs	w+	2	15_30	homemade	0.3	24.5	25	120	2020-04-28	18	15_28
cs	w+	2	15_30	homemade	0.3	24.5	25	120	2020-04-28	18	15_28
cs	w+	2	15_30	homemade	0.3	24.5	25	120	2020-04-28	18	15_28
cs	w+	2	15_30	homemade	0.3	24.5	25	120	2020-04-28	18	15_28
cs	w+	2	15_30	homemade	0.3	24.5	25	120	2020-04-28	18	15_28
cs	w+	2	15_30	homemade	0.3	24.5	25	120	2020-04-28	18	15_28
cs	w+	2	15_30	homemade	0.3	24.5	25	120	2020-04-28	18	15_28
cs	w+	2	15_30	homemade	0.3	24.5	25	120	2020-04-28	18	15_28
cs	w+	2	15_30	homemade	0.3	24.5	25	120	2020-04-28	18	15_28
cs	w+	2	15_30	homemade	0.3	24.5	25	120	2020-04-28	18	15_28
cs	w+	2	15_30	homemade	0.3	24.5	25	120	2020-04-28	18	15_28
cs	w+	2	15_30	homemade	0.3	24.5	25	120	2020-04-28	18	15_28
cs	w+	2	15_30	homemade	0.3	24.5	25	120	2020-04-28	18	15_28
cs	w+	2	15_30	homemade	0.3	24.5	25	120	2020-04-28	18	15_28
cs	w+	2	15_30	homemade	0.3	24.5	25	120	2020-04-28	18	15_28
cs	w+	2	15_30	homemade	0.3	24.5	25	120	2020-04-28	18	15_28
cs	w+	2	15_30	homemade	0.3	24.5	25	120	2020-04-28	18	15_28
cs	w+	2	15_30	homemade	0.3	24.5	25	120	2020-04-28	18	15_28
cs	w+	2	15_30	homemade	0.3	24.5	25	120	2020-04-28	18	15_28
cs	w+	2	15_30	homemade	0.3	24.5	25	120	2020-04-28	18	15_28
cs	w+	2	15_30	homemade	0.3	24.5	25	120	2020-04-28	18	15_28
cs	w+	2	15_30	homemade	0.3	24.5	25	120	2020-04-28	18	15_28
cs	w+	2	15_30	homemade	0.3	24.5	25	120	2020-04-28	18	15_28
cs	w+	2	15_30	homemade	0.3	24.5	25	120	2020-04-28	18	15_28
cs	w+	2	15_30	homemade	0.3	24.5	25	120	2020-04-28	18	15_28
cs	w+	2	15_30	homemade	0.3	24.5	25	120	2020-04-28	19	15_28
cs	w+	2	15_30	homemade	0.3	24.5	25	120	2020-04-28	19	15_28
cs	w+	2	15_30	homemade	0.3	24.5	25	120	2020-04-28	19	15_28
cs	w+	2	15_30	homemade	0.3	24.5	25	120	2020-04-28	19	15_28
cs	w+	2	15_30	homemade	0.3	24.5	25	120	2020-04-28	19	15_28
cs	w+	2	15_30	homemade	0.3	24.5	25	120	2020-04-28	19	15_28
cs	w+	2	15_30	homemade	0.3	24.5	25	120	2020-04-28	19	15_28
cs	w+	2	15_30	homemade	0.3	24.5	25	120	2020-04-28	19	15_28
cs	w+	2	15_30	homemade	0.3	24.5	25	120	2020-04-28	19	15_28
cs	w+	2	15_30	homemade	0.3	24.5	25	120	2020-04-28	19	15_28
cs	w+	2	15_30	homemade	0.3	24.5	25	120	2020-04-28	19	15_28
cs	w+	2	15_30	homemade	0.3	24.5	25	120	2020-04-28	19	15_28
cs	w+	2	15_30	homemade	0.3	24.5	25	120	2020-04-28	19	15_28
cs	w+	2	15_30	homemade	0.3	24.5	25	120	2020-04-28	19	15_28
cs	w+	2	15_30	homemade	0.3	24.5	25	120	2020-04-28	19	15_28
cs	w+	2	15_30	homemade	0.3	24.5	25	120	2020-04-28	20	15_28
cs	w+	2	15_30	homemade	0.3	24.5	25	120	2020-04-28	20	15_28
cs	w+	2	15_30	homemade	0.3	24.5	25	120	2020-04-28	20	15_28
cs	w+	2	15_30	homemade	0.3	24.5	25	120	2020-04-28	20	15_28
cs	w+	2	15_30	homemade	0.3	24.5	25	120	2020-04-28	20	15_28
cs	w+	2	15_30	homemade	0.3	24.5	25	120	2020-04-28	20	15_28
cs	w+	2	15_30	homemade	0.3	24.5	25	120	2020-04-28	20	15_28
cs	w+	2	15_30	homemade	0.3	24.5	25	120	2020-04-28	20	15_28
cs	w+	2	15_30	homemade	0.3	24.5	25	120	2020-04-28	20	15_28
cs	w+	2	15_30	homemade	0.3	24.5	25	120	2020-04-28	20	15_28
cs	w+	2	15_30	homemade	0.3	24.5	25	120	2020-04-28	20	15_28
cs	w+	2	15_30	homemade	0.3	24.5	25	120	2020-04-28	20	15_28
cs	w+	2	15_30	homemade	0.3	24.5	25	120	2020-04-28	21	15_28
cs	w+	2	15_30	homemade	0.3	24.5	25	120	2020-04-28	21	15_28
cs	w+	2	15_30	homemade	0.3	24.5	25	120	2020-04-28	21	15_28
cs	w+	2	15_30	homemade	0.3	24.5	25	120	2020-04-28	21	15_28
cs	w+	2	15_30	homemade	0.3	24.5	25	120	2020-04-28	21	15_28
cs	w+	2	15_30	homemade	0.3	24.5	25	120	2020-04-28	21	15_28
cs	w+	2	15_30	homemade	0.3	24.5	25	120	2020-04-28	21	15_28
cs	w+	2	15_30	homemade	0.3	24.5	25	120	2020-04-28	21	15_28
cs	w+	2	15_30	homemade	0.3	24.5	25	120	2020-04-28	22	15_28
cs	w+	2	15_30	homemade	0.3	24.5	25	120	2020-04-28	22	15_28
cs	w+	2	15_30	homemade	0.3	24.5	25	120	2020-04-28	22	15_28
cs	w+	2	15_30	homemade	0.3	24.5	25	120	2020-04-28	22	15_28
cs	w+	2	15_30	homemade	0.3	24.5	25	120	2020-04-28	22	15_28
cs	w+	2	15_30	homemade	0.3	24.5	25	120	2020-04-28	22	15_28
cs	w+	2	15_30	homemade	0.3	24.5	25	120	2020-04-28	22	15_28
cs	w+	2	15_30	homemade	0.3	24.5	25	120	2020-04-28	23	15_28
cs	w+	2	15_30	homemade	0.3	24.5	25	120	2020-04-28	23	15_28
cs	w+	2	15_30	homemade	0.3	24.5	25	120	2020-04-28	23	15_28
cs	w+	2	15_30	homemade	0.3	24.5	25	120	2020-04-28	24	15_28
cs	w+	2	15_30	homemade	0.3	24.5	25	120	2020-04-28	24	15_28
cs	w+	2	15_30	homemade	0.3	24.5	25	120	2020-04-28	24	15_28
cs	w+	2	15_30	homemade	0.3	24.5	25	120	2020-04-28	24	15_28
cs	w+	2	15_30	homemade	0.3	24.5	25	120	2020-04-28	25	15_28
cs	w+	2	15_30	homemade	0.3	24.5	25	120	2020-04-28	26	15_28
cs	w+	2	15_30	homemade	0.3	24.5	25	120	2020-04-28	27	15_28
cs	w+	3	15_00	homemade	0.4	21	25	120	2020-04-29	16	15_28
cs	w+	3	15_00	homemade	0.4	21	25	120	2020-04-29	16	15_28
cs	w+	3	15_00	homemade	0.4	21	25	120	2020-04-29	16	15_28
cs	w+	3	15_00	homemade	0.4	21	25	120	2020-04-29	16	15_28
cs	w+	3	15_00	homemade	0.4	21	25	120	2020-04-29	16	15_28
cs	w+	3	15_00	homemade	0.4	21	25	120	2020-04-29	16	15_28
cs	w+	3	15_00	homemade	0.4	21	25	120	2020-04-29	16	15_28
cs	w+	3	15_00	homemade	0.4	21	25	120	2020-04-29	16	15_28
cs	w+	3	15_00	homemade	0.4	21	25	120	2020-04-29	16	15_28
cs	w+	3	15_00	homemade	0.4	21	25	120	2020-04-29	16	15_28
cs	w+	3	15_00	homemade	0.4	21	25	120	2020-04-29	16	15_28
cs	w+	3	15_00	homemade	0.4	21	25	120	2020-04-29	16	15_28
cs	w+	3	15_00	homemade	0.4	21	25	120	2020-04-29	16	15_28
cs	w+	3	15_00	homemade	0.4	21	25	120	2020-04-29	16	15_28
cs	w+	3	15_00	homemade	0.4	21	25	120	2020-04-29	16	15_28
cs	w+	3	15_00	homemade	0.4	21	25	120	2020-04-29	16	15_28
cs	w+	3	15_00	homemade	0.4	21	25	120	2020-04-29	16	15_28
cs	w+	3	15_00	homemade	0.4	21	25	120	2020-04-29	16	15_28
cs	w+	3	15_00	homemade	0.4	21	25	120	2020-04-29	16	15_28
cs	w+	3	15_00	homemade	0.4	21	25	120	2020-04-29	16	15_28
cs	w+	3	15_00	homemade	0.4	21	25	120	2020-04-29	16	15_28
cs	w+	3	15_00	homemade	0.4	21	25	120	2020-04-29	16	15_28
cs	w+	3	15_00	homemade	0.4	21	25	120	2020-04-29	16	15_28
cs	w+	3	15_00	homemade	0.4	21	25	120	2020-04-29	17	15_28
cs	w+	3	15_00	homemade	0.4	21	25	120	2020-04-29	17	15_28
cs	w+	3	15_00	homemade	0.4	21	25	120	2020-04-29	17	15_28
cs	w+	3	15_00	homemade	0.4	21	25	120	2020-04-29	17	15_28
cs	w+	3	15_00	homemade	0.4	21	25	120	2020-04-29	17	15_28
cs	w+	3	15_00	homemade	0.4	21	25	120	2020-04-29	17	15_28
cs	w+	3	15_00	homemade	0.4	21	25	120	2020-04-29	17	15_28
cs	w+	3	15_00	homemade	0.4	21	25	120	2020-04-29	17	15_28
cs	w+	3	15_00	homemade	0.4	21	25	120	2020-04-29	17	15_28
cs	w+	3	15_00	homemade	0.4	21	25	120	2020-04-29	17	15_28
cs	w+	3	15_00	homemade	0.4	21	25	120	2020-04-29	17	15_28
cs	w+	3	15_00	homemade	0.4	21	25	120	2020-04-29	17	15_28
cs	w+	3	15_00	homemade	0.4	21	25	120	2020-04-29	17	15_28
cs	w+	3	15_00	homemade	0.4	21	25	120	2020-04-29	17	15_28
cs	w+	3	15_00	homemade	0.4	21	25	120	2020-04-29	17	15_28
cs	w+	3	15_00	homemade	0.4	21	25	120	2020-04-29	17	15_28
cs	w+	3	15_00	homemade	0.4	21	25	120	2020-04-29	17	15_28
cs	w+	3	15_00	homemade	0.4	21	25	120	2020-04-29	17	15_28
cs	w+	3	15_00	homemade	0.4	21	25	120	2020-04-29	17	15_28
cs	w+	3	15_00	homemade	0.4	21	25	120	2020-04-29	17	15_28
cs	w+	3	15_00	homemade	0.4	21	25	120	2020-04-29	17	15_28
cs	w+	3	15_00	homemade	0.4	21	25	120	2020-04-29	17	15_28
cs	w+	3	15_00	homemade	0.4	21	25	120	2020-04-29	17	15_28
cs	w+	3	15_00	homemade	0.4	21	25	120	2020-04-29	17	15_28
cs	w+	3	15_00	homemade	0.4	21	25	120	2020-04-29	17	15_28
cs	w+	3	15_00	homemade	0.4	21	25	120	2020-04-29	18	15_28
cs	w+	3	15_00	homemade	0.4	21	25	120	2020-04-29	18	15_28
cs	w+	3	15_00	homemade	0.4	21	25	120	2020-04-29	18	15_28
cs	w+	3	15_00	homemade	0.4	21	25	120	2020-04-29	18	15_28
cs	w+	3	15_00	homemade	0.4	21	25	120	2020-04-29	18	15_28
cs	w+	3	15_00	homemade	0.4	21	25	120	2020-04-29	18	15_28
cs	w+	3	15_00	homemade	0.4	21	25	120	2020-04-29	18	15_28
cs	w+	3	15_00	homemade	0.4	21	25	120	2020-04-29	18	15_28
cs	w+	3	15_00	homemade	0.4	21	25	120	2020-04-29	18	15_28
cs	w+	3	15_00	homemade	0.4	21	25	120	2020-04-29	18	15_28
cs	w+	3	15_00	homemade	0.4	21	25	120	2020-04-29	18	15_28
cs	w+	3	15_00	homemade	0.4	21	25	120	2020-04-29	18	15_28
cs	w+	3	15_00	homemade	0.4	21	25	120	2020-04-29	18	15_28
cs	w+	3	15_00	homemade	0.4	21	25	120	2020-04-29	19	15_28
cs	w+	3	15_00	homemade	0.4	21	25	120	2020-04-29	19	15_28
cs	w+	3	15_00	homemade	0.4	21	25	120	2020-04-29	19	15_28
cs	w+	3	15_00	homemade	0.4	21	25	120	2020-04-29	19	15_28
cs	w+	3	15_00	homemade	0.4	21	25	120	2020-04-29	19	15_28
cs	w+	3	15_00	homemade	0.4	21	25	120	2020-04-29	19	15_28
cs	w+	3	15_00	homemade	0.4	21	25	120	2020-04-29	20	15_28
cs	w+	3	15_00	homemade	0.4	21	25	120	2020-04-29	20	15_28
cs	w+	3	15_00	homemade	0.4	21	25	120	2020-04-29	20	15_28
cs	w+	3	15_00	homemade	0.4	21	25	120	2020-04-29	20	15_28
cs	w+	3	15_00	homemade	0.4	21	25	120	2020-04-29	21	15_28
cs	w+	3	15_00	homemade	0.4	21	25	120	2020-04-29	21	15_28
cs	w+	3	15_00	homemade	0.4	21	25	120	2020-04-29	21	15_28
cs	w+	3	15_00	homemade	0.4	21	25	120	2020-04-29	21	15_28
cs	w+	3	15_00	homemade	0.4	21	25	120	2020-04-29	21	15_28
cs	w+	3	15_00	homemade	0.4	21	25	120	2020-04-29	21	15_28
cs	w+	3	15_00	homemade	0.4	21	25	120	2020-04-29	21	15_28
cs	w+	3	15_00	homemade	0.4	21	25	120	2020-04-29	22	15_28
cs	w+	3	15_00	homemade	0.4	21	25	120	2020-04-29	22	15_28
cs	w+	3	15_00	homemade	0.4	21	25	120	2020-04-29	22	15_28
cs	w+	3	15_00	homemade	0.4	21	25	120	2020-04-29	22	15_28
cs	w+	3	15_00	homemade	0.4	21	25	120	2020-04-29	22	15_28
cs	w+	3	15_00	homemade	0.4	21	25	120	2020-04-29	22	15_28
cs	w+	3	15_00	homemade	0.4	21	25	120	2020-04-29	22	15_28
cs	w+	3	15_00	homemade	0.4	21	25	120	2020-04-29	22	15_28
cs	w+	3	15_00	homemade	0.4	21	25	120	2020-04-29	22	15_28
cs	w+	3	15_00	homemade	0.4	21	25	120	2020-04-29	22	15_28
cs	w+	3	15_00	homemade	0.4	21	25	120	2020-04-29	23	15_28
cs	w+	3	15_00	homemade	0.4	21	25	120	2020-04-29	23	15_28
cs	w+	3	15_00	homemade	0.4	21	25	120	2020-04-29	23	15_28
cs	w+	3	15_00	homemade	0.4	21	25	120	2020-04-29	23	15_28
cs	w+	3	15_00	homemade	0.4	21	25	120	2020-04-29	23	15_28
cs	w+	3	15_00	homemade	0.4	21	25	120	2020-04-29	23	15_28
cs	w+	3	15_00	homemade	0.4	21	25	120	2020-04-29	23	15_28
cs	w+	3	15_00	homemade	0.4	21	25	120	2020-04-29	23	15_28
cs	w+	3	15_00	homemade	0.4	21	25	120	2020-04-29	23	15_28
cs	w+	3	15_00	homemade	0.4	21	25	120	2020-04-29	23	15_28
cs	w+	3	15_00	homemade	0.4	21	25	120	2020-04-29	23	15_28
cs	w+	3	15_00	homemade	0.4	21	25	120	2020-04-29	23	15_28
cs	w+	3	15_00	homemade	0.4	21	25	120	2020-04-29	23	15_28
cs	w+	3	15_00	homemade	0.4	21	25	120	2020-04-29	23	15_28
cs	w+	3	15_00	homemade	0.4	21	25	120	2020-04-29	23	15_28
cs	w+	3	15_00	homemade	0.4	21	25	120	2020-04-29	23	15_28
cs	w+	3	15_00	homemade	0.4	21	25	120	2020-04-29	23	15_28
cs	w+	3	15_00	homemade	0.4	21	25	120	2020-04-29	23	15_28
cs	w+	3	15_00	homemade	0.4	21	25	120	2020-04-29	23	15_28
cs	w+	3	15_00	homemade	0.4	21	25	120	2020-04-29	23	15_28
cs	w+	3	15_00	homemade	0.4	21	25	120	2020-04-29	23	15_28
cs	w+	3	15_00	homemade	0.4	21	25	120	2020-04-29	23	15_28
cs	w+	3	15_00	homemade	0.4	21	25	120	2020-04-29	23	15_28
cs	w+	3	15_00	homemade	0.4	21	25	120	2020-04-29	23	15_28
cs	w+	3	15_00	homemade	0.4	21	25	120	2020-04-29	23	15_28
cs	w+	3	15_00	homemade	0.4	21	25	120	2020-04-29	23	15_28
cs	w+	3	15_00	homemade	0.4	21	25	120	2020-04-29	23	15_28
cs	w+	3	15_00	homemade	0.4	21	25	120	2020-04-29	23	15_28
cs	w+	3	15_00	homemade	0.4	21	25	120	2020-04-29	23	15_28
cs	w+	3	15_00	homemade	0.4	21	25	120	2020-04-29	23	15_28
cs	w+	3	15_00	homemade	0.4	21	25	120	2020-04-29	23	15_28
cs	w+	3	15_00	homemade	0.4	21	25	120	2020-04-29	23	15_28
cs	w+	3	15_00	homemade	0.4	21	25	120	2020-04-29	23	15_28
cs	w+	3	15_00	homemade	0.4	21	25	120	2020-04-29	23	15_28
cs	w+	3	15_00	homemade	0.4	21	25	120	2020-04-29	23	15_28
cs	w+	3	15_00	homemade	0.4	21	25	120	2020-04-29	23	15_28
cs	w+	3	15_00	homemade	0.4	21	25	120	2020-04-29	23	15_28
cs	w+	3	15_00	homemade	0.4	21	25	120	2020-04-29	23	15_28
cs	w+	3	15_00	homemade	0.4	21	25	120	2020-04-29	23	15_28
cs	w+	3	15_00	homemade	0.4	21	25	120	2020-04-29	23	15_28
cs	w+	3	15_00	homemade	0.4	21	25	120	2020-04-29	24	15_28
cs	w+	3	15_00	homemade	0.4	21	25	120	2020-04-29	24	15_28
cs	w+	3	15_00	homemade	0.4	21	25	120	2020-04-29	24	15_28
cs	w+	3	15_00	homemade	0.4	21	25	120	2020-04-29	24	15_28
cs	w+	3	15_00	homemade	0.4	21	25	120	2020-04-29	24	15_28
cs	w+	3	15_00	homemade	0.4	21	25	120	2020-04-29	24	15_28
cs	w+	3	15_00	homemade	0.4	21	25	120	2020-04-29	24	15_28
cs	w+	3	15_00	homemade	0.4	21	25	120	2020-04-29	24	15_28
cs	w+	3	15_00	homemade	0.4	21	25	120	2020-04-29	24	15_28
cs	w+	3	15_00	homemade	0.4	21	25	120	2020-04-29	24	15_28
cs	w+	3	15_00	homemade	0.4	21	25	120	2020-04-29	24	15_28
cs	w+	3	15_00	homemade	0.4	21	25	120	2020-04-29	25	15_28
cs	w+	3	15_00	homemade	0.4	21	25	120	2020-04-29	25	15_28
cs	w+	3	15_00	homemade	0.4	21	25	120	2020-04-29	25	15_28
cs	w+	3	15_00	homemade	0.4	21	25	120	2020-04-29	25	15_28
cs	w+	3	15_00	homemade	0.4	21	25	120	2020-04-29	25	15_28
cs	w+	3	15_00	homemade	0.4	21	25	120	2020-04-29	25	15_28
cs	w+	3	15_00	homemade	0.4	21	25	120	2020-04-29	25	15_28
cs	w+	3	15_00	homemade	0.4	21	25	120	2020-04-29	25	15_28
cs	w+	3	15_00	homemade	0.4	21	25	120	2020-04-29	26	15_28
cs	w+	4	11_00	homemade	0.4	21	25	120	2020-04-30	15	15_28
cs	w+	4	11_00	homemade	0.4	21	25	120	2020-04-30	15	15_28
cs	w+	4	11_00	homemade	0.4	21	25	120	2020-04-30	15	15_28
cs	w+	4	11_00	homemade	0.4	21	25	120	2020-04-30	15	15_28
cs	w+	4	11_00	homemade	0.4	21	25	120	2020-04-30	16	15_28
cs	w+	4	11_00	homemade	0.4	21	25	120	2020-04-30	16	15_28
cs	w+	4	11_00	homemade	0.4	21	25	120	2020-04-30	16	15_28
cs	w+	4	11_00	homemade	0.4	21	25	120	2020-04-30	16	15_28
cs	w+	4	11_00	homemade	0.4	21	25	120	2020-04-30	16	15_28
cs	w+	4	11_00	homemade	0.4	21	25	120	2020-04-30	16	15_28
cs	w+	4	11_00	homemade	0.4	21	25	120	2020-04-30	16	15_28
cs	w+	4	11_00	homemade	0.4	21	25	120	2020-04-30	16	15_28
cs	w+	4	11_00	homemade	0.4	21	25	120	2020-04-30	16	15_28
cs	w+	4	11_00	homemade	0.4	21	25	120	2020-04-30	16	15_28
cs	w+	4	11_00	homemade	0.4	21	25	120	2020-04-30	16	15_28
cs	w+	4	11_00	homemade	0.4	21	25	120	2020-04-30	16	15_28
cs	w+	4	11_00	homemade	0.4	21	25	120	2020-04-30	16	15_28
cs	w+	4	11_00	homemade	0.4	21	25	120	2020-04-30	16	15_28
cs	w+	4	11_00	homemade	0.4	21	25	120	2020-04-30	16	15_28
cs	w+	4	11_00	homemade	0.4	21	25	120	2020-04-30	16	15_28
cs	w+	4	11_00	homemade	0.4	21	25	120	2020-04-30	16	15_28
cs	w+	4	11_00	homemade	0.4	21	25	120	2020-04-30	16	15_28
cs	w+	4	11_00	homemade	0.4	21	25	120	2020-04-30	16	15_28
cs	w+	4	11_00	homemade	0.4	21	25	120	2020-04-30	16	15_28
cs	w+	4	11_00	homemade	0.4	21	25	120	2020-04-30	16	15_28
cs	w+	4	11_00	homemade	0.4	21	25	120	2020-04-30	16	15_28
cs	w+	4	11_00	homemade	0.4	21	25	120	2020-04-30	17	15_28
cs	w+	4	11_00	homemade	0.4	21	25	120	2020-04-30	17	15_28
cs	w+	4	11_00	homemade	0.4	21	25	120	2020-04-30	17	15_28
cs	w+	4	11_00	homemade	0.4	21	25	120	2020-04-30	17	15_28
cs	w+	4	11_00	homemade	0.4	21	25	120	2020-04-30	17	15_28
cs	w+	4	11_00	homemade	0.4	21	25	120	2020-04-30	17	15_28
cs	w+	4	11_00	homemade	0.4	21	25	120	2020-04-30	18	15_28
cs	w+	4	11_00	homemade	0.4	21	25	120	2020-04-30	18	15_28
cs	w+	4	11_00	homemade	0.4	21	25	120	2020-04-30	18	15_28
cs	w+	4	11_00	homemade	0.4	21	25	120	2020-04-30	18	15_28
cs	w+	4	11_00	homemade	0.4	21	25	120	2020-04-30	19	15_28
cs	w+	4	11_00	homemade	0.4	21	25	120	2020-04-30	19	15_28
cs	w+	4	11_00	homemade	0.4	21	25	120	2020-04-30	19	15_28
cs	w+	4	11_00	homemade	0.4	21	25	120	2020-04-30	19	15_28
cs	w+	4	11_00	homemade	0.4	21	25	120	2020-04-30	19	15_28
cs	w+	4	11_00	homemade	0.4	21	25	120	2020-04-30	20	15_28
cs	w+	4	11_00	homemade	0.4	21	25	120	2020-04-30	20	15_28
cs	w+	4	11_00	homemade	0.4	21	25	120	2020-04-30	20	15_28
cs	w+	4	11_00	homemade	0.4	21	25	120	2020-04-30	20	15_28
cs	w+	4	11_00	homemade	0.4	21	25	120	2020-04-30	20	15_28
cs	w+	4	11_00	homemade	0.4	21	25	120	2020-04-30	20	15_28
cs	w+	4	11_00	homemade	0.4	21	25	120	2020-04-30	20	15_28
cs	w+	4	11_00	homemade	0.4	21	25	120	2020-04-30	20	15_28
cs	w+	4	11_00	homemade	0.4	21	25	120	2020-04-30	20	15_28
cs	w+	4	11_00	homemade	0.4	21	25	120	2020-04-30	21	15_28
cs	w+	4	11_00	homemade	0.4	21	25	120	2020-04-30	21	15_28
cs	w+	4	11_00	homemade	0.4	21	25	120	2020-04-30	21	15_28
cs	w+	4	11_00	homemade	0.4	21	25	120	2020-04-30	21	15_28
cs	w+	4	11_00	homemade	0.4	21	25	120	2020-04-30	21	15_28
cs	w+	4	11_00	homemade	0.4	21	25	120	2020-04-30	21	15_28
cs	w+	4	11_00	homemade	0.4	21	25	120	2020-04-30	21	15_28
cs	w+	4	11_00	homemade	0.4	21	25	120	2020-04-30	22	15_28
cs	w+	4	11_00	homemade	0.4	21	25	120	2020-04-30	22	15_28
cs	w+	4	11_00	homemade	0.4	21	25	120	2020-04-30	22	15_28
cs	w+	4	11_00	homemade	0.4	21	25	120	2020-04-30	22	15_28
cs	w+	4	11_00	homemade	0.4	21	25	120	2020-04-30	22	15_28
cs	w+	4	11_00	homemade	0.4	21	25	120	2020-04-30	22	15_28
cs	w+	4	11_00	homemade	0.4	21	25	120	2020-04-30	22	15_28
cs	w+	4	11_00	homemade	0.4	21	25	120	2020-04-30	22	15_28
cs	w+	4	11_00	homemade	0.4	21	25	120	2020-04-30	22	15_28
cs	w+	4	11_00	homemade	0.4	21	25	120	2020-04-30	22	15_28
cs	w+	4	11_00	homemade	0.4	21	25	120	2020-04-30	22	15_28
cs	w+	4	11_00	homemade	0.4	21	25	120	2020-04-30	22	15_28
cs	w+	4	11_00	homemade	0.4	21	25	120	2020-04-30	22	15_28
cs	w+	4	11_00	homemade	0.4	21	25	120	2020-04-30	22	15_28
cs	w+	4	11_00	homemade	0.4	21	25	120	2020-04-30	24	15_28
cs	w+	4	11_00	homemade	0.4	21	25	120	2020-04-30	25	15_28
cs	w+	5	15_00	homemade	0.4	21	25	120	2020-04-30	16	15_28
cs	w+	5	15_00	homemade	0.4	21	25	120	2020-04-30	16	15_28
cs	w+	5	15_00	homemade	0.4	21	25	120	2020-04-30	16	15_28
cs	w+	5	15_00	homemade	0.4	21	25	120	2020-04-30	16	15_28
cs	w+	5	15_00	homemade	0.4	21	25	120	2020-04-30	16	15_28
cs	w+	5	15_00	homemade	0.4	21	25	120	2020-04-30	16	15_28
cs	w+	5	15_00	homemade	0.4	21	25	120	2020-04-30	16	15_28
cs	w+	5	15_00	homemade	0.4	21	25	120	2020-04-30	16	15_28
cs	w+	5	15_00	homemade	0.4	21	25	120	2020-04-30	16	15_28
cs	w+	5	15_00	homemade	0.4	21	25	120	2020-04-30	16	15_28
cs	w+	5	15_00	homemade	0.4	21	25	120	2020-04-30	16	15_28
cs	w+	5	15_00	homemade	0.4	21	25	120	2020-04-30	16	15_28
cs	w+	5	15_00	homemade	0.4	21	25	120	2020-04-30	16	15_28
cs	w+	5	15_00	homemade	0.4	21	25	120	2020-04-30	16	15_28
cs	w+	5	15_00	homemade	0.4	21	25	120	2020-04-30	16	15_28
cs	w+	5	15_00	homemade	0.4	21	25	120	2020-04-30	16	15_28
cs	w+	5	15_00	homemade	0.4	21	25	120	2020-04-30	16	15_28
cs	w+	5	15_00	homemade	0.4	21	25	120	2020-04-30	16	15_28
cs	w+	5	15_00	homemade	0.4	21	25	120	2020-04-30	16	15_28
cs	w+	5	15_00	homemade	0.4	21	25	120	2020-04-30	16	15_28
cs	w+	5	15_00	homemade	0.4	21	25	120	2020-04-30	16	15_28
cs	w+	5	15_00	homemade	0.4	21	25	120	2020-04-30	16	15_28
cs	w+	5	15_00	homemade	0.4	21	25	120	2020-04-30	16	15_28
cs	w+	5	15_00	homemade	0.4	21	25	120	2020-04-30	16	15_28
cs	w+	5	15_00	homemade	0.4	21	25	120	2020-04-30	16	15_28
cs	w+	5	15_00	homemade	0.4	21	25	120	2020-04-30	16	15_28
cs	w+	5	15_00	homemade	0.4	21	25	120	2020-04-30	16	15_28
cs	w+	5	15_00	homemade	0.4	21	25	120	2020-04-30	16	15_28
cs	w+	5	15_00	homemade	0.4	21	25	120	2020-04-30	16	15_28
cs	w+	5	15_00	homemade	0.4	21	25	120	2020-04-30	16	15_28
cs	w+	5	15_00	homemade	0.4	21	25	120	2020-04-30	16	15_28
cs	w+	5	15_00	homemade	0.4	21	25	120	2020-04-30	16	15_28
cs	w+	5	15_00	homemade	0.4	21	25	120	2020-04-30	16	15_28
cs	w+	5	15_00	homemade	0.4	21	25	120	2020-04-30	16	15_28
cs	w+	5	15_00	homemade	0.4	21	25	120	2020-04-30	16	15_28
cs	w+	5	15_00	homemade	0.4	21	25	120	2020-04-30	16	15_28
cs	w+	5	15_00	homemade	0.4	21	25	120	2020-04-30	16	15_28
cs	w+	5	15_00	homemade	0.4	21	25	120	2020-04-30	16	15_28
cs	w+	5	15_00	homemade	0.4	21	25	120	2020-04-30	16	15_28
cs	w+	5	15_00	homemade	0.4	21	25	120	2020-04-30	16	15_28
cs	w+	5	15_00	homemade	0.4	21	25	120	2020-04-30	16	15_28
cs	w+	5	15_00	homemade	0.4	21	25	120	2020-04-30	16	15_28
cs	w+	5	15_00	homemade	0.4	21	25	120	2020-04-30	16	15_28
cs	w+	5	15_00	homemade	0.4	21	25	120	2020-04-30	16	15_28
cs	w+	5	15_00	homemade	0.4	21	25	120	2020-04-30	16	15_28
cs	w+	5	15_00	homemade	0.4	21	25	120	2020-04-30	16	15_28
cs	w+	5	15_00	homemade	0.4	21	25	120	2020-04-30	16	15_28
cs	w+	5	15_00	homemade	0.4	21	25	120	2020-04-30	16	15_28
cs	w+	5	15_00	homemade	0.4	21	25	120	2020-04-30	17	15_28
cs	w+	5	15_00	homemade	0.4	21	25	120	2020-04-30	17	15_28
cs	w+	5	15_00	homemade	0.4	21	25	120	2020-04-30	17	15_28
cs	w+	5	15_00	homemade	0.4	21	25	120	2020-04-30	17	15_28
cs	w+	5	15_00	homemade	0.4	21	25	120	2020-04-30	17	15_28
cs	w+	5	15_00	homemade	0.4	21	25	120	2020-04-30	17	15_28
cs	w+	5	15_00	homemade	0.4	21	25	120	2020-04-30	17	15_28
cs	w+	5	15_00	homemade	0.4	21	25	120	2020-04-30	17	15_28
cs	w+	5	15_00	homemade	0.4	21	25	120	2020-04-30	17	15_28
cs	w+	5	15_00	homemade	0.4	21	25	120	2020-04-30	17	15_28
cs	w+	5	15_00	homemade	0.4	21	25	120	2020-04-30	17	15_28
cs	w+	5	15_00	homemade	0.4	21	25	120	2020-04-30	17	15_28
cs	w+	5	15_00	homemade	0.4	21	25	120	2020-04-30	17	15_28
cs	w+	5	15_00	homemade	0.4	21	25	120	2020-04-30	17	15_28
cs	w+	5	15_00	homemade	0.4	21	25	120	2020-04-30	17	15_28
cs	w+	5	15_00	homemade	0.4	21	25	120	2020-04-30	17	15_28
cs	w+	5	15_00	homemade	0.4	21	25	120	2020-04-30	17	15_28
cs	w+	5	15_00	homemade	0.4	21	25	120	2020-04-30	17	15_28
cs	w+	5	15_00	homemade	0.4	21	25	120	2020-04-30	17	15_28
cs	w+	5	15_00	homemade	0.4	21	25	120	2020-04-30	17	15_28
cs	w+	5	15_00	homemade	0.4	21	25	120	2020-04-30	17	15_28
cs	w+	5	15_00	homemade	0.4	21	25	120	2020-04-30	17	15_28
cs	w+	5	15_00	homemade	0.4	21	25	120	2020-04-30	17	15_28
cs	w+	5	15_00	homemade	0.4	21	25	120	2020-04-30	17	15_28
cs	w+	5	15_00	homemade	0.4	21	25	120	2020-04-30	17	15_28
cs	w+	5	15_00	homemade	0.4	21	25	120	2020-04-30	17	15_28
cs	w+	5	15_00	homemade	0.4	21	25	120	2020-04-30	17	15_28
cs	w+	5	15_00	homemade	0.4	21	25	120	2020-04-30	17	15_28
cs	w+	5	15_00	homemade	0.4	21	25	120	2020-04-30	17	15_28
cs	w+	5	15_00	homemade	0.4	21	25	120	2020-04-30	17	15_28
cs	w+	5	15_00	homemade	0.4	21	25	120	2020-04-30	17	15_28
cs	w+	5	15_00	homemade	0.4	21	25	120	2020-04-30	17	15_28
cs	w+	5	15_00	homemade	0.4	21	25	120	2020-04-30	17	15_28
cs	w+	5	15_00	homemade	0.4	21	25	120	2020-04-30	17	15_28
cs	w+	5	15_00	homemade	0.4	21	25	120	2020-04-30	17	15_28
cs	w+	5	15_00	homemade	0.4	21	25	120	2020-04-30	17	15_28
cs	w+	5	15_00	homemade	0.4	21	25	120	2020-04-30	17	15_28
cs	w+	5	15_00	homemade	0.4	21	25	120	2020-04-30	17	15_28
cs	w+	5	15_00	homemade	0.4	21	25	120	2020-04-30	18	15_28
cs	w+	5	15_00	homemade	0.4	21	25	120	2020-04-30	18	15_28
cs	w+	5	15_00	homemade	0.4	21	25	120	2020-04-30	18	15_28
cs	w+	5	15_00	homemade	0.4	21	25	120	2020-04-30	18	15_28
cs	w+	5	15_00	homemade	0.4	21	25	120	2020-04-30	18	15_28
cs	w+	5	15_00	homemade	0.4	21	25	120	2020-04-30	19	15_28
cs	w+	5	15_00	homemade	0.4	21	25	120	2020-04-30	19	15_28
cs	w+	5	15_00	homemade	0.4	21	25	120	2020-04-30	19	15_28
cs	w+	5	15_00	homemade	0.4	21	25	120	2020-04-30	19	15_28
cs	w+	5	15_00	homemade	0.4	21	25	120	2020-04-30	19	15_28
cs	w+	5	15_00	homemade	0.4	21	25	120	2020-04-30	19	15_28
cs	w+	5	15_00	homemade	0.4	21	25	120	2020-04-30	19	15_28
cs	w+	5	15_00	homemade	0.4	21	25	120	2020-04-30	20	15_28
cs	w+	5	15_00	homemade	0.4	21	25	120	2020-04-30	20	15_28
cs	w+	5	15_00	homemade	0.4	21	25	120	2020-04-30	21	15_28
cs	w+	5	15_00	homemade	0.4	21	25	120	2020-04-30	21	15_28
cs	w+	5	15_00	homemade	0.4	21	25	120	2020-04-30	22	15_28
cs	w+	5	15_00	homemade	0.4	21	25	120	2020-04-30	23	15_28
cs	w+	5	15_00	homemade	0.4	21	25	120	2020-04-30	23	15_28
cs	w+	5	15_00	homemade	0.4	21	25	120	2020-04-30	24	15_28
cs	w+	5	15_00	homemade	0.4	21	25	120	2020-04-30	26	15_28
cs	w+	5	15_00	homemade	0.4	21	25	120	2020-04-30	28	15_28

## Sheet: 3rd instar_140h
genotype	infection	replica	time	food	humidity	room_temp	rearing_temp	larval_age_hours	vial	exp_date	temp	gradient
iso	w-	1	12_00	homemade	0.54	20	25	130	mix	2020-06-03	18	18_28
iso	w-	1	12_00	homemade	0.54	20	25	130	mix	2020-06-03	18	18_28
iso	w-	1	12_00	homemade	0.54	20	25	130	mix	2020-06-03	18	18_28
iso	w-	1	12_00	homemade	0.54	20	25	130	mix	2020-06-03	18	18_28
iso	w-	1	12_00	homemade	0.54	20	25	130	mix	2020-06-03	18	18_28
iso	w-	1	12_00	homemade	0.54	20	25	130	mix	2020-06-03	18	18_28
iso	w-	1	12_00	homemade	0.54	20	25	130	mix	2020-06-03	18	18_28
iso	w-	1	12_00	homemade	0.54	20	25	130	mix	2020-06-03	18	18_28
iso	w-	1	12_00	homemade	0.54	20	25	130	mix	2020-06-03	18	18_28
iso	w-	1	12_00	homemade	0.54	20	25	130	mix	2020-06-03	18	18_28
iso	w-	1	12_00	homemade	0.54	20	25	130	mix	2020-06-03	19	18_28
iso	w-	1	12_00	homemade	0.54	20	25	130	mix	2020-06-03	19	18_28
iso	w-	1	12_00	homemade	0.54	20	25	130	mix	2020-06-03	19	18_28
iso	w-	1	12_00	homemade	0.54	20	25	130	mix	2020-06-03	19	18_28
iso	w-	1	12_00	homemade	0.54	20	25	130	mix	2020-06-03	19	18_28
iso	w-	1	12_00	homemade	0.54	20	25	130	mix	2020-06-03	19	18_28
iso	w-	1	12_00	homemade	0.54	20	25	130	mix	2020-06-03	20	18_28
iso	w-	1	12_00	homemade	0.54	20	25	130	mix	2020-06-03	20	18_28
iso	w-	1	12_00	homemade	0.54	20	25	130	mix	2020-06-03	20	18_28
iso	w-	1	12_00	homemade	0.54	20	25	130	mix	2020-06-03	20	18_28
iso	w-	1	12_00	homemade	0.54	20	25	130	mix	2020-06-03	21	18_28
iso	w-	1	12_00	homemade	0.54	20	25	130	mix	2020-06-03	21	18_28
iso	w-	1	12_00	homemade	0.54	20	25	130	mix	2020-06-03	21	18_28
iso	w-	1	12_00	homemade	0.54	20	25	130	mix	2020-06-03	21	18_28
iso	w-	1	12_00	homemade	0.54	20	25	130	mix	2020-06-03	22	18_28
iso	w-	1	12_00	homemade	0.54	20	25	130	mix	2020-06-03	22	18_28
iso	w-	1	12_00	homemade	0.54	20	25	130	mix	2020-06-03	22	18_28
iso	w-	1	12_00	homemade	0.54	20	25	130	mix	2020-06-03	23	18_28
iso	w-	1	12_00	homemade	0.54	20	25	130	mix	2020-06-03	23	18_28
iso	w-	1	12_00	homemade	0.54	20	25	130	mix	2020-06-03	23	18_28
iso	w-	1	12_00	homemade	0.54	20	25	130	mix	2020-06-03	23	18_28
iso	w-	1	12_00	homemade	0.54	20	25	130	mix	2020-06-03	24	18_28
iso	w-	1	12_00	homemade	0.54	20	25	130	mix	2020-06-03	24	18_28
iso	w-	1	12_00	homemade	0.54	20	25	130	mix	2020-06-03	26	18_28
iso	w-	1	12_00	homemade	0.54	20	25	130	mix	2020-06-03	27	18_28
iso	w-	2	13_00	homemade	0.48	19.8	25	130	mix	2020-06-04	18	18_28
iso	w-	2	13_00	homemade	0.48	19.8	25	130	mix	2020-06-04	18	18_28
iso	w-	2	13_00	homemade	0.48	19.8	25	130	mix	2020-06-04	18	18_28
iso	w-	2	13_00	homemade	0.48	19.8	25	130	mix	2020-06-04	18	18_28
iso	w-	2	13_00	homemade	0.48	19.8	25	130	mix	2020-06-04	18	18_28
iso	w-	2	13_00	homemade	0.48	19.8	25	130	mix	2020-06-04	18	18_28
iso	w-	2	13_00	homemade	0.48	19.8	25	130	mix	2020-06-04	18	18_28
iso	w-	2	13_00	homemade	0.48	19.8	25	130	mix	2020-06-04	18	18_28
iso	w-	2	13_00	homemade	0.48	19.8	25	130	mix	2020-06-04	18	18_28
iso	w-	2	13_00	homemade	0.48	19.8	25	130	mix	2020-06-04	19	18_28
iso	w-	2	13_00	homemade	0.48	19.8	25	130	mix	2020-06-04	19	18_28
iso	w-	2	13_00	homemade	0.48	19.8	25	130	mix	2020-06-04	21	18_28
iso	w-	2	13_00	homemade	0.48	19.8	25	130	mix	2020-06-04	23	18_28
iso	w-	2	13_00	homemade	0.48	19.8	25	130	mix	2020-06-04	23	18_28
iso	w-	2	13_00	homemade	0.48	19.8	25	130	mix	2020-06-04	23	18_28
iso	w-	2	13_00	homemade	0.48	19.8	25	130	mix	2020-06-04	23	18_28
iso	w-	2	13_00	homemade	0.48	19.8	25	130	mix	2020-06-04	23	18_28
iso	w-	3	19_00	homemade	0.53	20.4	25	130	mix	2020-06-08	18	18_28
iso	w-	3	19_00	homemade	0.53	20.4	25	130	mix	2020-06-08	18	18_28
iso	w-	3	19_00	homemade	0.53	20.4	25	130	mix	2020-06-08	18	18_28
iso	w-	3	19_00	homemade	0.53	20.4	25	130	mix	2020-06-08	19	18_28
iso	w-	3	19_00	homemade	0.53	20.4	25	130	mix	2020-06-08	19	18_28
iso	w-	3	19_00	homemade	0.53	20.4	25	130	mix	2020-06-08	19	18_28
iso	w-	3	19_00	homemade	0.53	20.4	25	130	mix	2020-06-08	19	18_28
iso	w-	3	19_00	homemade	0.53	20.4	25	130	mix	2020-06-08	19	18_28
iso	w-	3	19_00	homemade	0.53	20.4	25	130	mix	2020-06-08	20	18_28
iso	w-	3	19_00	homemade	0.53	20.4	25	130	mix	2020-06-08	20	18_28
iso	w-	3	19_00	homemade	0.53	20.4	25	130	mix	2020-06-08	20	18_28
iso	w-	3	19_00	homemade	0.53	20.4	25	130	mix	2020-06-08	20	18_28
iso	w-	3	19_00	homemade	0.53	20.4	25	130	mix	2020-06-08	20	18_28
iso	w-	3	19_00	homemade	0.53	20.4	25	130	mix	2020-06-08	20	18_28
iso	w-	3	19_00	homemade	0.53	20.4	25	130	mix	2020-06-08	20	18_28
iso	w-	3	19_00	homemade	0.53	20.4	25	130	mix	2020-06-08	20	18_28
iso	w-	3	19_00	homemade	0.53	20.4	25	130	mix	2020-06-08	21	18_28
iso	w-	3	19_00	homemade	0.53	20.4	25	130	mix	2020-06-08	21	18_28
iso	w-	3	19_00	homemade	0.53	20.4	25	130	mix	2020-06-08	21	18_28
iso	w-	3	19_00	homemade	0.53	20.4	25	130	mix	2020-06-08	21	18_28
iso	w-	3	19_00	homemade	0.53	20.4	25	130	mix	2020-06-08	21	18_28
iso	w-	3	19_00	homemade	0.53	20.4	25	130	mix	2020-06-08	21	18_28
iso	w-	3	19_00	homemade	0.53	20.4	25	130	mix	2020-06-08	21	18_28
iso	w-	3	19_00	homemade	0.53	20.4	25	130	mix	2020-06-08	21	18_28
iso	w-	3	19_00	homemade	0.53	20.4	25	130	mix	2020-06-08	21	18_28
iso	w-	3	19_00	homemade	0.53	20.4	25	130	mix	2020-06-08	21	18_28
iso	w-	3	19_00	homemade	0.53	20.4	25	130	mix	2020-06-08	21	18_28
iso	w-	3	19_00	homemade	0.53	20.4	25	130	mix	2020-06-08	22	18_28
iso	w-	3	19_00	homemade	0.53	20.4	25	130	mix	2020-06-08	22	18_28
iso	w-	3	19_00	homemade	0.53	20.4	25	130	mix	2020-06-08	22	18_28
iso	w-	3	19_00	homemade	0.53	20.4	25	130	mix	2020-06-08	22	18_28
iso	w-	3	19_00	homemade	0.53	20.4	25	130	mix	2020-06-08	22	18_28
iso	w-	3	19_00	homemade	0.53	20.4	25	130	mix	2020-06-08	23	18_28
iso	w-	3	19_00	homemade	0.53	20.4	25	130	mix	2020-06-08	24	18_28
iso	w-	4	19_00	homemade	0.53	20.4	25	130	mix	2020-06-09	18	18_28
iso	w-	4	19_00	homemade	0.53	20.4	25	130	mix	2020-06-09	19	18_28
iso	w-	4	19_00	homemade	0.53	20.4	25	130	mix	2020-06-09	19	18_28
iso	w-	4	19_00	homemade	0.53	20.4	25	130	mix	2020-06-09	20	18_28
iso	w-	4	19_00	homemade	0.53	20.4	25	130	mix	2020-06-09	20	18_28
iso	w-	4	19_00	homemade	0.53	20.4	25	130	mix	2020-06-09	20	18_28
iso	w-	4	19_00	homemade	0.53	20.4	25	130	mix	2020-06-09	20	18_28
iso	w-	4	19_00	homemade	0.53	20.4	25	130	mix	2020-06-09	21	18_28
iso	w-	4	19_00	homemade	0.53	20.4	25	130	mix	2020-06-09	21	18_28
iso	w-	4	19_00	homemade	0.53	20.4	25	130	mix	2020-06-09	21	18_28
iso	w-	4	19_00	homemade	0.53	20.4	25	130	mix	2020-06-09	21	18_28
iso	w-	4	19_00	homemade	0.53	20.4	25	130	mix	2020-06-09	21	18_28
iso	w-	4	19_00	homemade	0.53	20.4	25	130	mix	2020-06-09	22	18_28
iso	w-	4	19_00	homemade	0.53	20.4	25	130	mix	2020-06-09	22	18_28
iso	w-	4	19_00	homemade	0.53	20.4	25	130	mix	2020-06-09	22	18_28
iso	w-	4	19_00	homemade	0.53	20.4	25	130	mix	2020-06-09	22	18_28
iso	w-	4	19_00	homemade	0.53	20.4	25	130	mix	2020-06-09	23	18_28
iso	w-	5	11_00	homemade	0.6	20.4	25	130	mix	2020-06-10	18	18_28
iso	w-	5	11_00	homemade	0.6	20.4	25	130	mix	2020-06-10	19	18_28
iso	w-	5	11_00	homemade	0.6	20.4	25	130	mix	2020-06-10	19	18_28
iso	w-	5	11_00	homemade	0.6	20.4	25	130	mix	2020-06-10	19	18_28
iso	w-	5	11_00	homemade	0.6	20.4	25	130	mix	2020-06-10	19	18_28
iso	w-	5	11_00	homemade	0.6	20.4	25	130	mix	2020-06-10	19	18_28
iso	w-	5	11_00	homemade	0.6	20.4	25	130	mix	2020-06-10	20	18_28
iso	w-	5	11_00	homemade	0.6	20.4	25	130	mix	2020-06-10	20	18_28
iso	w-	5	11_00	homemade	0.6	20.4	25	130	mix	2020-06-10	20	18_28
iso	w-	5	11_00	homemade	0.6	20.4	25	130	mix	2020-06-10	20	18_28
iso	w-	5	11_00	homemade	0.6	20.4	25	130	mix	2020-06-10	20	18_28
iso	w-	5	11_00	homemade	0.6	20.4	25	130	mix	2020-06-10	20	18_28
iso	w-	5	11_00	homemade	0.6	20.4	25	130	mix	2020-06-10	20	18_28
iso	w-	5	11_00	homemade	0.6	20.4	25	130	mix	2020-06-10	20	18_28
iso	w-	5	11_00	homemade	0.6	20.4	25	130	mix	2020-06-10	20	18_28
iso	w-	5	11_00	homemade	0.6	20.4	25	130	mix	2020-06-10	20	18_28
iso	w-	5	11_00	homemade	0.6	20.4	25	130	mix	2020-06-10	20	18_28
iso	w-	5	11_00	homemade	0.6	20.4	25	130	mix	2020-06-10	20	18_28
iso	w-	5	11_00	homemade	0.6	20.4	25	130	mix	2020-06-10	20	18_28
iso	w-	5	11_00	homemade	0.6	20.4	25	130	mix	2020-06-10	20	18_28
iso	w-	5	11_00	homemade	0.6	20.4	25	130	mix	2020-06-10	20	18_28
iso	w-	5	11_00	homemade	0.6	20.4	25	130	mix	2020-06-10	20	18_28
iso	w-	5	11_00	homemade	0.6	20.4	25	130	mix	2020-06-10	20	18_28
iso	w-	5	11_00	homemade	0.6	20.4	25	130	mix	2020-06-10	20	18_28
iso	w-	5	11_00	homemade	0.6	20.4	25	130	mix	2020-06-10	20	18_28
iso	w-	5	11_00	homemade	0.6	20.4	25	130	mix	2020-06-10	20	18_28
iso	w-	5	11_00	homemade	0.6	20.4	25	130	mix	2020-06-10	20	18_28
iso	w-	5	11_00	homemade	0.6	20.4	25	130	mix	2020-06-10	20	18_28
iso	w-	5	11_00	homemade	0.6	20.4	25	130	mix	2020-06-10	20	18_28
iso	w-	5	11_00	homemade	0.6	20.4	25	130	mix	2020-06-10	21	18_28
iso	w-	5	11_00	homemade	0.6	20.4	25	130	mix	2020-06-10	21	18_28
iso	w-	5	11_00	homemade	0.6	20.4	25	130	mix	2020-06-10	21	18_28
iso	w-	5	11_00	homemade	0.6	20.4	25	130	mix	2020-06-10	21	18_28
iso	w-	5	11_00	homemade	0.6	20.4	25	130	mix	2020-06-10	21	18_28
iso	w-	5	11_00	homemade	0.6	20.4	25	130	mix	2020-06-10	21	18_28
iso	w-	5	11_00	homemade	0.6	20.4	25	130	mix	2020-06-10	23	18_28
iso	w-	5	11_00	homemade	0.6	20.4	25	130	mix	2020-06-10	23	18_28
iso	w-	5	11_00	homemade	0.6	20.4	25	130	mix	2020-06-10	24	18_28
iso	w-	5	11_00	homemade	0.6	20.4	25	130	mix	2020-06-10	27	18_28
cs	w+	1	12_00	homemade	0.54	20	25	130	mix	2020-06-03	18	18_28
cs	w+	1	12_00	homemade	0.54	20	25	130	mix	2020-06-03	18	18_28
cs	w+	1	12_00	homemade	0.54	20	25	130	mix	2020-06-03	18	18_28
cs	w+	1	12_00	homemade	0.54	20	25	130	mix	2020-06-03	18	18_28
cs	w+	1	12_00	homemade	0.54	20	25	130	mix	2020-06-03	18	18_28
cs	w+	1	12_00	homemade	0.54	20	25	130	mix	2020-06-03	18	18_28
cs	w+	1	12_00	homemade	0.54	20	25	130	mix	2020-06-03	18	18_28
cs	w+	1	12_00	homemade	0.54	20	25	130	mix	2020-06-03	18	18_28
cs	w+	1	12_00	homemade	0.54	20	25	130	mix	2020-06-03	18	18_28
cs	w+	1	12_00	homemade	0.54	20	25	130	mix	2020-06-03	18	18_28
cs	w+	1	12_00	homemade	0.54	20	25	130	mix	2020-06-03	18	18_28
cs	w+	1	12_00	homemade	0.54	20	25	130	mix	2020-06-03	18	18_28
cs	w+	1	12_00	homemade	0.54	20	25	130	mix	2020-06-03	18	18_28
cs	w+	1	12_00	homemade	0.54	20	25	130	mix	2020-06-03	19	18_28
cs	w+	1	12_00	homemade	0.54	20	25	130	mix	2020-06-03	19	18_28
cs	w+	1	12_00	homemade	0.54	20	25	130	mix	2020-06-03	19	18_28
cs	w+	1	12_00	homemade	0.54	20	25	130	mix	2020-06-03	19	18_28
cs	w+	1	12_00	homemade	0.54	20	25	130	mix	2020-06-03	19	18_28
cs	w+	1	12_00	homemade	0.54	20	25	130	mix	2020-06-03	19	18_28
cs	w+	1	12_00	homemade	0.54	20	25	130	mix	2020-06-03	20	18_28
cs	w+	1	12_00	homemade	0.54	20	25	130	mix	2020-06-03	20	18_28
cs	w+	1	12_00	homemade	0.54	20	25	130	mix	2020-06-03	21	18_28
cs	w+	1	12_00	homemade	0.54	20	25	130	mix	2020-06-03	22	18_28
cs	w+	1	12_00	homemade	0.54	20	25	130	mix	2020-06-03	22	18_28
cs	w+	1	12_00	homemade	0.54	20	25	130	mix	2020-06-03	22	18_28
cs	w+	1	12_00	homemade	0.54	20	25	130	mix	2020-06-03	22	18_28
cs	w+	1	12_00	homemade	0.54	20	25	130	mix	2020-06-03	22	18_28
cs	w+	1	12_00	homemade	0.54	20	25	130	mix	2020-06-03	22	18_28
cs	w+	1	12_00	homemade	0.54	20	25	130	mix	2020-06-03	23	18_28
cs	w+	1	12_00	homemade	0.54	20	25	130	mix	2020-06-03	25	18_28
cs	w+	1	12_00	homemade	0.54	20	25	130	mix	2020-06-03	25	18_28
cs	w+	1	12_00	homemade	0.54	20	25	130	mix	2020-06-03	25	18_28
cs	w+	1	12_00	homemade	0.54	20	25	130	mix	2020-06-03	25	18_28
cs	w+	1	12_00	homemade	0.54	20	25	130	mix	2020-06-03	26	18_28
cs	w+	2	13_00	homemade	0.48	19.8	25	130	mix	2020-06-04	18	18_28
cs	w+	2	13_00	homemade	0.48	19.8	25	130	mix	2020-06-04	18	18_28
cs	w+	2	13_00	homemade	0.48	19.8	25	130	mix	2020-06-04	18	18_28
cs	w+	2	13_00	homemade	0.48	19.8	25	130	mix	2020-06-04	18	18_28
cs	w+	2	13_00	homemade	0.48	19.8	25	130	mix	2020-06-04	18	18_28
cs	w+	2	13_00	homemade	0.48	19.8	25	130	mix	2020-06-04	18	18_28
cs	w+	2	13_00	homemade	0.48	19.8	25	130	mix	2020-06-04	18	18_28
cs	w+	2	13_00	homemade	0.48	19.8	25	130	mix	2020-06-04	18	18_28
cs	w+	2	13_00	homemade	0.48	19.8	25	130	mix	2020-06-04	18	18_28
cs	w+	2	13_00	homemade	0.48	19.8	25	130	mix	2020-06-04	18	18_28
cs	w+	2	13_00	homemade	0.48	19.8	25	130	mix	2020-06-04	18	18_28
cs	w+	2	13_00	homemade	0.48	19.8	25	130	mix	2020-06-04	18	18_28
cs	w+	2	13_00	homemade	0.48	19.8	25	130	mix	2020-06-04	18	18_28
cs	w+	2	13_00	homemade	0.48	19.8	25	130	mix	2020-06-04	18	18_28
cs	w+	2	13_00	homemade	0.48	19.8	25	130	mix	2020-06-04	18	18_28
cs	w+	2	13_00	homemade	0.48	19.8	25	130	mix	2020-06-04	19	18_28
cs	w+	2	13_00	homemade	0.48	19.8	25	130	mix	2020-06-04	19	18_28
cs	w+	2	13_00	homemade	0.48	19.8	25	130	mix	2020-06-04	19	18_28
cs	w+	2	13_00	homemade	0.48	19.8	25	130	mix	2020-06-04	19	18_28
cs	w+	2	13_00	homemade	0.48	19.8	25	130	mix	2020-06-04	19	18_28
cs	w+	2	13_00	homemade	0.48	19.8	25	130	mix	2020-06-04	19	18_28
cs	w+	2	13_00	homemade	0.48	19.8	25	130	mix	2020-06-04	19	18_28
cs	w+	2	13_00	homemade	0.48	19.8	25	130	mix	2020-06-04	20	18_28
cs	w+	2	13_00	homemade	0.48	19.8	25	130	mix	2020-06-04	20	18_28
cs	w+	2	13_00	homemade	0.48	19.8	25	130	mix	2020-06-04	21	18_28
cs	w+	2	13_00	homemade	0.48	19.8	25	130	mix	2020-06-04	21	18_28
cs	w+	2	13_00	homemade	0.48	19.8	25	130	mix	2020-06-04	23	18_28
cs	w+	2	13_00	homemade	0.48	19.8	25	130	mix	2020-06-04	23	18_28
cs	w+	2	13_00	homemade	0.48	19.8	25	130	mix	2020-06-04	23	18_28
cs	w+	3	19_00	homemade	0.53	20.4	25	130	mix	2020-06-08	18	18_28
cs	w+	3	19_00	homemade	0.53	20.4	25	130	mix	2020-06-08	18	18_28
cs	w+	3	19_00	homemade	0.53	20.4	25	130	mix	2020-06-08	19	18_28
cs	w+	3	19_00	homemade	0.53	20.4	25	130	mix	2020-06-08	19	18_28
cs	w+	3	19_00	homemade	0.53	20.4	25	130	mix	2020-06-08	19	18_28
cs	w+	3	19_00	homemade	0.53	20.4	25	130	mix	2020-06-08	19	18_28
cs	w+	3	19_00	homemade	0.53	20.4	25	130	mix	2020-06-08	19	18_28
cs	w+	3	19_00	homemade	0.53	20.4	25	130	mix	2020-06-08	19	18_28
cs	w+	3	19_00	homemade	0.53	20.4	25	130	mix	2020-06-08	19	18_28
cs	w+	3	19_00	homemade	0.53	20.4	25	130	mix	2020-06-08	19	18_28
cs	w+	3	19_00	homemade	0.53	20.4	25	130	mix	2020-06-08	19	18_28
cs	w+	3	19_00	homemade	0.53	20.4	25	130	mix	2020-06-08	19	18_28
cs	w+	3	19_00	homemade	0.53	20.4	25	130	mix	2020-06-08	19	18_28
cs	w+	3	19_00	homemade	0.53	20.4	25	130	mix	2020-06-08	19	18_28
cs	w+	3	19_00	homemade	0.53	20.4	25	130	mix	2020-06-08	19	18_28
cs	w+	3	19_00	homemade	0.53	20.4	25	130	mix	2020-06-08	20	18_28
cs	w+	3	19_00	homemade	0.53	20.4	25	130	mix	2020-06-08	20	18_28
cs	w+	3	19_00	homemade	0.53	20.4	25	130	mix	2020-06-08	20	18_28
cs	w+	3	19_00	homemade	0.53	20.4	25	130	mix	2020-06-08	20	18_28
cs	w+	3	19_00	homemade	0.53	20.4	25	130	mix	2020-06-08	20	18_28
cs	w+	3	19_00	homemade	0.53	20.4	25	130	mix	2020-06-08	20	18_28
cs	w+	3	19_00	homemade	0.53	20.4	25	130	mix	2020-06-08	20	18_28
cs	w+	3	19_00	homemade	0.53	20.4	25	130	mix	2020-06-08	20	18_28
cs	w+	3	19_00	homemade	0.53	20.4	25	130	mix	2020-06-08	20	18_28
cs	w+	3	19_00	homemade	0.53	20.4	25	130	mix	2020-06-08	20	18_28
cs	w+	3	19_00	homemade	0.53	20.4	25	130	mix	2020-06-08	20	18_28
cs	w+	3	19_00	homemade	0.53	20.4	25	130	mix	2020-06-08	20	18_28
cs	w+	3	19_00	homemade	0.53	20.4	25	130	mix	2020-06-08	20	18_28
cs	w+	3	19_00	homemade	0.53	20.4	25	130	mix	2020-06-08	20	18_28
cs	w+	3	19_00	homemade	0.53	20.4	25	130	mix	2020-06-08	20	18_28
cs	w+	3	19_00	homemade	0.53	20.4	25	130	mix	2020-06-08	20	18_28
cs	w+	3	19_00	homemade	0.53	20.4	25	130	mix	2020-06-08	20	18_28
cs	w+	3	19_00	homemade	0.53	20.4	25	130	mix	2020-06-08	20	18_28
cs	w+	3	19_00	homemade	0.53	20.4	25	130	mix	2020-06-08	20	18_28
cs	w+	3	19_00	homemade	0.53	20.4	25	130	mix	2020-06-08	20	18_28
cs	w+	3	19_00	homemade	0.53	20.4	25	130	mix	2020-06-08	21	18_28
cs	w+	3	19_00	homemade	0.53	20.4	25	130	mix	2020-06-08	21	18_28
cs	w+	3	19_00	homemade	0.53	20.4	25	130	mix	2020-06-08	21	18_28
cs	w+	3	19_00	homemade	0.53	20.4	25	130	mix	2020-06-08	21	18_28
cs	w+	3	19_00	homemade	0.53	20.4	25	130	mix	2020-06-08	21	18_28
cs	w+	3	19_00	homemade	0.53	20.4	25	130	mix	2020-06-08	21	18_28
cs	w+	3	19_00	homemade	0.53	20.4	25	130	mix	2020-06-08	21	18_28
cs	w+	3	19_00	homemade	0.53	20.4	25	130	mix	2020-06-08	21	18_28
cs	w+	3	19_00	homemade	0.53	20.4	25	130	mix	2020-06-08	21	18_28
cs	w+	3	19_00	homemade	0.53	20.4	25	130	mix	2020-06-08	21	18_28
cs	w+	3	19_00	homemade	0.53	20.4	25	130	mix	2020-06-08	21	18_28
cs	w+	3	19_00	homemade	0.53	20.4	25	130	mix	2020-06-08	21	18_28
cs	w+	3	19_00	homemade	0.53	20.4	25	130	mix	2020-06-08	22	18_28
cs	w+	3	19_00	homemade	0.53	20.4	25	130	mix	2020-06-08	22	18_28
cs	w+	3	19_00	homemade	0.53	20.4	25	130	mix	2020-06-08	22	18_28
cs	w+	3	19_00	homemade	0.53	20.4	25	130	mix	2020-06-08	22	18_28
cs	w+	3	19_00	homemade	0.53	20.4	25	130	mix	2020-06-08	22	18_28
cs	w+	3	19_00	homemade	0.53	20.4	25	130	mix	2020-06-08	22	18_28
cs	w+	3	19_00	homemade	0.53	20.4	25	130	mix	2020-06-08	22	18_28
cs	w+	3	19_00	homemade	0.53	20.4	25	130	mix	2020-06-08	22	18_28
cs	w+	3	19_00	homemade	0.53	20.4	25	130	mix	2020-06-08	22	18_28
cs	w+	3	19_00	homemade	0.53	20.4	25	130	mix	2020-06-08	22	18_28
cs	w+	3	19_00	homemade	0.53	20.4	25	130	mix	2020-06-08	22	18_28
cs	w+	3	19_00	homemade	0.53	20.4	25	130	mix	2020-06-08	23	18_28
cs	w+	3	19_00	homemade	0.53	20.4	25	130	mix	2020-06-08	23	18_28
cs	w+	3	19_00	homemade	0.53	20.4	25	130	mix	2020-06-08	23	18_28
cs	w+	3	19_00	homemade	0.53	20.4	25	130	mix	2020-06-08	23	18_28
cs	w+	3	19_00	homemade	0.53	20.4	25	130	mix	2020-06-08	24	18_28
cs	w+	4	19_00	homemade	0.53	20.4	25	130	mix	2020-06-09	19	18_28
cs	w+	4	19_00	homemade	0.53	20.4	25	130	mix	2020-06-09	20	18_28
cs	w+	4	19_00	homemade	0.53	20.4	25	130	mix	2020-06-09	20	18_28
cs	w+	4	19_00	homemade	0.53	20.4	25	130	mix	2020-06-09	21	18_28
cs	w+	4	19_00	homemade	0.53	20.4	25	130	mix	2020-06-09	21	18_28
cs	w+	4	19_00	homemade	0.53	20.4	25	130	mix	2020-06-09	21	18_28
cs	w+	4	19_00	homemade	0.53	20.4	25	130	mix	2020-06-09	21	18_28
cs	w+	4	19_00	homemade	0.53	20.4	25	130	mix	2020-06-09	22	18_28
cs	w+	4	19_00	homemade	0.53	20.4	25	130	mix	2020-06-09	22	18_28
cs	w+	4	19_00	homemade	0.53	20.4	25	130	mix	2020-06-09	22	18_28
cs	w+	4	19_00	homemade	0.53	20.4	25	130	mix	2020-06-09	22	18_28
cs	w+	4	19_00	homemade	0.53	20.4	25	130	mix	2020-06-09	22	18_28
cs	w+	4	19_00	homemade	0.53	20.4	25	130	mix	2020-06-09	23	18_28
cs	w+	4	19_00	homemade	0.53	20.4	25	130	mix	2020-06-09	23	18_28
cs	w+	4	19_00	homemade	0.53	20.4	25	130	mix	2020-06-09	23	18_28
cs	w+	4	19_00	homemade	0.53	20.4	25	130	mix	2020-06-09	25	18_28
cs	w+	4	19_00	homemade	0.53	20.4	25	130	mix	2020-06-09	27	18_28
cs	w+	5	11_00	homemade	0.6	20.4	25	130	mix	2020-06-10	18	18_28
cs	w+	5	11_00	homemade	0.6	20.4	25	130	mix	2020-06-10	19	18_28
cs	w+	5	11_00	homemade	0.6	20.4	25	130	mix	2020-06-10	19	18_28
cs	w+	5	11_00	homemade	0.6	20.4	25	130	mix	2020-06-10	20	18_28
cs	w+	5	11_00	homemade	0.6	20.4	25	130	mix	2020-06-10	20	18_28
cs	w+	5	11_00	homemade	0.6	20.4	25	130	mix	2020-06-10	20	18_28
cs	w+	5	11_00	homemade	0.6	20.4	25	130	mix	2020-06-10	20	18_28
cs	w+	5	11_00	homemade	0.6	20.4	25	130	mix	2020-06-10	20	18_28
cs	w+	5	11_00	homemade	0.6	20.4	25	130	mix	2020-06-10	20	18_28
cs	w+	5	11_00	homemade	0.6	20.4	25	130	mix	2020-06-10	20	18_28
cs	w+	5	11_00	homemade	0.6	20.4	25	130	mix	2020-06-10	21	18_28
cs	w+	5	11_00	homemade	0.6	20.4	25	130	mix	2020-06-10	21	18_28
cs	w+	5	11_00	homemade	0.6	20.4	25	130	mix	2020-06-10	21	18_28
cs	w+	5	11_00	homemade	0.6	20.4	25	130	mix	2020-06-10	21	18_28
cs	w+	5	11_00	homemade	0.6	20.4	25	130	mix	2020-06-10	21	18_28
cs	w+	5	11_00	homemade	0.6	20.4	25	130	mix	2020-06-10	21	18_28
cs	w+	5	11_00	homemade	0.6	20.4	25	130	mix	2020-06-10	21	18_28
cs	w+	5	11_00	homemade	0.6	20.4	25	130	mix	2020-06-10	21	18_28
cs	w+	5	11_00	homemade	0.6	20.4	25	130	mix	2020-06-10	21	18_28
cs	w+	5	11_00	homemade	0.6	20.4	25	130	mix	2020-06-10	21	18_28
cs	w+	5	11_00	homemade	0.6	20.4	25	130	mix	2020-06-10	21	18_28
cs	w+	5	11_00	homemade	0.6	20.4	25	130	mix	2020-06-10	21	18_28
cs	w+	5	11_00	homemade	0.6	20.4	25	130	mix	2020-06-10	21	18_28
cs	w+	5	11_00	homemade	0.6	20.4	25	130	mix	2020-06-10	21	18_28
cs	w+	5	11_00	homemade	0.6	20.4	25	130	mix	2020-06-10	21	18_28
cs	w+	5	11_00	homemade	0.6	20.4	25	130	mix	2020-06-10	21	18_28
cs	w+	5	11_00	homemade	0.6	20.4	25	130	mix	2020-06-10	21	18_28
cs	w+	5	11_00	homemade	0.6	20.4	25	130	mix	2020-06-10	22	18_28
cs	w+	5	11_00	homemade	0.6	20.4	25	130	mix	2020-06-10	22	18_28
cs	w+	5	11_00	homemade	0.6	20.4	25	130	mix	2020-06-10	22	18_28
cs	w+	5	11_00	homemade	0.6	20.4	25	130	mix	2020-06-10	22	18_28
cs	w+	5	11_00	homemade	0.6	20.4	25	130	mix	2020-06-10	22	18_28
cs	w+	5	11_00	homemade	0.6	20.4	25	130	mix	2020-06-10	22	18_28
cs	w+	5	11_00	homemade	0.6	20.4	25	130	mix	2020-06-10	22	18_28
cs	w+	5	11_00	homemade	0.6	20.4	25	130	mix	2020-06-10	22	18_28
cs	w+	5	11_00	homemade	0.6	20.4	25	130	mix	2020-06-10	22	18_28
cs	w+	5	11_00	homemade	0.6	20.4	25	130	mix	2020-06-10	22	18_28
cs	w+	5	11_00	homemade	0.6	20.4	25	130	mix	2020-06-10	22	18_28
cs	w+	5	11_00	homemade	0.6	20.4	25	130	mix	2020-06-10	23	18_28
cs	w+	5	11_00	homemade	0.6	20.4	25	130	mix	2020-06-10	23	18_28
cs	w+	5	11_00	homemade	0.6	20.4	25	130	mix	2020-06-10	23	18_28
cs	w+	5	11_00	homemade	0.6	20.4	25	130	mix	2020-06-10	23	18_28
cs	w+	5	11_00	homemade	0.6	20.4	25	130	mix	2020-06-10	23	18_28
cs	w+	5	11_00	homemade	0.6	20.4	25	130	mix	2020-06-10	23	18_28
cs	w+	5	11_00	homemade	0.6	20.4	25	130	mix	2020-06-10	23	18_28
cs	w+	5	11_00	homemade	0.6	20.4	25	130	mix	2020-06-10	24	18_28
cs	w+	5	11_00	homemade	0.6	20.4	25	130	mix	2020-06-10	24	18_28
cs	w+	5	11_00	homemade	0.6	20.4	25	130	mix	2020-06-10	24	18_28
cs	w+	5	11_00	homemade	0.6	20.4	25	130	mix	2020-06-10	24	18_28

## Sheet: adult_flat
X	Y	id	T	genotype	infection	replica	time	humidity	ambient_temp	food	rearing_Temp	Age	exp_date	TempEst
285	1833	a1	NA	cs	w2+	1	11_30	49	23.6	homemade	25'C	2014-07-01	24_03_20	13.1481
399	1840	a1	NA	cs	w2+	1	11_30	49	23.6	homemade	25'C	2014-07-01	24_03_20	13.5188
453	1825	a1	NA	cs	w2+	1	11_30	49	23.6	homemade	25'C	2014-07-01	24_03_20	13.6944
540	1793	a1	NA	cs	w2+	1	11_30	49	23.6	homemade	25'C	2014-07-01	24_03_20	13.9775
731	1827	a1	NA	cs	w2+	1	11_30	49	23.6	homemade	25'C	2014-07-01	24_03_20	14.5985
911	1791	a1	NA	cs	w2+	1	11_30	49	23.6	homemade	25'C	2014-07-01	24_03_20	15.184
1093	1788	a1	NA	cs	w2+	1	11_30	49	23.6	homemade	25'C	2014-07-01	24_03_20	15.7758
1121	1804	a1	NA	cs	w2+	1	11_30	49	23.6	homemade	25'C	2014-07-01	24_03_20	15.8668
1289	1833	a1	NA	cs	w2+	1	11_30	49	23.6	homemade	25'C	2014-07-01	24_03_20	16.413
1389	1833	a1	NA	cs	w2+	1	11_30	49	23.6	homemade	25'C	2014-07-01	24_03_20	16.7382
1471	1800	a1	NA	cs	w2+	1	11_30	49	23.6	homemade	25'C	2014-07-01	24_03_20	17.005
1576	1786	a1	NA	cs	w2+	1	11_30	49	23.6	homemade	25'C	2014-07-01	24_03_20	17.3465
1602	1789	a1	NA	cs	w2+	1	11_30	49	23.6	homemade	25'C	2014-07-01	24_03_20	17.431
1620	1801	a1	NA	cs	w2+	1	11_30	49	23.6	homemade	25'C	2014-07-01	24_03_20	17.4895
1732	1793	a1	NA	cs	w2+	1	11_30	49	23.6	homemade	25'C	2014-07-01	24_03_20	17.8537
1790	1833	a1	NA	cs	w2+	1	11_30	49	23.6	homemade	25'C	2014-07-01	24_03_20	18.0422
1810	1832	a1	NA	cs	w2+	1	11_30	49	23.6	homemade	25'C	2014-07-01	24_03_20	18.1072
1830	1789	a1	NA	cs	w2+	1	11_30	49	23.6	homemade	25'C	2014-07-01	24_03_20	18.1724
1854	1830	a1	NA	cs	w2+	1	11_30	49	23.6	homemade	25'C	2014-07-01	24_03_20	18.2503
1918	1808	a1	NA	cs	w2+	1	11_30	49	23.6	homemade	25'C	2014-07-01	24_03_20	18.4585
1936	1830	a1	NA	cs	w2+	1	11_30	49	23.6	homemade	25'C	2014-07-01	24_03_20	18.517
2057	1808	a1	NA	cs	w2+	1	11_30	49	23.6	homemade	25'C	2014-07-01	24_03_20	18.9105
2066	1804	a1	NA	cs	w2+	1	11_30	49	23.6	homemade	25'C	2014-07-01	24_03_20	18.9398
2061	1788	a1	NA	cs	w2+	1	11_30	49	23.6	homemade	25'C	2014-07-01	24_03_20	18.9236
2288	1824	a1	NA	cs	w2+	1	11_30	49	23.6	homemade	25'C	2014-07-01	24_03_20	19.6616
2301	1814	a1	NA	cs	w2+	1	11_30	49	23.6	homemade	25'C	2014-07-01	24_03_20	19.704
2426	1794	a1	NA	cs	w2+	1	11_30	49	23.6	homemade	25'C	2014-07-01	24_03_20	20.1105
2476	1824	a1	NA	cs	w2+	1	11_30	49	23.6	homemade	25'C	2014-07-01	24_03_20	20.273
2506	1796	a1	NA	cs	w2+	1	11_30	49	23.6	homemade	25'C	2014-07-01	24_03_20	20.3707
2936	1828	a1	NA	cs	w2+	1	11_30	49	23.6	homemade	25'C	2014-07-01	24_03_20	21.7688
3185	1788	a1	NA	cs	w2+	1	11_30	49	23.6	homemade	25'C	2014-07-01	24_03_20	22.5787
3840	1810	a1	NA	cs	w2+	1	11_30	49	23.6	homemade	25'C	2014-07-01	24_03_20	24.7086
228	1839	a1	NA	cs	w2+	1	11_30	49	23.6	homemade	25'C	2014-07-01	24_03_20	12.9627
605	1682	a2	NA	cs	w2+	2	11_30	52	23.9	homemade	25'C	2014-07-01	25_03_20	14.3899
676	1731	a2	NA	cs	w2+	2	11_30	52	23.9	homemade	25'C	2014-07-01	25_03_20	14.6234
748	1710	a2	NA	cs	w2+	2	11_30	52	23.9	homemade	25'C	2014-07-01	25_03_20	14.8646
1036	1697	a2	NA	cs	w2+	2	11_30	52	23.9	homemade	25'C	2014-07-01	25_03_20	15.8251
1147	1674	a2	NA	cs	w2+	2	11_30	52	23.9	homemade	25'C	2014-07-01	25_03_20	16.1965
1252	1707	a2	NA	cs	w2+	2	11_30	52	23.9	homemade	25'C	2014-07-01	25_03_20	16.5443
1375	1709	a2	NA	cs	w2+	2	11_30	52	23.9	homemade	25'C	2014-07-01	25_03_20	16.954
1427	1705	a2	NA	cs	w2+	2	11_30	52	23.9	homemade	25'C	2014-07-01	25_03_20	17.1275
1481	1710	a2	NA	cs	w2+	2	11_30	52	23.9	homemade	25'C	2014-07-01	25_03_20	17.3072
1499	1694	a2	NA	cs	w2+	2	11_30	52	23.9	homemade	25'C	2014-07-01	25_03_20	17.3681
1519	1673	a2	NA	cs	w2+	2	11_30	52	23.9	homemade	25'C	2014-07-01	25_03_20	17.4361
1569	1711	a2	NA	cs	w2+	2	11_30	52	23.9	homemade	25'C	2014-07-01	25_03_20	17.6003
1578	1693	a2	NA	cs	w2+	2	11_30	52	23.9	homemade	25'C	2014-07-01	25_03_20	17.6315
1703	1702	a2	NA	cs	w2+	2	11_30	52	23.9	homemade	25'C	2014-07-01	25_03_20	18.0474
1706	1677	a2	NA	cs	w2+	2	11_30	52	23.9	homemade	25'C	2014-07-01	25_03_20	18.059
1730	1671	a2	NA	cs	w2+	2	11_30	52	23.9	homemade	25'C	2014-07-01	25_03_20	18.1393
1814	1670	a2	NA	cs	w2+	2	11_30	52	23.9	homemade	25'C	2014-07-01	25_03_20	18.4193
1910	1673	a2	NA	cs	w2+	2	11_30	52	23.9	homemade	25'C	2014-07-01	25_03_20	18.739
1937	1659	a2	NA	cs	w2+	2	11_30	52	23.9	homemade	25'C	2014-07-01	25_03_20	18.8299
1981	1695	a2	NA	cs	w2+	2	11_30	52	23.9	homemade	25'C	2014-07-01	25_03_20	18.9742
1997	1658	a2	NA	cs	w2+	2	11_30	52	23.9	homemade	25'C	2014-07-01	25_03_20	19.0299
2005	1665	a2	NA	cs	w2+	2	11_30	52	23.9	homemade	25'C	2014-07-01	25_03_20	19.0561
2041	1698	a2	NA	cs	w2+	2	11_30	52	23.9	homemade	25'C	2014-07-01	25_03_20	19.174
2037	1659	a2	NA	cs	w2+	2	11_30	52	23.9	homemade	25'C	2014-07-01	25_03_20	19.1631
2082	1682	a2	NA	cs	w2+	2	11_30	52	23.9	homemade	25'C	2014-07-01	25_03_20	19.3116
2167	1665	a2	NA	cs	w2+	2	11_30	52	23.9	homemade	25'C	2014-07-01	25_03_20	19.5959
2173	1653	a2	NA	cs	w2+	2	11_30	52	23.9	homemade	25'C	2014-07-01	25_03_20	19.6166
2263	1697	a2	NA	cs	w2+	2	11_30	52	23.9	homemade	25'C	2014-07-01	25_03_20	19.9138
2314	1666	a2	NA	cs	w2+	2	11_30	52	23.9	homemade	25'C	2014-07-01	25_03_20	20.0857
2426	1679	a2	NA	cs	w2+	2	11_30	52	23.9	homemade	25'C	2014-07-01	25_03_20	20.4581
2437	1649	a2	NA	cs	w2+	2	11_30	52	23.9	homemade	25'C	2014-07-01	25_03_20	20.4966
2537	1659	a2	NA	cs	w2+	2	11_30	52	23.9	homemade	25'C	2014-07-01	25_03_20	20.8292
3018	1639	a2	NA	cs	w2+	2	11_30	52	23.9	homemade	25'C	2014-07-01	25_03_20	22.4333
3042	1640	a2	NA	cs	w2+	2	11_30	52	23.9	homemade	25'C	2014-07-01	25_03_20	22.5132
3149	1640	a2	NA	cs	w2+	2	11_30	52	23.9	homemade	25'C	2014-07-01	25_03_20	22.8697
349	1707	a3	NA	cs	w2+	3	14_30	61	24.3	homemade	25'C	2014-07-01	25_03_20	13.357
443	1707	a3	NA	cs	w2+	3	14_30	61	24.3	homemade	25'C	2014-07-01	25_03_20	13.683
759	1716	a3	NA	cs	w2+	3	14_30	61	24.3	homemade	25'C	2014-07-01	25_03_20	14.7781
756	1700	a3	NA	cs	w2+	3	14_30	61	24.3	homemade	25'C	2014-07-01	25_03_20	14.7692
779	1693	a3	NA	cs	w2+	3	14_30	61	24.3	homemade	25'C	2014-07-01	25_03_20	14.8496
781	1716	a3	NA	cs	w2+	3	14_30	61	24.3	homemade	25'C	2014-07-01	25_03_20	14.8544
1037	1693	a3	NA	cs	w2+	3	14_30	61	24.3	homemade	25'C	2014-07-01	25_03_20	15.7444
1112	1675	a3	NA	cs	w2+	3	14_30	61	24.3	homemade	25'C	2014-07-01	25_03_20	16.0062
1125	1709	a3	NA	cs	w2+	3	14_30	61	24.3	homemade	25'C	2014-07-01	25_03_20	16.0481
1309	1697	a3	NA	cs	w2+	3	14_30	61	24.3	homemade	25'C	2014-07-01	25_03_20	16.6874
1341	1687	a3	NA	cs	w2+	3	14_30	61	24.3	homemade	25'C	2014-07-01	25_03_20	16.7993
1515	1688	a3	NA	cs	w2+	3	14_30	61	24.3	homemade	25'C	2014-07-01	25_03_20	17.4026
1707	1670	a3	NA	cs	w2+	3	14_30	61	24.3	homemade	25'C	2014-07-01	25_03_20	18.0702
1810	1664	a3	NA	cs	w2+	3	14_30	61	24.3	homemade	25'C	2014-07-01	25_03_20	18.428
1857	1670	a3	NA	cs	w2+	3	14_30	61	24.3	homemade	25'C	2014-07-01	25_03_20	18.5904
1883	1659	a3	NA	cs	w2+	3	14_30	61	24.3	homemade	25'C	2014-07-01	25_03_20	18.6816
1905	1646	a3	NA	cs	w2+	3	14_30	61	24.3	homemade	25'C	2014-07-01	25_03_20	18.7592
1917	1674	a3	NA	cs	w2+	3	14_30	61	24.3	homemade	25'C	2014-07-01	25_03_20	18.7981
2051	1679	a3	NA	cs	w2+	3	14_30	61	24.3	homemade	25'C	2014-07-01	25_03_20	19.2624
2070	1668	a3	NA	cs	w2+	3	14_30	61	24.3	homemade	25'C	2014-07-01	25_03_20	19.3293
2235	1668	a3	NA	cs	w2+	3	14_30	61	24.3	homemade	25'C	2014-07-01	25_03_20	19.9016
2275	1672	a3	NA	cs	w2+	3	14_30	61	24.3	homemade	25'C	2014-07-01	25_03_20	20.0399
2531	1632	a3	NA	cs	w2+	3	14_30	61	24.3	homemade	25'C	2014-07-01	25_03_20	20.9315
2551	1632	a3	NA	cs	w2+	3	14_30	61	24.3	homemade	25'C	2014-07-01	25_03_20	21.0009
2554	1651	a3	NA	cs	w2+	3	14_30	61	24.3	homemade	25'C	2014-07-01	25_03_20	21.0095
2635	1640	a3	NA	cs	w2+	3	14_30	61	24.3	homemade	25'C	2014-07-01	25_03_20	21.2914
2895	1617	a3	NA	cs	w2+	3	14_30	61	24.3	homemade	25'C	2014-07-01	25_03_20	22.1953
204	1770	a4	NA	cs	w2+	4	11_30	55	24	homemade	25'C	2014-07-01	26_03_20	13.5192
472	1796	a4	NA	cs	w2+	4	11_30	55	24	homemade	25'C	2014-07-01	26_03_20	14.3697
645	1778	a4	NA	cs	w2+	4	11_30	55	24	homemade	25'C	2014-07-01	26_03_20	14.9199
715	1755	a4	NA	cs	w2+	4	11_30	55	24	homemade	25'C	2014-07-01	26_03_20	15.143
793	1788	a4	NA	cs	w2+	4	11_30	55	24	homemade	25'C	2014-07-01	26_03_20	15.3897
788	1770	a4	NA	cs	w2+	4	11_30	55	24	homemade	25'C	2014-07-01	26_03_20	15.3744
804	1755	a4	NA	cs	w2+	4	11_30	55	24	homemade	25'C	2014-07-01	26_03_20	15.4257
817	1771	a4	NA	cs	w2+	4	11_30	55	24	homemade	25'C	2014-07-01	26_03_20	15.4665
841	1787	a4	NA	cs	w2+	4	11_30	55	24	homemade	25'C	2014-07-01	26_03_20	15.5422
852	1802	a4	NA	cs	w2+	4	11_30	55	24	homemade	25'C	2014-07-01	26_03_20	15.5767
863	1779	a4	NA	cs	w2+	4	11_30	55	24	homemade	25'C	2014-07-01	26_03_20	15.6124
863	1762	a4	NA	cs	w2+	4	11_30	55	24	homemade	25'C	2014-07-01	26_03_20	15.6129
877	1787	a4	NA	cs	w2+	4	11_30	55	24	homemade	25'C	2014-07-01	26_03_20	15.6566
877	1759	a4	NA	cs	w2+	4	11_30	55	24	homemade	25'C	2014-07-01	26_03_20	15.6575
904	1759	a4	NA	cs	w2+	4	11_30	55	24	homemade	25'C	2014-07-01	26_03_20	15.7432
921	1755	a4	NA	cs	w2+	4	11_30	55	24	homemade	25'C	2014-07-01	26_03_20	15.7974
960	1747	a4	NA	cs	w2+	4	11_30	55	24	homemade	25'C	2014-07-01	26_03_20	15.9215
1040	1748	a4	NA	cs	w2+	4	11_30	55	24	homemade	25'C	2014-07-01	26_03_20	16.1756
1060	1776	a4	NA	cs	w2+	4	11_30	55	24	homemade	25'C	2014-07-01	26_03_20	16.2383
1219	1756	a4	NA	cs	w2+	4	11_30	55	24	homemade	25'C	2014-07-01	26_03_20	16.744
1223	1783	a4	NA	cs	w2+	4	11_30	55	24	homemade	25'C	2014-07-01	26_03_20	16.7558
1240	1768	a4	NA	cs	w2+	4	11_30	55	24	homemade	25'C	2014-07-01	26_03_20	16.8103
1345	1768	a4	NA	cs	w2+	4	11_30	55	24	homemade	25'C	2014-07-01	26_03_20	17.1439
1411	1759	a4	NA	cs	w2+	4	11_30	55	24	homemade	25'C	2014-07-01	26_03_20	17.3538
1427	1790	a4	NA	cs	w2+	4	11_30	55	24	homemade	25'C	2014-07-01	26_03_20	17.4036
1500	1750	a4	NA	cs	w2+	4	11_30	55	24	homemade	25'C	2014-07-01	26_03_20	17.6368
1512	1774	a4	NA	cs	w2+	4	11_30	55	24	homemade	25'C	2014-07-01	26_03_20	17.6742
1529	1759	a4	NA	cs	w2+	4	11_30	55	24	homemade	25'C	2014-07-01	26_03_20	17.7287
1727	1746	a4	NA	cs	w2+	4	11_30	55	24	homemade	25'C	2014-07-01	26_03_20	18.3581
1807	1784	a4	NA	cs	w2+	4	11_30	55	24	homemade	25'C	2014-07-01	26_03_20	18.611
1814	1770	a4	NA	cs	w2+	4	11_30	55	24	homemade	25'C	2014-07-01	26_03_20	18.6336
1805	1755	a4	NA	cs	w2+	4	11_30	55	24	homemade	25'C	2014-07-01	26_03_20	18.6055
1837	1759	a4	NA	cs	w2+	4	11_30	55	24	homemade	25'C	2014-07-01	26_03_20	18.7071
1898	1780	a4	NA	cs	w2+	4	11_30	55	24	homemade	25'C	2014-07-01	26_03_20	18.9002
1945	1780	a4	NA	cs	w2+	4	11_30	55	24	homemade	25'C	2014-07-01	26_03_20	19.0495
1941	1742	a4	NA	cs	w2+	4	11_30	55	24	homemade	25'C	2014-07-01	26_03_20	19.038
2027	1746	a4	NA	cs	w2+	4	11_30	55	24	homemade	25'C	2014-07-01	26_03_20	19.3111
2041	1750	a4	NA	cs	w2+	4	11_30	55	24	homemade	25'C	2014-07-01	26_03_20	19.3554
375	1668	a5	NA	cs	w2+	5	14_30	57	24.3	homemade	25'C	2014-07-01	26_03_20	13.9842
385	1658	a5	NA	cs	w2+	5	14_30	57	24.3	homemade	25'C	2014-07-01	26_03_20	14.0158
517	1647	a5	NA	cs	w2+	5	14_30	57	24.3	homemade	25'C	2014-07-01	26_03_20	14.4283
597	1663	a5	NA	cs	w2+	5	14_30	57	24.3	homemade	25'C	2014-07-01	26_03_20	14.6774
839	1684	a5	NA	cs	w2+	5	14_30	57	24.3	homemade	25'C	2014-07-01	26_03_20	15.4319
1084	1662	a5	NA	cs	w2+	5	14_30	57	24.3	homemade	25'C	2014-07-01	26_03_20	16.1976
1099	1678	a5	NA	cs	w2+	5	14_30	57	24.3	homemade	25'C	2014-07-01	26_03_20	16.2437
1260	1682	a5	NA	cs	w2+	5	14_30	57	24.3	homemade	25'C	2014-07-01	26_03_20	16.7461
1541	1653	a5	NA	cs	w2+	5	14_30	57	24.3	homemade	25'C	2014-07-01	26_03_20	17.6245
1547	1681	a5	NA	cs	w2+	5	14_30	57	24.3	homemade	25'C	2014-07-01	26_03_20	17.642
1576	1678	a5	NA	cs	w2+	5	14_30	57	24.3	homemade	25'C	2014-07-01	26_03_20	17.7327
1745	1674	a5	NA	cs	w2+	5	14_30	57	24.3	homemade	25'C	2014-07-01	26_03_20	18.2604
1773	1634	a5	NA	cs	w2+	5	14_30	57	24.3	homemade	25'C	2014-07-01	26_03_20	18.3495
1792	1650	a5	NA	cs	w2+	5	14_30	57	24.3	homemade	25'C	2014-07-01	26_03_20	18.4081
1833	1635	a5	NA	cs	w2+	5	14_30	57	24.3	homemade	25'C	2014-07-01	26_03_20	18.5368
1956	1673	a5	NA	cs	w2+	5	14_30	57	24.3	homemade	25'C	2014-07-01	26_03_20	18.9191
2005	1661	a5	NA	cs	w2+	5	14_30	57	24.3	homemade	25'C	2014-07-01	26_03_20	19.0725
2079	1667	a5	NA	cs	w2+	5	14_30	57	24.3	homemade	25'C	2014-07-01	26_03_20	19.3033
2091	1661	a5	NA	cs	w2+	5	14_30	57	24.3	homemade	25'C	2014-07-01	26_03_20	19.341
2137	1633	a5	NA	cs	w2+	5	14_30	57	24.3	homemade	25'C	2014-07-01	26_03_20	19.4858
2205	1662	a5	NA	cs	w2+	5	14_30	57	24.3	homemade	25'C	2014-07-01	26_03_20	19.6968
2232	1657	a5	NA	cs	w2+	5	14_30	57	24.3	homemade	25'C	2014-07-01	26_03_20	19.7813
2259	1651	a5	NA	cs	w2+	5	14_30	57	24.3	homemade	25'C	2014-07-01	26_03_20	19.8658
2280	1658	a5	NA	cs	w2+	5	14_30	57	24.3	homemade	25'C	2014-07-01	26_03_20	19.9311
2295	1629	a5	NA	cs	w2+	5	14_30	57	24.3	homemade	25'C	2014-07-01	26_03_20	19.9791
2345	1630	a5	NA	cs	w2+	5	14_30	57	24.3	homemade	25'C	2014-07-01	26_03_20	20.1352
2376	1662	a5	NA	cs	w2+	5	14_30	57	24.3	homemade	25'C	2014-07-01	26_03_20	20.2306
2515	1629	a5	NA	cs	w2+	5	14_30	57	24.3	homemade	25'C	2014-07-01	26_03_20	20.6659
2597	1630	a5	NA	cs	w2+	5	14_30	57	24.3	homemade	25'C	2014-07-01	26_03_20	20.9218
2876	1614	a5	NA	cs	w2+	5	14_30	57	24.3	homemade	25'C	2014-07-01	26_03_20	21.7934
2898	1660	a5	NA	cs	w2+	5	14_30	57	24.3	homemade	25'C	2014-07-01	26_03_20	21.8601
3170	1614	a5	NA	cs	w2+	5	14_30	57	24.3	homemade	25'C	2014-07-01	26_03_20	22.7111
3830	1639	a5	NA	cs	w2+	5	14_30	57	24.3	homemade	25'C	2014-07-01	26_03_20	24.7702
295	1747	b1	NA	iso	w-	1	11_30	49	23.6	homemade	25'C	2014-07-01	24_03_20	13.1338
517	1751	b1	NA	iso	w-	1	11_30	49	23.6	homemade	25'C	2014-07-01	24_03_20	13.8613
631	1711	b1	NA	iso	w-	1	11_30	49	23.6	homemade	25'C	2014-07-01	24_03_20	14.2355
899	1757	b1	NA	iso	w-	1	11_30	49	23.6	homemade	25'C	2014-07-01	24_03_20	15.1131
900	1744	b1	NA	iso	w-	1	11_30	49	23.6	homemade	25'C	2014-07-01	24_03_20	15.1166
1020	1743	b1	NA	iso	w-	1	11_30	49	23.6	homemade	25'C	2014-07-01	24_03_20	15.5099
1043	1755	b1	NA	iso	w-	1	11_30	49	23.6	homemade	25'C	2014-07-01	24_03_20	15.5851
1076	1705	b1	NA	iso	w-	1	11_30	49	23.6	homemade	25'C	2014-07-01	24_03_20	15.694
1627	1703	b1	NA	iso	w-	1	11_30	49	23.6	homemade	25'C	2014-07-01	24_03_20	17.4998
1648	1706	b1	NA	iso	w-	1	11_30	49	23.6	homemade	25'C	2014-07-01	24_03_20	17.5686
1708	1744	b1	NA	iso	w-	1	11_30	49	23.6	homemade	25'C	2014-07-01	24_03_20	17.7647
1843	1714	b1	NA	iso	w-	1	11_30	49	23.6	homemade	25'C	2014-07-01	24_03_20	18.2075
1908	1750	b1	NA	iso	w-	1	11_30	49	23.6	homemade	25'C	2014-07-01	24_03_20	18.4201
1911	1724	b1	NA	iso	w-	1	11_30	49	23.6	homemade	25'C	2014-07-01	24_03_20	18.4303
2004	1723	b1	NA	iso	w-	1	11_30	49	23.6	homemade	25'C	2014-07-01	24_03_20	18.7351
2032	1740	b1	NA	iso	w-	1	11_30	49	23.6	homemade	25'C	2014-07-01	24_03_20	18.8266
2027	1707	b1	NA	iso	w-	1	11_30	49	23.6	homemade	25'C	2014-07-01	24_03_20	18.8107
2228	1731	b1	NA	iso	w-	1	11_30	49	23.6	homemade	25'C	2014-07-01	24_03_20	19.4691
2323	1711	b1	NA	iso	w-	1	11_30	49	23.6	homemade	25'C	2014-07-01	24_03_20	19.7807
2381	1731	b1	NA	iso	w-	1	11_30	49	23.6	homemade	25'C	2014-07-01	24_03_20	19.9705
2424	1742	b1	NA	iso	w-	1	11_30	49	23.6	homemade	25'C	2014-07-01	24_03_20	20.1113
2459	1728	b1	NA	iso	w-	1	11_30	49	23.6	homemade	25'C	2014-07-01	24_03_20	20.2262
2478	1718	b1	NA	iso	w-	1	11_30	49	23.6	homemade	25'C	2014-07-01	24_03_20	20.2886
2582	1746	b1	NA	iso	w-	1	11_30	49	23.6	homemade	25'C	2014-07-01	24_03_20	20.629
2664	1713	b1	NA	iso	w-	1	11_30	49	23.6	homemade	25'C	2014-07-01	24_03_20	20.8982
2749	1708	b1	NA	iso	w-	1	11_30	49	23.6	homemade	25'C	2014-07-01	24_03_20	21.1769
2777	1708	b1	NA	iso	w-	1	11_30	49	23.6	homemade	25'C	2014-07-01	24_03_20	21.2686
2786	1726	b1	NA	iso	w-	1	11_30	49	23.6	homemade	25'C	2014-07-01	24_03_20	21.2979
2793	1745	b1	NA	iso	w-	1	11_30	49	23.6	homemade	25'C	2014-07-01	24_03_20	21.3206
2816	1733	b1	NA	iso	w-	1	11_30	49	23.6	homemade	25'C	2014-07-01	24_03_20	21.3961
2856	1718	b1	NA	iso	w-	1	11_30	49	23.6	homemade	25'C	2014-07-01	24_03_20	21.5274
2868	1729	b1	NA	iso	w-	1	11_30	49	23.6	homemade	25'C	2014-07-01	24_03_20	21.5666
2905	1708	b1	NA	iso	w-	1	11_30	49	23.6	homemade	25'C	2014-07-01	24_03_20	21.6881
2906	1740	b1	NA	iso	w-	1	11_30	49	23.6	homemade	25'C	2014-07-01	24_03_20	21.691
2920	1733	b1	NA	iso	w-	1	11_30	49	23.6	homemade	25'C	2014-07-01	24_03_20	21.7369
2950	1744	b1	NA	iso	w-	1	11_30	49	23.6	homemade	25'C	2014-07-01	24_03_20	21.8351
3002	1741	b1	NA	iso	w-	1	11_30	49	23.6	homemade	25'C	2014-07-01	24_03_20	22.0056
3001	1717	b1	NA	iso	w-	1	11_30	49	23.6	homemade	25'C	2014-07-01	24_03_20	22.0026
3936	1705	b1	NA	iso	w-	1	11_30	49	23.6	homemade	25'C	2014-07-01	24_03_20	25.0671
405	1773	b2	NA	iso	w-	2	11_30	52	23.9	homemade	25'C	2014-07-01	25_03_20	13.7012
431	1775	b2	NA	iso	w-	2	11_30	52	23.9	homemade	25'C	2014-07-01	25_03_20	13.7881
520	1771	b2	NA	iso	w-	2	11_30	52	23.9	homemade	25'C	2014-07-01	25_03_20	14.086
572	1771	b2	NA	iso	w-	2	11_30	52	23.9	homemade	25'C	2014-07-01	25_03_20	14.2599
616	1771	b2	NA	iso	w-	2	11_30	52	23.9	homemade	25'C	2014-07-01	25_03_20	14.4071
627	1773	b2	NA	iso	w-	2	11_30	52	23.9	homemade	25'C	2014-07-01	25_03_20	14.4437
644	1795	b2	NA	iso	w-	2	11_30	52	23.9	homemade	25'C	2014-07-01	25_03_20	14.4991
669	1781	b2	NA	iso	w-	2	11_30	52	23.9	homemade	25'C	2014-07-01	25_03_20	14.5837
717	1783	b2	NA	iso	w-	2	11_30	52	23.9	homemade	25'C	2014-07-01	25_03_20	14.7441
735	1765	b2	NA	iso	w-	2	11_30	52	23.9	homemade	25'C	2014-07-01	25_03_20	14.8055
737	1800	b2	NA	iso	w-	2	11_30	52	23.9	homemade	25'C	2014-07-01	25_03_20	14.8099
820	1807	b2	NA	iso	w-	2	11_30	52	23.9	homemade	25'C	2014-07-01	25_03_20	15.087
1112	1765	b2	NA	iso	w-	2	11_30	52	23.9	homemade	25'C	2014-07-01	25_03_20	16.0664
1229	1757	b2	NA	iso	w-	2	11_30	52	23.9	homemade	25'C	2014-07-01	25_03_20	16.4583
1283	1793	b2	NA	iso	w-	2	11_30	52	23.9	homemade	25'C	2014-07-01	25_03_20	16.6365
1695	1746	b2	NA	iso	w-	2	11_30	52	23.9	homemade	25'C	2014-07-01	25_03_20	18.0176
1943	1765	b2	NA	iso	w-	2	11_30	52	23.9	homemade	25'C	2014-07-01	25_03_20	18.8459
2150	1746	b2	NA	iso	w-	2	11_30	52	23.9	homemade	25'C	2014-07-01	25_03_20	19.5395
2194	1746	b2	NA	iso	w-	2	11_30	52	23.9	homemade	25'C	2014-07-01	25_03_20	19.6866
2231	1781	b2	NA	iso	w-	2	11_30	52	23.9	homemade	25'C	2014-07-01	25_03_20	19.8081
2392	1745	b2	NA	iso	w-	2	11_30	52	23.9	homemade	25'C	2014-07-01	25_03_20	20.349
2416	1748	b2	NA	iso	w-	2	11_30	52	23.9	homemade	25'C	2014-07-01	25_03_20	20.429
2669	1758	b2	NA	iso	w-	2	11_30	52	23.9	homemade	25'C	2014-07-01	25_03_20	21.2746
2681	1733	b2	NA	iso	w-	2	11_30	52	23.9	homemade	25'C	2014-07-01	25_03_20	21.3164
2753	1741	b2	NA	iso	w-	2	11_30	52	23.9	homemade	25'C	2014-07-01	25_03_20	21.5566
2805	1728	b2	NA	iso	w-	2	11_30	52	23.9	homemade	25'C	2014-07-01	25_03_20	21.7314
3043	1736	b2	NA	iso	w-	2	11_30	52	23.9	homemade	25'C	2014-07-01	25_03_20	22.5269
3191	1729	b2	NA	iso	w-	2	11_30	52	23.9	homemade	25'C	2014-07-01	25_03_20	23.0224
3263	1740	b2	NA	iso	w-	2	11_30	52	23.9	homemade	25'C	2014-07-01	25_03_20	23.2625
3956	1726	b2	NA	iso	w-	2	11_30	52	23.9	homemade	25'C	2014-07-01	25_03_20	25.5813
4024	1705	b2	NA	iso	w-	2	11_30	52	23.9	homemade	25'C	2014-07-01	25_03_20	25.8101
4265	1705	b2	NA	iso	w-	2	11_30	52	23.9	homemade	25'C	2014-07-01	25_03_20	26.6162
169	1644	b3	NA	iso	w-	3	13_00	56	24	homemade	25'C	2014-07-01	25_03_20	12.9246
571	1645	b3	NA	iso	w-	3	13_00	56	24	homemade	25'C	2014-07-01	25_03_20	14.3096
593	1652	b3	NA	iso	w-	3	13_00	56	24	homemade	25'C	2014-07-01	25_03_20	14.3851
645	1657	b3	NA	iso	w-	3	13_00	56	24	homemade	25'C	2014-07-01	25_03_20	14.5641
757	1660	b3	NA	iso	w-	3	13_00	56	24	homemade	25'C	2014-07-01	25_03_20	14.9498
1084	1662	b3	NA	iso	w-	3	13_00	56	24	homemade	25'C	2014-07-01	25_03_20	16.0763
1091	1642	b3	NA	iso	w-	3	13_00	56	24	homemade	25'C	2014-07-01	25_03_20	16.1012
1119	1656	b3	NA	iso	w-	3	13_00	56	24	homemade	25'C	2014-07-01	25_03_20	16.1971
1208	1642	b3	NA	iso	w-	3	13_00	56	24	homemade	25'C	2014-07-01	25_03_20	16.5043
1307	1652	b3	NA	iso	w-	3	13_00	56	24	homemade	25'C	2014-07-01	25_03_20	16.845
1368	1656	b3	NA	iso	w-	3	13_00	56	24	homemade	25'C	2014-07-01	25_03_20	17.055
1380	1629	b3	NA	iso	w-	3	13_00	56	24	homemade	25'C	2014-07-01	25_03_20	17.0973
1439	1652	b3	NA	iso	w-	3	13_00	56	24	homemade	25'C	2014-07-01	25_03_20	17.2997
1610	1624	b3	NA	iso	w-	3	13_00	56	24	homemade	25'C	2014-07-01	25_03_20	17.8899
1616	1644	b3	NA	iso	w-	3	13_00	56	24	homemade	25'C	2014-07-01	25_03_20	17.9098
1640	1659	b3	NA	iso	w-	3	13_00	56	24	homemade	25'C	2014-07-01	25_03_20	17.992
1652	1636	b3	NA	iso	w-	3	13_00	56	24	homemade	25'C	2014-07-01	25_03_20	18.0342
1708	1629	b3	NA	iso	w-	3	13_00	56	24	homemade	25'C	2014-07-01	25_03_20	18.2273
1870	1660	b3	NA	iso	w-	3	13_00	56	24	homemade	25'C	2014-07-01	25_03_20	18.7843
1882	1652	b3	NA	iso	w-	3	13_00	56	24	homemade	25'C	2014-07-01	25_03_20	18.826
2074	1649	b3	NA	iso	w-	3	13_00	56	24	homemade	25'C	2014-07-01	25_03_20	19.4876
2160	1615	b3	NA	iso	w-	3	13_00	56	24	homemade	25'C	2014-07-01	25_03_20	19.7851
2187	1665	b3	NA	iso	w-	3	13_00	56	24	homemade	25'C	2014-07-01	25_03_20	19.8763
2208	1647	b3	NA	iso	w-	3	13_00	56	24	homemade	25'C	2014-07-01	25_03_20	19.9493
2244	1615	b3	NA	iso	w-	3	13_00	56	24	homemade	25'C	2014-07-01	25_03_20	20.0745
2263	1643	b3	NA	iso	w-	3	13_00	56	24	homemade	25'C	2014-07-01	25_03_20	20.1389
2394	1628	b3	NA	iso	w-	3	13_00	56	24	homemade	25'C	2014-07-01	25_03_20	20.5908
2462	1620	b3	NA	iso	w-	3	13_00	56	24	homemade	25'C	2014-07-01	25_03_20	20.8253
2468	1651	b3	NA	iso	w-	3	13_00	56	24	homemade	25'C	2014-07-01	25_03_20	20.8449
2532	1615	b3	NA	iso	w-	3	13_00	56	24	homemade	25'C	2014-07-01	25_03_20	21.0667
2555	1616	b3	NA	iso	w-	3	13_00	56	24	homemade	25'C	2014-07-01	25_03_20	21.1459
2664	1627	b3	NA	iso	w-	3	13_00	56	24	homemade	25'C	2014-07-01	25_03_20	21.521
2720	1611	b3	NA	iso	w-	3	13_00	56	24	homemade	25'C	2014-07-01	25_03_20	21.7145
2731	1621	b3	NA	iso	w-	3	13_00	56	24	homemade	25'C	2014-07-01	25_03_20	21.7521
2752	1611	b3	NA	iso	w-	3	13_00	56	24	homemade	25'C	2014-07-01	25_03_20	21.8248
3076	1611	b3	NA	iso	w-	3	13_00	56	24	homemade	25'C	2014-07-01	25_03_20	22.941
300	1889	b4	NA	iso	w-	4	11_30	55	24	homemade	25'C	2014-07-01	26_03_20	13.7995
568	1845	b4	NA	iso	w-	4	11_30	55	24	homemade	25'C	2014-07-01	26_03_20	14.6547
639	1871	b4	NA	iso	w-	4	11_30	55	24	homemade	25'C	2014-07-01	26_03_20	14.8792
697	1873	b4	NA	iso	w-	4	11_30	55	24	homemade	25'C	2014-07-01	26_03_20	15.0636
715	1853	b4	NA	iso	w-	4	11_30	55	24	homemade	25'C	2014-07-01	26_03_20	15.122
868	1879	b4	NA	iso	w-	4	11_30	55	24	homemade	25'C	2014-07-01	26_03_20	15.6074
896	1841	b4	NA	iso	w-	4	11_30	55	24	homemade	25'C	2014-07-01	26_03_20	15.6986
929	1881	b4	NA	iso	w-	4	11_30	55	24	homemade	25'C	2014-07-01	26_03_20	15.8014
960	1855	b4	NA	iso	w-	4	11_30	55	24	homemade	25'C	2014-07-01	26_03_20	15.9015
1019	1866	b4	NA	iso	w-	4	11_30	55	24	homemade	25'C	2014-07-01	26_03_20	16.0886
1043	1837	b4	NA	iso	w-	4	11_30	55	24	homemade	25'C	2014-07-01	26_03_20	16.1666
1057	1858	b4	NA	iso	w-	4	11_30	55	24	homemade	25'C	2014-07-01	26_03_20	16.2099
1229	1867	b4	NA	iso	w-	4	11_30	55	24	homemade	25'C	2014-07-01	26_03_20	16.7567
1292	1847	b4	NA	iso	w-	4	11_30	55	24	homemade	25'C	2014-07-01	26_03_20	16.9583
1301	1869	b4	NA	iso	w-	4	11_30	55	24	homemade	25'C	2014-07-01	26_03_20	16.9857
1319	1845	b4	NA	iso	w-	4	11_30	55	24	homemade	25'C	2014-07-01	26_03_20	17.0443
1397	1838	b4	NA	iso	w-	4	11_30	55	24	homemade	25'C	2014-07-01	26_03_20	17.2929
1433	1827	b4	NA	iso	w-	4	11_30	55	24	homemade	25'C	2014-07-01	26_03_20	17.4081
1456	1863	b4	NA	iso	w-	4	11_30	55	24	homemade	25'C	2014-07-01	26_03_20	17.4792
1492	1851	b4	NA	iso	w-	4	11_30	55	24	homemade	25'C	2014-07-01	26_03_20	17.5944
1499	1834	b4	NA	iso	w-	4	11_30	55	24	homemade	25'C	2014-07-01	26_03_20	17.6177
1545	1863	b4	NA	iso	w-	4	11_30	55	24	homemade	25'C	2014-07-01	26_03_20	17.7624
1550	1831	b4	NA	iso	w-	4	11_30	55	24	homemade	25'C	2014-07-01	26_03_20	17.7801
1570	1856	b4	NA	iso	w-	4	11_30	55	24	homemade	25'C	2014-07-01	26_03_20	17.8423
1686	1825	b4	NA	iso	w-	4	11_30	55	24	homemade	25'C	2014-07-01	26_03_20	18.2132
1754	1851	b4	NA	iso	w-	4	11_30	55	24	homemade	25'C	2014-07-01	26_03_20	18.4281
1950	1836	b4	NA	iso	w-	4	11_30	55	24	homemade	25'C	2014-07-01	26_03_20	19.0526
2017	1817	b4	NA	iso	w-	4	11_30	55	24	homemade	25'C	2014-07-01	26_03_20	19.2668
2182	1824	b4	NA	iso	w-	4	11_30	55	24	homemade	25'C	2014-07-01	26_03_20	19.7915
2198	1833	b4	NA	iso	w-	4	11_30	55	24	homemade	25'C	2014-07-01	26_03_20	19.8419
2296	1840	b4	NA	iso	w-	4	11_30	55	24	homemade	25'C	2014-07-01	26_03_20	20.1533
2622	1831	b4	NA	iso	w-	4	11_30	55	24	homemade	25'C	2014-07-01	26_03_20	21.1911
2689	1848	b4	NA	iso	w-	4	11_30	55	24	homemade	25'C	2014-07-01	26_03_20	21.4033
2760	1808	b4	NA	iso	w-	4	11_30	55	24	homemade	25'C	2014-07-01	26_03_20	21.6315
492	1589	b5	NA	iso	w-	5	13_00	56	24.2	homemade	25'C	2014-07-01	26_03_20	14.591
515	1572	b5	NA	iso	w-	5	13_00	56	24.2	homemade	25'C	2014-07-01	26_03_20	14.661
528	1608	b5	NA	iso	w-	5	13_00	56	24.2	homemade	25'C	2014-07-01	26_03_20	14.7044
547	1595	b5	NA	iso	w-	5	13_00	56	24.2	homemade	25'C	2014-07-01	26_03_20	14.7623
580	1608	b5	NA	iso	w-	5	13_00	56	24.2	homemade	25'C	2014-07-01	26_03_20	14.8658
684	1575	b5	NA	iso	w-	5	13_00	56	24.2	homemade	25'C	2014-07-01	26_03_20	15.186
708	1579	b5	NA	iso	w-	5	13_00	56	24.2	homemade	25'C	2014-07-01	26_03_20	15.2609
727	1605	b5	NA	iso	w-	5	13_00	56	24.2	homemade	25'C	2014-07-01	26_03_20	15.3221
769	1603	b5	NA	iso	w-	5	13_00	56	24.2	homemade	25'C	2014-07-01	26_03_20	15.4523
796	1584	b5	NA	iso	w-	5	13_00	56	24.2	homemade	25'C	2014-07-01	26_03_20	15.5346
1057	1601	b5	NA	iso	w-	5	13_00	56	24.2	homemade	25'C	2014-07-01	26_03_20	16.3465
1188	1596	b5	NA	iso	w-	5	13_00	56	24.2	homemade	25'C	2014-07-01	26_03_20	16.7529
1304	1631	b5	NA	iso	w-	5	13_00	56	24.2	homemade	25'C	2014-07-01	26_03_20	17.116
1323	1617	b5	NA	iso	w-	5	13_00	56	24.2	homemade	25'C	2014-07-01	26_03_20	17.1739
1305	1604	b5	NA	iso	w-	5	13_00	56	24.2	homemade	25'C	2014-07-01	26_03_20	17.1169
1328	1599	b5	NA	iso	w-	5	13_00	56	24.2	homemade	25'C	2014-07-01	26_03_20	17.1879
1321	1588	b5	NA	iso	w-	5	13_00	56	24.2	homemade	25'C	2014-07-01	26_03_20	17.1652
1498	1598	b5	NA	iso	w-	5	13_00	56	24.2	homemade	25'C	2014-07-01	26_03_20	17.7157
1518	1594	b5	NA	iso	w-	5	13_00	56	24.2	homemade	25'C	2014-07-01	26_03_20	17.7775
1534	1601	b5	NA	iso	w-	5	13_00	56	24.2	homemade	25'C	2014-07-01	26_03_20	17.8277
1657	1598	b5	NA	iso	w-	5	13_00	56	24.2	homemade	25'C	2014-07-01	26_03_20	18.2095
1673	1633	b5	NA	iso	w-	5	13_00	56	24.2	homemade	25'C	2014-07-01	26_03_20	18.2621
1673	1609	b5	NA	iso	w-	5	13_00	56	24.2	homemade	25'C	2014-07-01	26_03_20	18.2601
1678	1593	b5	NA	iso	w-	5	13_00	56	24.2	homemade	25'C	2014-07-01	26_03_20	18.2743
1697	1597	b5	NA	iso	w-	5	13_00	56	24.2	homemade	25'C	2014-07-01	26_03_20	18.3336
1711	1609	b5	NA	iso	w-	5	13_00	56	24.2	homemade	25'C	2014-07-01	26_03_20	18.3781
1725	1639	b5	NA	iso	w-	5	13_00	56	24.2	homemade	25'C	2014-07-01	26_03_20	18.424
1735	1605	b5	NA	iso	w-	5	13_00	56	24.2	homemade	25'C	2014-07-01	26_03_20	18.4523
1751	1619	b5	NA	iso	w-	5	13_00	56	24.2	homemade	25'C	2014-07-01	26_03_20	18.5031
1761	1634	b5	NA	iso	w-	5	13_00	56	24.2	homemade	25'C	2014-07-01	26_03_20	18.5354
1773	1619	b5	NA	iso	w-	5	13_00	56	24.2	homemade	25'C	2014-07-01	26_03_20	18.5714
1781	1601	b5	NA	iso	w-	5	13_00	56	24.2	homemade	25'C	2014-07-01	26_03_20	18.5948
1827	1635	b5	NA	iso	w-	5	13_00	56	24.2	homemade	25'C	2014-07-01	26_03_20	18.7404
1858	1634	b5	NA	iso	w-	5	13_00	56	24.2	homemade	25'C	2014-07-01	26_03_20	18.8366
1853	1607	b5	NA	iso	w-	5	13_00	56	24.2	homemade	25'C	2014-07-01	26_03_20	18.8189
1873	1618	b5	NA	iso	w-	5	13_00	56	24.2	homemade	25'C	2014-07-01	26_03_20	18.8819
1887	1631	b5	NA	iso	w-	5	13_00	56	24.2	homemade	25'C	2014-07-01	26_03_20	18.9264
1907	1643	b5	NA	iso	w-	5	13_00	56	24.2	homemade	25'C	2014-07-01	26_03_20	18.9895
1923	1637	b5	NA	iso	w-	5	13_00	56	24.2	homemade	25'C	2014-07-01	26_03_20	19.0387
1983	1627	b5	NA	iso	w-	5	13_00	56	24.2	homemade	25'C	2014-07-01	26_03_20	19.2242
2013	1638	b5	NA	iso	w-	5	13_00	56	24.2	homemade	25'C	2014-07-01	26_03_20	19.3183
2041	1629	b5	NA	iso	w-	5	13_00	56	24.2	homemade	25'C	2014-07-01	26_03_20	19.4045
2822	1657	b5	NA	iso	w-	5	13_00	56	24.2	homemade	25'C	2014-07-01	26_03_20	21.8321
2920	1618	b5	NA	iso	w-	5	13_00	56	24.2	homemade	25'C	2014-07-01	26_03_20	22.1332
2963	1622	b5	NA	iso	w-	5	13_00	56	24.2	homemade	25'C	2014-07-01	26_03_20	22.267
3630	1636	b5	NA	iso	w-	5	13_00	56	24.2	homemade	25'C	2014-07-01	26_03_20	24.3395
3772	1637	b5	NA	iso	w-	5	13_00	56	24.2	homemade	25'C	2014-07-01	26_03_20	24.7805
264	1679	c1	NA	pop	w3+	1	14_30	57	24.2	homemade	25'C	2014-07-01	24_03_20	13.6446
315	1668	c1	NA	pop	w3+	1	14_30	57	24.2	homemade	25'C	2014-07-01	24_03_20	13.8158
505	1675	c1	NA	pop	w3+	1	14_30	57	24.2	homemade	25'C	2014-07-01	24_03_20	14.4554
473	1644	c1	NA	pop	w3+	1	14_30	57	24.2	homemade	25'C	2014-07-01	24_03_20	14.3464
536	1692	c1	NA	pop	w3+	1	14_30	57	24.2	homemade	25'C	2014-07-01	24_03_20	14.5604
632	1688	c1	NA	pop	w3+	1	14_30	57	24.2	homemade	25'C	2014-07-01	24_03_20	14.8833
703	1659	c1	NA	pop	w3+	1	14_30	57	24.2	homemade	25'C	2014-07-01	24_03_20	15.121
713	1690	c1	NA	pop	w3+	1	14_30	57	24.2	homemade	25'C	2014-07-01	24_03_20	15.1559
753	1671	c1	NA	pop	w3+	1	14_30	57	24.2	homemade	25'C	2014-07-01	24_03_20	15.2897
793	1692	c1	NA	pop	w3+	1	14_30	57	24.2	homemade	25'C	2014-07-01	24_03_20	15.4252
864	1652	c1	NA	pop	w3+	1	14_30	57	24.2	homemade	25'C	2014-07-01	24_03_20	15.6624
1028	1699	c1	NA	pop	w3+	1	14_30	57	24.2	homemade	25'C	2014-07-01	24_03_20	16.2162
1064	1666	c1	NA	pop	w3+	1	14_30	57	24.2	homemade	25'C	2014-07-01	24_03_20	16.336
1796	1662	c1	NA	pop	w3+	1	14_30	57	24.2	homemade	25'C	2014-07-01	24_03_20	18.7989
1876	1706	c1	NA	pop	w3+	1	14_30	57	24.2	homemade	25'C	2014-07-01	24_03_20	19.0699
1881	1666	c1	NA	pop	w3+	1	14_30	57	24.2	homemade	25'C	2014-07-01	24_03_20	19.0851
1889	1678	c1	NA	pop	w3+	1	14_30	57	24.2	homemade	25'C	2014-07-01	24_03_20	19.1125
1900	1676	c1	NA	pop	w3+	1	14_30	57	24.2	homemade	25'C	2014-07-01	24_03_20	19.1494
1919	1674	c1	NA	pop	w3+	1	14_30	57	24.2	homemade	25'C	2014-07-01	24_03_20	19.2133
1965	1709	c1	NA	pop	w3+	1	14_30	57	24.2	homemade	25'C	2014-07-01	24_03_20	19.3695
2353	1673	c1	NA	pop	w3+	1	14_30	57	24.2	homemade	25'C	2014-07-01	24_03_20	20.6736
2643	1680	c1	NA	pop	w3+	1	14_30	57	24.2	homemade	25'C	2014-07-01	24_03_20	21.6497
2936	1721	c1	NA	pop	w3+	1	14_30	57	24.2	homemade	25'C	2014-07-01	24_03_20	22.6373
3195	1725	c1	NA	pop	w3+	1	14_30	57	24.2	homemade	25'C	2014-07-01	24_03_20	23.509
3302	1707	c1	NA	pop	w3+	1	14_30	57	24.2	homemade	25'C	2014-07-01	24_03_20	23.8682
171	1682	c1	NA	pop	w3+	1	14_30	57	24.2	homemade	25'C	2014-07-01	24_03_20	13.3318
197	1665	c1	NA	pop	w3+	1	14_30	57	24.2	homemade	25'C	2014-07-01	24_03_20	13.4186
265	1795	c2	NA	pop	w3+	2	10_00	48	23.5	homemade	25'C	2014-07-01	25_03_20	13.9407
331	1748	c2	NA	pop	w3+	2	10_00	48	23.5	homemade	25'C	2014-07-01	25_03_20	14.1473
509	1791	c2	NA	pop	w3+	2	10_00	48	23.5	homemade	25'C	2014-07-01	25_03_20	14.6974
617	1763	c2	NA	pop	w3+	2	10_00	48	23.5	homemade	25'C	2014-07-01	25_03_20	15.0334
753	1768	c2	NA	pop	w3+	2	10_00	48	23.5	homemade	25'C	2014-07-01	25_03_20	15.4549
1008	1744	c2	NA	pop	w3+	2	10_00	48	23.5	homemade	25'C	2014-07-01	25_03_20	16.2465
1165	1743	c2	NA	pop	w3+	2	10_00	48	23.5	homemade	25'C	2014-07-01	25_03_20	16.7334
1224	1780	c2	NA	pop	w3+	2	10_00	48	23.5	homemade	25'C	2014-07-01	25_03_20	16.9148
1311	1776	c2	NA	pop	w3+	2	10_00	48	23.5	homemade	25'C	2014-07-01	25_03_20	17.1847
1384	1739	c2	NA	pop	w3+	2	10_00	48	23.5	homemade	25'C	2014-07-01	25_03_20	17.4126
1423	1785	c2	NA	pop	w3+	2	10_00	48	23.5	homemade	25'C	2014-07-01	25_03_20	17.5316
1670	1780	c2	NA	pop	w3+	2	10_00	48	23.5	homemade	25'C	2014-07-01	25_03_20	18.2976
1684	1777	c2	NA	pop	w3+	2	10_00	48	23.5	homemade	25'C	2014-07-01	25_03_20	18.3412
1705	1776	c2	NA	pop	w3+	2	10_00	48	23.5	homemade	25'C	2014-07-01	25_03_20	18.4063
1724	1778	c2	NA	pop	w3+	2	10_00	48	23.5	homemade	25'C	2014-07-01	25_03_20	18.4652
2089	1730	c2	NA	pop	w3+	2	10_00	48	23.5	homemade	25'C	2014-07-01	25_03_20	19.5989
2142	1728	c2	NA	pop	w3+	2	10_00	48	23.5	homemade	25'C	2014-07-01	25_03_20	19.7633
2350	1772	c2	NA	pop	w3+	2	10_00	48	23.5	homemade	25'C	2014-07-01	25_03_20	20.4064
2432	1758	c2	NA	pop	w3+	2	10_00	48	23.5	homemade	25'C	2014-07-01	25_03_20	20.6612
2452	1766	c2	NA	pop	w3+	2	10_00	48	23.5	homemade	25'C	2014-07-01	25_03_20	20.7229
2612	1768	c2	NA	pop	w3+	2	10_00	48	23.5	homemade	25'C	2014-07-01	25_03_20	21.2189
2796	1766	c2	NA	pop	w3+	2	10_00	48	23.5	homemade	25'C	2014-07-01	25_03_20	21.7895
2821	1738	c2	NA	pop	w3+	2	10_00	48	23.5	homemade	25'C	2014-07-01	25_03_20	21.8682
3013	1764	c2	NA	pop	w3+	2	10_00	48	23.5	homemade	25'C	2014-07-01	25_03_20	22.4624
3117	1755	c2	NA	pop	w3+	2	10_00	48	23.5	homemade	25'C	2014-07-01	25_03_20	22.7852
3240	1755	c2	NA	pop	w3+	2	10_00	48	23.5	homemade	25'C	2014-07-01	25_03_20	23.1666
3773	1710	c2	NA	pop	w3+	2	10_00	48	23.5	homemade	25'C	2014-07-01	25_03_20	24.8211
4283	1717	c2	NA	pop	w3+	2	10_00	48	23.5	homemade	25'C	2014-07-01	25_03_20	26.4021
436	1755	c3	NA	pop	w3+	3	13_00	56	24	homemade	25'C	2014-07-01	25_03_20	13.8183
507	1738	c3	NA	pop	w3+	3	13_00	56	24	homemade	25'C	2014-07-01	25_03_20	14.0639
546	1720	c3	NA	pop	w3+	3	13_00	56	24	homemade	25'C	2014-07-01	25_03_20	14.1991
616	1724	c3	NA	pop	w3+	3	13_00	56	24	homemade	25'C	2014-07-01	25_03_20	14.4406
654	1726	c3	NA	pop	w3+	3	13_00	56	24	homemade	25'C	2014-07-01	25_03_20	14.5717
719	1713	c3	NA	pop	w3+	3	13_00	56	24	homemade	25'C	2014-07-01	25_03_20	14.7965
710	1759	c3	NA	pop	w3+	3	13_00	56	24	homemade	25'C	2014-07-01	25_03_20	14.7639
738	1756	c3	NA	pop	w3+	3	13_00	56	24	homemade	25'C	2014-07-01	25_03_20	14.8607
877	1747	c3	NA	pop	w3+	3	13_00	56	24	homemade	25'C	2014-07-01	25_03_20	15.3408
908	1718	c3	NA	pop	w3+	3	13_00	56	24	homemade	25'C	2014-07-01	25_03_20	15.4488
929	1746	c3	NA	pop	w3+	3	13_00	56	24	homemade	25'C	2014-07-01	25_03_20	15.5203
947	1745	c3	NA	pop	w3+	3	13_00	56	24	homemade	25'C	2014-07-01	25_03_20	15.5825
990	1755	c3	NA	pop	w3+	3	13_00	56	24	homemade	25'C	2014-07-01	25_03_20	15.7306
1034	1721	c3	NA	pop	w3+	3	13_00	56	24	homemade	25'C	2014-07-01	25_03_20	15.8836
1062	1725	c3	NA	pop	w3+	3	13_00	56	24	homemade	25'C	2014-07-01	25_03_20	15.9801
1077	1712	c3	NA	pop	w3+	3	13_00	56	24	homemade	25'C	2014-07-01	25_03_20	16.0323
1095	1748	c3	NA	pop	w3+	3	13_00	56	24	homemade	25'C	2014-07-01	25_03_20	16.0933
1107	1741	c3	NA	pop	w3+	3	13_00	56	24	homemade	25'C	2014-07-01	25_03_20	16.1349
1251	1713	c3	NA	pop	w3+	3	13_00	56	24	homemade	25'C	2014-07-01	25_03_20	16.6329
1320	1748	c3	NA	pop	w3+	3	13_00	56	24	homemade	25'C	2014-07-01	25_03_20	16.87
1624	1740	c3	NA	pop	w3+	3	13_00	56	24	homemade	25'C	2014-07-01	25_03_20	17.9196
1716	1717	c3	NA	pop	w3+	3	13_00	56	24	homemade	25'C	2014-07-01	25_03_20	18.2379
1733	1727	c3	NA	pop	w3+	3	13_00	56	24	homemade	25'C	2014-07-01	25_03_20	18.2963
1893	1716	c3	NA	pop	w3+	3	13_00	56	24	homemade	25'C	2014-07-01	25_03_20	18.849
1919	1700	c3	NA	pop	w3+	3	13_00	56	24	homemade	25'C	2014-07-01	25_03_20	18.9392
1950	1710	c3	NA	pop	w3+	3	13_00	56	24	homemade	25'C	2014-07-01	25_03_20	19.0459
1974	1739	c3	NA	pop	w3+	3	13_00	56	24	homemade	25'C	2014-07-01	25_03_20	19.1278
2037	1735	c3	NA	pop	w3+	3	13_00	56	24	homemade	25'C	2014-07-01	25_03_20	19.3454
2126	1735	c3	NA	pop	w3+	3	13_00	56	24	homemade	25'C	2014-07-01	25_03_20	19.6526
2140	1713	c3	NA	pop	w3+	3	13_00	56	24	homemade	25'C	2014-07-01	25_03_20	19.7017
2148	1739	c3	NA	pop	w3+	3	13_00	56	24	homemade	25'C	2014-07-01	25_03_20	19.7284
2197	1748	c3	NA	pop	w3+	3	13_00	56	24	homemade	25'C	2014-07-01	25_03_20	19.8973
2212	1738	c3	NA	pop	w3+	3	13_00	56	24	homemade	25'C	2014-07-01	25_03_20	19.9494
2563	1710	c3	NA	pop	w3+	3	13_00	56	24	homemade	25'C	2014-07-01	25_03_20	21.1619
3530	1716	c3	NA	pop	w3+	3	13_00	56	24	homemade	25'C	2014-07-01	25_03_20	24.4997
928	1712	c4	NA	pop	w3+	4	10_00	50	23.6	homemade	25'C	2014-07-01	26_03_20	15.8263
1250	1689	c4	NA	pop	w3+	4	10_00	50	23.6	homemade	25'C	2014-07-01	26_03_20	16.8616
1330	1732	c4	NA	pop	w3+	4	10_00	50	23.6	homemade	25'C	2014-07-01	26_03_20	17.1181
1340	1709	c4	NA	pop	w3+	4	10_00	50	23.6	homemade	25'C	2014-07-01	26_03_20	17.1506
1384	1733	c4	NA	pop	w3+	4	10_00	50	23.6	homemade	25'C	2014-07-01	26_03_20	17.2916
1397	1698	c4	NA	pop	w3+	4	10_00	50	23.6	homemade	25'C	2014-07-01	26_03_20	17.334
1399	1687	c4	NA	pop	w3+	4	10_00	50	23.6	homemade	25'C	2014-07-01	26_03_20	17.3406
1468	1717	c4	NA	pop	w3+	4	10_00	50	23.6	homemade	25'C	2014-07-01	26_03_20	17.5619
1480	1728	c4	NA	pop	w3+	4	10_00	50	23.6	homemade	25'C	2014-07-01	26_03_20	17.6003
1619	1728	c4	NA	pop	w3+	4	10_00	50	23.6	homemade	25'C	2014-07-01	26_03_20	18.0471
1639	1695	c4	NA	pop	w3+	4	10_00	50	23.6	homemade	25'C	2014-07-01	26_03_20	18.1118
1762	1727	c4	NA	pop	w3+	4	10_00	50	23.6	homemade	25'C	2014-07-01	26_03_20	18.5067
1811	1729	c4	NA	pop	w3+	4	10_00	50	23.6	homemade	25'C	2014-07-01	26_03_20	18.6642
1808	1707	c4	NA	pop	w3+	4	10_00	50	23.6	homemade	25'C	2014-07-01	26_03_20	18.6549
1962	1681	c4	NA	pop	w3+	4	10_00	50	23.6	homemade	25'C	2014-07-01	26_03_20	19.1503
1984	1724	c4	NA	pop	w3+	4	10_00	50	23.6	homemade	25'C	2014-07-01	26_03_20	19.2203
2030	1691	c4	NA	pop	w3+	4	10_00	50	23.6	homemade	25'C	2014-07-01	26_03_20	19.3687
2053	1690	c4	NA	pop	w3+	4	10_00	50	23.6	homemade	25'C	2014-07-01	26_03_20	19.4426
2085	1720	c4	NA	pop	w3+	4	10_00	50	23.6	homemade	25'C	2014-07-01	26_03_20	19.545
2097	1709	c4	NA	pop	w3+	4	10_00	50	23.6	homemade	25'C	2014-07-01	26_03_20	19.5837
2198	1701	c4	NA	pop	w3+	4	10_00	50	23.6	homemade	25'C	2014-07-01	26_03_20	19.9085
2268	1725	c4	NA	pop	w3+	4	10_00	50	23.6	homemade	25'C	2014-07-01	26_03_20	20.1331
2377	1721	c4	NA	pop	w3+	4	10_00	50	23.6	homemade	25'C	2014-07-01	26_03_20	20.4835
2589	1717	c4	NA	pop	w3+	4	10_00	50	23.6	homemade	25'C	2014-07-01	26_03_20	21.165
2656	1680	c4	NA	pop	w3+	4	10_00	50	23.6	homemade	25'C	2014-07-01	26_03_20	21.3809
2817	1685	c4	NA	pop	w3+	4	10_00	50	23.6	homemade	25'C	2014-07-01	26_03_20	21.8983
2824	1677	c4	NA	pop	w3+	4	10_00	50	23.6	homemade	25'C	2014-07-01	26_03_20	21.921
3260	1714	c4	NA	pop	w3+	4	10_00	50	23.6	homemade	25'C	2014-07-01	26_03_20	23.3218
3647	1718	c4	NA	pop	w3+	4	10_00	50	23.6	homemade	25'C	2014-07-01	26_03_20	24.5656
125	1646	c5	NA	pop	w3+	5	13_00	56	24.2	homemade	25'C	2014-07-01	26_03_20	13.4615
392	1686	c5	NA	pop	w3+	5	13_00	56	24.2	homemade	25'C	2014-07-01	26_03_20	14.2944
440	1681	c5	NA	pop	w3+	5	13_00	56	24.2	homemade	25'C	2014-07-01	26_03_20	14.4436
476	1658	c5	NA	pop	w3+	5	13_00	56	24.2	homemade	25'C	2014-07-01	26_03_20	14.5546
493	1673	c5	NA	pop	w3+	5	13_00	56	24.2	homemade	25'C	2014-07-01	26_03_20	14.6082
524	1657	c5	NA	pop	w3+	5	13_00	56	24.2	homemade	25'C	2014-07-01	26_03_20	14.704
532	1690	c5	NA	pop	w3+	5	13_00	56	24.2	homemade	25'C	2014-07-01	26_03_20	14.7304
820	1667	c5	NA	pop	w3+	5	13_00	56	24.2	homemade	25'C	2014-07-01	26_03_20	15.6258
1411	1721	c5	NA	pop	w3+	5	13_00	56	24.2	homemade	25'C	2014-07-01	26_03_20	17.4678
1586	1688	c5	NA	pop	w3+	5	13_00	56	24.2	homemade	25'C	2014-07-01	26_03_20	18.011
1594	1672	c5	NA	pop	w3+	5	13_00	56	24.2	homemade	25'C	2014-07-01	26_03_20	18.0352
1972	1682	c5	NA	pop	w3+	5	13_00	56	24.2	homemade	25'C	2014-07-01	26_03_20	19.2122
1995	1686	c5	NA	pop	w3+	5	13_00	56	24.2	homemade	25'C	2014-07-01	26_03_20	19.284
2059	1684	c5	NA	pop	w3+	5	13_00	56	24.2	homemade	25'C	2014-07-01	26_03_20	19.4831
2088	1712	c5	NA	pop	w3+	5	13_00	56	24.2	homemade	25'C	2014-07-01	26_03_20	19.5747
2108	1696	c5	NA	pop	w3+	5	13_00	56	24.2	homemade	25'C	2014-07-01	26_03_20	19.6362
2282	1689	c5	NA	pop	w3+	5	13_00	56	24.2	homemade	25'C	2014-07-01	26_03_20	20.1775
2500	1697	c5	NA	pop	w3+	5	13_00	56	24.2	homemade	25'C	2014-07-01	26_03_20	20.8564
3803	1773	c5	NA	pop	w3+	5	13_00	56	24.2	homemade	25'C	2014-07-01	26_03_20	24.9156
4032	1757	c5	NA	pop	w3+	5	13_00	56	24.2	homemade	25'C	2014-07-01	26_03_20	25.6277
529	1597	d1	NA	mel	w+	1	14_30	57	24.2	homemade	25'C	2014-07-01	24_03_20	14.5118
597	1562	d1	NA	mel	w+	1	14_30	57	24.2	homemade	25'C	2014-07-01	24_03_20	14.739
628	1565	d1	NA	mel	w+	1	14_30	57	24.2	homemade	25'C	2014-07-01	24_03_20	14.8436
644	1564	d1	NA	mel	w+	1	14_30	57	24.2	homemade	25'C	2014-07-01	24_03_20	14.8974
663	1566	d1	NA	mel	w+	1	14_30	57	24.2	homemade	25'C	2014-07-01	24_03_20	14.9615
717	1601	d1	NA	mel	w+	1	14_30	57	24.2	homemade	25'C	2014-07-01	24_03_20	15.1452
756	1565	d1	NA	mel	w+	1	14_30	57	24.2	homemade	25'C	2014-07-01	24_03_20	15.2746
781	1561	d1	NA	mel	w+	1	14_30	57	24.2	homemade	25'C	2014-07-01	24_03_20	15.3586
913	1566	d1	NA	mel	w+	1	14_30	57	24.2	homemade	25'C	2014-07-01	24_03_20	15.8034
943	1566	d1	NA	mel	w+	1	14_30	57	24.2	homemade	25'C	2014-07-01	24_03_20	15.9045
936	1606	d1	NA	mel	w+	1	14_30	57	24.2	homemade	25'C	2014-07-01	24_03_20	15.883
1157	1617	d1	NA	mel	w+	1	14_30	57	24.2	homemade	25'C	2014-07-01	24_03_20	16.6278
1173	1616	d1	NA	mel	w+	1	14_30	57	24.2	homemade	25'C	2014-07-01	24_03_20	16.6817
1169	1580	d1	NA	mel	w+	1	14_30	57	24.2	homemade	25'C	2014-07-01	24_03_20	16.6663
1191	1581	d1	NA	mel	w+	1	14_30	57	24.2	homemade	25'C	2014-07-01	24_03_20	16.7405
1193	1569	d1	NA	mel	w+	1	14_30	57	24.2	homemade	25'C	2014-07-01	24_03_20	16.7466
1279	1570	d1	NA	mel	w+	1	14_30	57	24.2	homemade	25'C	2014-07-01	24_03_20	17.0363
1440	1614	d1	NA	mel	w+	1	14_30	57	24.2	homemade	25'C	2014-07-01	24_03_20	17.5808
1444	1586	d1	NA	mel	w+	1	14_30	57	24.2	homemade	25'C	2014-07-01	24_03_20	17.5928
1453	1578	d1	NA	mel	w+	1	14_30	57	24.2	homemade	25'C	2014-07-01	24_03_20	17.6227
1588	1610	d1	NA	mel	w+	1	14_30	57	24.2	homemade	25'C	2014-07-01	24_03_20	18.079
1591	1578	d1	NA	mel	w+	1	14_30	57	24.2	homemade	25'C	2014-07-01	24_03_20	18.0874
1643	1616	d1	NA	mel	w+	1	14_30	57	24.2	homemade	25'C	2014-07-01	24_03_20	18.2645
1652	1581	d1	NA	mel	w+	1	14_30	57	24.2	homemade	25'C	2014-07-01	24_03_20	18.293
1796	1585	d1	NA	mel	w+	1	14_30	57	24.2	homemade	25'C	2014-07-01	24_03_20	18.7782
2018	1614	d1	NA	mel	w+	1	14_30	57	24.2	homemade	25'C	2014-07-01	24_03_20	19.5274
2067	1618	d1	NA	mel	w+	1	14_30	57	24.2	homemade	25'C	2014-07-01	24_03_20	19.6926
2207	1594	d1	NA	mel	w+	1	14_30	57	24.2	homemade	25'C	2014-07-01	24_03_20	20.1629
2340	1600	d1	NA	mel	w+	1	14_30	57	24.2	homemade	25'C	2014-07-01	24_03_20	20.6111
2456	1632	d1	NA	mel	w+	1	14_30	57	24.2	homemade	25'C	2014-07-01	24_03_20	21.0034
2506	1633	d1	NA	mel	w+	1	14_30	57	24.2	homemade	25'C	2014-07-01	24_03_20	21.1719
2574	1592	d1	NA	mel	w+	1	14_30	57	24.2	homemade	25'C	2014-07-01	24_03_20	21.3987
2591	1626	d1	NA	mel	w+	1	14_30	57	24.2	homemade	25'C	2014-07-01	24_03_20	21.4578
2651	1606	d1	NA	mel	w+	1	14_30	57	24.2	homemade	25'C	2014-07-01	24_03_20	21.6588
2683	1593	d1	NA	mel	w+	1	14_30	57	24.2	homemade	25'C	2014-07-01	24_03_20	21.7659
2715	1594	d1	NA	mel	w+	1	14_30	57	24.2	homemade	25'C	2014-07-01	24_03_20	21.8737
2778	1592	d1	NA	mel	w+	1	14_30	57	24.2	homemade	25'C	2014-07-01	24_03_20	22.0858
2830	1595	d1	NA	mel	w+	1	14_30	57	24.2	homemade	25'C	2014-07-01	24_03_20	22.2611
2847	1605	d1	NA	mel	w+	1	14_30	57	24.2	homemade	25'C	2014-07-01	24_03_20	22.3188
2987	1601	d1	NA	mel	w+	1	14_30	57	24.2	homemade	25'C	2014-07-01	24_03_20	22.7901
3469	1637	d1	NA	mel	w+	1	14_30	57	24.2	homemade	25'C	2014-07-01	24_03_20	24.4153
307	1688	d2	NA	mel	w+	2	10_00	48	23.5	homemade	25'C	2014-07-01	25_03_20	14.0693
485	1675	d2	NA	mel	w+	2	10_00	48	23.5	homemade	25'C	2014-07-01	25_03_20	14.6191
567	1667	d2	NA	mel	w+	2	10_00	48	23.5	homemade	25'C	2014-07-01	25_03_20	14.8724
815	1663	d2	NA	mel	w+	2	10_00	48	23.5	homemade	25'C	2014-07-01	25_03_20	15.6379
833	1668	d2	NA	mel	w+	2	10_00	48	23.5	homemade	25'C	2014-07-01	25_03_20	15.6932
895	1707	d2	NA	mel	w+	2	10_00	48	23.5	homemade	25'C	2014-07-01	25_03_20	15.8832
988	1704	d2	NA	mel	w+	2	10_00	48	23.5	homemade	25'C	2014-07-01	25_03_20	16.1703
1059	1704	d2	NA	mel	w+	2	10_00	48	23.5	homemade	25'C	2014-07-01	25_03_20	16.3894
1113	1693	d2	NA	mel	w+	2	10_00	48	23.5	homemade	25'C	2014-07-01	25_03_20	16.5565
1148	1667	d2	NA	mel	w+	2	10_00	48	23.5	homemade	25'C	2014-07-01	25_03_20	16.6654
1393	1657	d2	NA	mel	w+	2	10_00	48	23.5	homemade	25'C	2014-07-01	25_03_20	17.4218
1416	1665	d2	NA	mel	w+	2	10_00	48	23.5	homemade	25'C	2014-07-01	25_03_20	17.4925
1508	1667	d2	NA	mel	w+	2	10_00	48	23.5	homemade	25'C	2014-07-01	25_03_20	17.7763
1525	1656	d2	NA	mel	w+	2	10_00	48	23.5	homemade	25'C	2014-07-01	25_03_20	17.8292
1544	1693	d2	NA	mel	w+	2	10_00	48	23.5	homemade	25'C	2014-07-01	25_03_20	17.8865
1562	1653	d2	NA	mel	w+	2	10_00	48	23.5	homemade	25'C	2014-07-01	25_03_20	17.9435
1576	1668	d2	NA	mel	w+	2	10_00	48	23.5	homemade	25'C	2014-07-01	25_03_20	17.9862
1600	1686	d2	NA	mel	w+	2	10_00	48	23.5	homemade	25'C	2014-07-01	25_03_20	18.0596
1739	1696	d2	NA	mel	w+	2	10_00	48	23.5	homemade	25'C	2014-07-01	25_03_20	18.4882
1968	1652	d2	NA	mel	w+	2	10_00	48	23.5	homemade	25'C	2014-07-01	25_03_20	19.1964
2123	1690	d2	NA	mel	w+	2	10_00	48	23.5	homemade	25'C	2014-07-01	25_03_20	19.6734
2142	1669	d2	NA	mel	w+	2	10_00	48	23.5	homemade	25'C	2014-07-01	25_03_20	19.7328
2212	1660	d2	NA	mel	w+	2	10_00	48	23.5	homemade	25'C	2014-07-01	25_03_20	19.9491
2224	1682	d2	NA	mel	w+	2	10_00	48	23.5	homemade	25'C	2014-07-01	25_03_20	19.9854
2262	1678	d2	NA	mel	w+	2	10_00	48	23.5	homemade	25'C	2014-07-01	25_03_20	20.1028
2304	1657	d2	NA	mel	w+	2	10_00	48	23.5	homemade	25'C	2014-07-01	25_03_20	20.2332
2348	1688	d2	NA	mel	w+	2	10_00	48	23.5	homemade	25'C	2014-07-01	25_03_20	20.3679
2382	1660	d2	NA	mel	w+	2	10_00	48	23.5	homemade	25'C	2014-07-01	25_03_20	20.4738
2392	1661	d2	NA	mel	w+	2	10_00	48	23.5	homemade	25'C	2014-07-01	25_03_20	20.5046
2407	1673	d2	NA	mel	w+	2	10_00	48	23.5	homemade	25'C	2014-07-01	25_03_20	20.5505
2631	1682	d2	NA	mel	w+	2	10_00	48	23.5	homemade	25'C	2014-07-01	25_03_20	21.2414
2663	1682	d2	NA	mel	w+	2	10_00	48	23.5	homemade	25'C	2014-07-01	25_03_20	21.3402
2648	1640	d2	NA	mel	w+	2	10_00	48	23.5	homemade	25'C	2014-07-01	25_03_20	21.2954
2672	1676	d2	NA	mel	w+	2	10_00	48	23.5	homemade	25'C	2014-07-01	25_03_20	21.3682
3316	1640	d2	NA	mel	w+	2	10_00	48	23.5	homemade	25'C	2014-07-01	25_03_20	23.3568
3429	1644	d2	NA	mel	w+	2	10_00	48	23.5	homemade	25'C	2014-07-01	25_03_20	23.7054
351	1797	d3	NA	mel	w+	3	14_30	61	24.3	homemade	25'C	2014-07-01	25_03_20	13.3511
507	1771	d3	NA	mel	w+	3	14_30	61	24.3	homemade	25'C	2014-07-01	25_03_20	13.8955
715	1786	d3	NA	mel	w+	3	14_30	61	24.3	homemade	25'C	2014-07-01	25_03_20	14.6171
800	1781	d3	NA	mel	w+	3	14_30	61	24.3	homemade	25'C	2014-07-01	25_03_20	14.9129
824	1765	d3	NA	mel	w+	3	14_30	61	24.3	homemade	25'C	2014-07-01	25_03_20	14.9977
793	1763	d3	NA	mel	w+	3	14_30	61	24.3	homemade	25'C	2014-07-01	25_03_20	14.8901
861	1785	d3	NA	mel	w+	3	14_30	61	24.3	homemade	25'C	2014-07-01	25_03_20	15.1245
973	1786	d3	NA	mel	w+	3	14_30	61	24.3	homemade	25'C	2014-07-01	25_03_20	15.5137
981	1789	d3	NA	mel	w+	3	14_30	61	24.3	homemade	25'C	2014-07-01	25_03_20	15.5412
995	1795	d3	NA	mel	w+	3	14_30	61	24.3	homemade	25'C	2014-07-01	25_03_20	15.5893
995	1773	d3	NA	mel	w+	3	14_30	61	24.3	homemade	25'C	2014-07-01	25_03_20	15.5913
979	1761	d3	NA	mel	w+	3	14_30	61	24.3	homemade	25'C	2014-07-01	25_03_20	15.5367
1059	1790	d3	NA	mel	w+	3	14_30	61	24.3	homemade	25'C	2014-07-01	25_03_20	15.8122
1523	1736	d3	NA	mel	w+	3	14_30	61	24.3	homemade	25'C	2014-07-01	25_03_20	17.4294
1866	1738	d3	NA	mel	w+	3	14_30	61	24.3	homemade	25'C	2014-07-01	25_03_20	18.6212
1902	1756	d3	NA	mel	w+	3	14_30	61	24.3	homemade	25'C	2014-07-01	25_03_20	18.7447
1927	1730	d3	NA	mel	w+	3	14_30	61	24.3	homemade	25'C	2014-07-01	25_03_20	18.8339
1951	1742	d3	NA	mel	w+	3	14_30	61	24.3	homemade	25'C	2014-07-01	25_03_20	18.9163
2060	1744	d3	NA	mel	w+	3	14_30	61	24.3	homemade	25'C	2014-07-01	25_03_20	19.2949
2099	1716	d3	NA	mel	w+	3	14_30	61	24.3	homemade	25'C	2014-07-01	25_03_20	19.4329
2116	1747	d3	NA	mel	w+	3	14_30	61	24.3	homemade	25'C	2014-07-01	25_03_20	19.4892
2144	1726	d3	NA	mel	w+	3	14_30	61	24.3	homemade	25'C	2014-07-01	25_03_20	19.5884
2194	1763	d3	NA	mel	w+	3	14_30	61	24.3	homemade	25'C	2014-07-01	25_03_20	19.7589
2214	1754	d3	NA	mel	w+	3	14_30	61	24.3	homemade	25'C	2014-07-01	25_03_20	19.8292
2228	1747	d3	NA	mel	w+	3	14_30	61	24.3	homemade	25'C	2014-07-01	25_03_20	19.8784
2240	1767	d3	NA	mel	w+	3	14_30	61	24.3	homemade	25'C	2014-07-01	25_03_20	19.9184
2362	1723	d3	NA	mel	w+	3	14_30	61	24.3	homemade	25'C	2014-07-01	25_03_20	20.3462
2948	1718	d3	NA	mel	w+	3	14_30	61	24.3	homemade	25'C	2014-07-01	25_03_20	22.3831
3128	1722	d3	NA	mel	w+	3	14_30	61	24.3	homemade	25'C	2014-07-01	25_03_20	23.0083
3327	1727	d3	NA	mel	w+	3	14_30	61	24.3	homemade	25'C	2014-07-01	25_03_20	23.6994
3523	1691	d3	NA	mel	w+	3	14_30	61	24.3	homemade	25'C	2014-07-01	25_03_20	24.3837
4013	1710	d3	NA	mel	w+	3	14_30	61	24.3	homemade	25'C	2014-07-01	25_03_20	26.0849
550	1815	d4	NA	mel	w+	4	10_00	50	23.6	homemade	25'C	2014-07-01	26_03_20	14.6154
855	1808	d4	NA	mel	w+	4	10_00	50	23.6	homemade	25'C	2014-07-01	26_03_20	15.5987
944	1816	d4	NA	mel	w+	4	10_00	50	23.6	homemade	25'C	2014-07-01	26_03_20	15.8854
1061	1799	d4	NA	mel	w+	4	10_00	50	23.6	homemade	25'C	2014-07-01	26_03_20	16.2628
1123	1811	d4	NA	mel	w+	4	10_00	50	23.6	homemade	25'C	2014-07-01	26_03_20	16.4625
1220	1810	d4	NA	mel	w+	4	10_00	50	23.6	homemade	25'C	2014-07-01	26_03_20	16.7752
1284	1777	d4	NA	mel	w+	4	10_00	50	23.6	homemade	25'C	2014-07-01	26_03_20	16.9821
1420	1805	d4	NA	mel	w+	4	10_00	50	23.6	homemade	25'C	2014-07-01	26_03_20	17.4199
1435	1805	d4	NA	mel	w+	4	10_00	50	23.6	homemade	25'C	2014-07-01	26_03_20	17.4683
1545	1801	d4	NA	mel	w+	4	10_00	50	23.6	homemade	25'C	2014-07-01	26_03_20	17.8229
1589	1766	d4	NA	mel	w+	4	10_00	50	23.6	homemade	25'C	2014-07-01	26_03_20	17.9654
1609	1765	d4	NA	mel	w+	4	10_00	50	23.6	homemade	25'C	2014-07-01	26_03_20	18.0299
1634	1795	d4	NA	mel	w+	4	10_00	50	23.6	homemade	25'C	2014-07-01	26_03_20	18.1099
1749	1762	d4	NA	mel	w+	4	10_00	50	23.6	homemade	25'C	2014-07-01	26_03_20	18.4812
1806	1802	d4	NA	mel	w+	4	10_00	50	23.6	homemade	25'C	2014-07-01	26_03_20	18.6642
1860	1808	d4	NA	mel	w+	4	10_00	50	23.6	homemade	25'C	2014-07-01	26_03_20	18.8382
1880	1804	d4	NA	mel	w+	4	10_00	50	23.6	homemade	25'C	2014-07-01	26_03_20	18.9027
2068	1782	d4	NA	mel	w+	4	10_00	50	23.6	homemade	25'C	2014-07-01	26_03_20	19.5091
2082	1777	d4	NA	mel	w+	4	10_00	50	23.6	homemade	25'C	2014-07-01	26_03_20	19.5543
2135	1760	d4	NA	mel	w+	4	10_00	50	23.6	homemade	25'C	2014-07-01	26_03_20	19.7255
2140	1780	d4	NA	mel	w+	4	10_00	50	23.6	homemade	25'C	2014-07-01	26_03_20	19.7412
2146	1809	d4	NA	mel	w+	4	10_00	50	23.6	homemade	25'C	2014-07-01	26_03_20	19.76
2387	1807	d4	NA	mel	w+	4	10_00	50	23.6	homemade	25'C	2014-07-01	26_03_20	20.5369
2475	1761	d4	NA	mel	w+	4	10_00	50	23.6	homemade	25'C	2014-07-01	26_03_20	20.8214
2553	1757	d4	NA	mel	w+	4	10_00	50	23.6	homemade	25'C	2014-07-01	26_03_20	21.0729
2961	1801	d4	NA	mel	w+	4	10_00	50	23.6	homemade	25'C	2014-07-01	26_03_20	22.3872
516	1563	d5	NA	mel	w+	5	14_30	57	24.3	homemade	25'C	2014-07-01	26_03_20	14.4212
1581	1547	d5	NA	mel	w+	5	14_30	57	24.3	homemade	25'C	2014-07-01	26_03_20	17.7372
1992	1582	d5	NA	mel	w+	5	14_30	57	24.3	homemade	25'C	2014-07-01	26_03_20	19.0156
2053	1556	d5	NA	mel	w+	5	14_30	57	24.3	homemade	25'C	2014-07-01	26_03_20	19.2063
2064	1540	d5	NA	mel	w+	5	14_30	57	24.3	homemade	25'C	2014-07-01	26_03_20	19.2411
2112	1558	d5	NA	mel	w+	5	14_30	57	24.3	homemade	25'C	2014-07-01	26_03_20	19.3899
2136	1564	d5	NA	mel	w+	5	14_30	57	24.3	homemade	25'C	2014-07-01	26_03_20	19.4645
2215	1580	d5	NA	mel	w+	5	14_30	57	24.3	homemade	25'C	2014-07-01	26_03_20	19.7099
2253	1560	d5	NA	mel	w+	5	14_30	57	24.3	homemade	25'C	2014-07-01	26_03_20	19.8288
2273	1568	d5	NA	mel	w+	5	14_30	57	24.3	homemade	25'C	2014-07-01	26_03_20	19.8908
2364	1578	d5	NA	mel	w+	5	14_30	57	24.3	homemade	25'C	2014-07-01	26_03_20	20.1738
2381	1583	d5	NA	mel	w+	5	14_30	57	24.3	homemade	25'C	2014-07-01	26_03_20	20.2266
2400	1579	d5	NA	mel	w+	5	14_30	57	24.3	homemade	25'C	2014-07-01	26_03_20	20.2859
2415	1582	d5	NA	mel	w+	5	14_30	57	24.3	homemade	25'C	2014-07-01	26_03_20	20.3325
2431	1575	d5	NA	mel	w+	5	14_30	57	24.3	homemade	25'C	2014-07-01	26_03_20	20.3825
2436	1554	d5	NA	mel	w+	5	14_30	57	24.3	homemade	25'C	2014-07-01	26_03_20	20.3987
2449	1571	d5	NA	mel	w+	5	14_30	57	24.3	homemade	25'C	2014-07-01	26_03_20	20.4387
2484	1575	d5	NA	mel	w+	5	14_30	57	24.3	homemade	25'C	2014-07-01	26_03_20	20.5475
2727	1571	d5	NA	mel	w+	5	14_30	57	24.3	homemade	25'C	2014-07-01	26_03_20	21.3041
2755	1575	d5	NA	mel	w+	5	14_30	57	24.3	homemade	25'C	2014-07-01	26_03_20	21.3912
2885	1570	d5	NA	mel	w+	5	14_30	57	24.3	homemade	25'C	2014-07-01	26_03_20	21.796
2902	1552	d5	NA	mel	w+	5	14_30	57	24.3	homemade	25'C	2014-07-01	26_03_20	21.8495

## Sheet: adult_tube
X	Y	id	T	genotype	infection	replica	time	sample_size_category	food	rearing_Temp	Age	exp_date	TempEst
230	956	lala1	NA	cs	w2+	1	10_00	40_50	homemade	25'C	2014-03-01	05_03_20	17.5589
266	884	lala1	NA	cs	w2+	1	10_00	40_50	homemade	25'C	2014-03-01	05_03_20	17.6974
284	906	lala1	NA	cs	w2+	1	10_00	40_50	homemade	25'C	2014-03-01	05_03_20	17.7656
306	1010	lala1	NA	cs	w2+	1	10_00	40_50	homemade	25'C	2014-03-01	05_03_20	17.8474
318	932	lala1	NA	cs	w2+	1	10_00	40_50	homemade	25'C	2014-03-01	05_03_20	17.8946
382	894	lala1	NA	cs	w2+	1	10_00	40_50	homemade	25'C	2014-03-01	05_03_20	18.1392
394	882	lala1	NA	cs	w2+	1	10_00	40_50	homemade	25'C	2014-03-01	05_03_20	18.1851
420	920	lala1	NA	cs	w2+	1	10_00	40_50	homemade	25'C	2014-03-01	05_03_20	18.2834
426	898	lala1	NA	cs	w2+	1	10_00	40_50	homemade	25'C	2014-03-01	05_03_20	18.3067
600	916	lala1	NA	cs	w2+	1	10_00	40_50	homemade	25'C	2014-03-01	05_03_20	18.9693
694	1048	lala1	NA	cs	w2+	1	10_00	40_50	homemade	25'C	2014-03-01	05_03_20	19.3248
706	936	lala1	NA	cs	w2+	1	10_00	40_50	homemade	25'C	2014-03-01	05_03_20	19.3727
718	860	lala1	NA	cs	w2+	1	10_00	40_50	homemade	25'C	2014-03-01	05_03_20	19.4199
822	932	lala1	NA	cs	w2+	1	10_00	40_50	homemade	25'C	2014-03-01	05_03_20	19.8148
846	846	lala1	NA	cs	w2+	1	10_00	40_50	homemade	25'C	2014-03-01	05_03_20	19.9079
896	854	lala1	NA	cs	w2+	1	10_00	40_50	homemade	25'C	2014-03-01	05_03_20	20.0982
858	1010	lala1	NA	cs	w2+	1	10_00	40_50	homemade	25'C	2014-03-01	05_03_20	19.9504
862	1048	lala1	NA	cs	w2+	1	10_00	40_50	homemade	25'C	2014-03-01	05_03_20	19.9649
1108	916	lala1	NA	cs	w2+	1	10_00	40_50	homemade	25'C	2014-03-01	05_03_20	20.9047
1150	940	lala1	NA	cs	w2+	1	10_00	40_50	homemade	25'C	2014-03-01	05_03_20	21.0642
1148	962	lala1	NA	cs	w2+	1	10_00	40_50	homemade	25'C	2014-03-01	05_03_20	21.0562
1166	1012	lala1	NA	cs	w2+	1	10_00	40_50	homemade	25'C	2014-03-01	05_03_20	21.1238
1178	926	lala1	NA	cs	w2+	1	10_00	40_50	homemade	25'C	2014-03-01	05_03_20	21.1712
1184	914	lala1	NA	cs	w2+	1	10_00	40_50	homemade	25'C	2014-03-01	05_03_20	21.1943
1220	916	lala1	NA	cs	w2+	1	10_00	40_50	homemade	25'C	2014-03-01	05_03_20	21.3314
1226	910	lala1	NA	cs	w2+	1	10_00	40_50	homemade	25'C	2014-03-01	05_03_20	21.3544
1244	972	lala1	NA	cs	w2+	1	10_00	40_50	homemade	25'C	2014-03-01	05_03_20	21.4217
1294	940	lala1	NA	cs	w2+	1	10_00	40_50	homemade	25'C	2014-03-01	05_03_20	21.6128
1318	968	lala1	NA	cs	w2+	1	10_00	40_50	homemade	25'C	2014-03-01	05_03_20	21.7037
1342	942	lala1	NA	cs	w2+	1	10_00	40_50	homemade	25'C	2014-03-01	05_03_20	21.7957
1396	906	lala1	NA	cs	w2+	1	10_00	40_50	homemade	25'C	2014-03-01	05_03_20	22.0021
1454	958	lala1	NA	cs	w2+	1	10_00	40_50	homemade	25'C	2014-03-01	05_03_20	22.2221
1478	956	lala1	NA	cs	w2+	1	10_00	40_50	homemade	25'C	2014-03-01	05_03_20	22.3135
1500	974	lala1	NA	cs	w2+	1	10_00	40_50	homemade	25'C	2014-03-01	05_03_20	22.397
1540	958	lala1	NA	cs	w2+	1	10_00	40_50	homemade	25'C	2014-03-01	05_03_20	22.5497
1680	940	lala1	NA	cs	w2+	1	10_00	40_50	homemade	25'C	2014-03-01	05_03_20	23.0834
1728	920	lala1	NA	cs	w2+	1	10_00	40_50	homemade	25'C	2014-03-01	05_03_20	23.2667
1758	890	lala1	NA	cs	w2+	1	10_00	40_50	homemade	25'C	2014-03-01	05_03_20	23.3816
1798	910	lala1	NA	cs	w2+	1	10_00	40_50	homemade	25'C	2014-03-01	05_03_20	23.5336
1818	880	lala1	NA	cs	w2+	1	10_00	40_50	homemade	25'C	2014-03-01	05_03_20	23.6104
1850	896	lala1	NA	cs	w2+	1	10_00	40_50	homemade	25'C	2014-03-01	05_03_20	23.732
1858	848	lala1	NA	cs	w2+	1	10_00	40_50	homemade	25'C	2014-03-01	05_03_20	23.7634
1970	842	lala1	NA	cs	w2+	1	10_00	40_50	homemade	25'C	2014-03-01	05_03_20	24.1902
2000	908	lala1	NA	cs	w2+	1	10_00	40_50	homemade	25'C	2014-03-01	05_03_20	24.3032
2094	1012	lala1	NA	cs	w2+	1	10_00	40_50	homemade	25'C	2014-03-01	05_03_20	24.6593
2164	998	lala1	NA	cs	w2+	1	10_00	40_50	homemade	25'C	2014-03-01	05_03_20	24.9263
2156	858	lala1	NA	cs	w2+	1	10_00	40_50	homemade	25'C	2014-03-01	05_03_20	24.8985
2440	856	lala1	NA	cs	w2+	1	10_00	40_50	homemade	25'C	2014-03-01	05_03_20	25.9806
392	878	lala2	NA	cs	w2+	2	14_30	40_50	homemade	25'C	2014-03-01	06_03_20	18.7964
686	1022	lala2	NA	cs	w2+	2	14_30	40_50	homemade	25'C	2014-03-01	06_03_20	19.8384
716	1054	lala2	NA	cs	w2+	2	14_30	40_50	homemade	25'C	2014-03-01	06_03_20	19.9433
762	914	lala2	NA	cs	w2+	2	14_30	40_50	homemade	25'C	2014-03-01	06_03_20	20.1198
872	1060	lala2	NA	cs	w2+	2	14_30	40_50	homemade	25'C	2014-03-01	06_03_20	20.502
902	1050	lala2	NA	cs	w2+	2	14_30	40_50	homemade	25'C	2014-03-01	06_03_20	20.6104
940	1030	lala2	NA	cs	w2+	2	14_30	40_50	homemade	25'C	2014-03-01	06_03_20	20.7483
928	872	lala2	NA	cs	w2+	2	14_30	40_50	homemade	25'C	2014-03-01	06_03_20	20.7183
934	886	lala2	NA	cs	w2+	2	14_30	40_50	homemade	25'C	2014-03-01	06_03_20	20.7387
950	894	lala2	NA	cs	w2+	2	14_30	40_50	homemade	25'C	2014-03-01	06_03_20	20.7954
948	920	lala2	NA	cs	w2+	2	14_30	40_50	homemade	25'C	2014-03-01	06_03_20	20.786
980	900	lala2	NA	cs	w2+	2	14_30	40_50	homemade	25'C	2014-03-01	06_03_20	20.9024
974	870	lala2	NA	cs	w2+	2	14_30	40_50	homemade	25'C	2014-03-01	06_03_20	20.8834
1004	916	lala2	NA	cs	w2+	2	14_30	40_50	homemade	25'C	2014-03-01	06_03_20	20.9871
1016	884	lala2	NA	cs	w2+	2	14_30	40_50	homemade	25'C	2014-03-01	06_03_20	21.0328
1026	876	lala2	NA	cs	w2+	2	14_30	40_50	homemade	25'C	2014-03-01	06_03_20	21.0693
1038	868	lala2	NA	cs	w2+	2	14_30	40_50	homemade	25'C	2014-03-01	06_03_20	21.113
1052	854	lala2	NA	cs	w2+	2	14_30	40_50	homemade	25'C	2014-03-01	06_03_20	21.1643
1090	854	lala2	NA	cs	w2+	2	14_30	40_50	homemade	25'C	2014-03-01	06_03_20	21.3005
1110	856	lala2	NA	cs	w2+	2	14_30	40_50	homemade	25'C	2014-03-01	06_03_20	21.3721
1136	856	lala2	NA	cs	w2+	2	14_30	40_50	homemade	25'C	2014-03-01	06_03_20	21.4653
1200	872	lala2	NA	cs	w2+	2	14_30	40_50	homemade	25'C	2014-03-01	06_03_20	21.6934
1192	892	lala2	NA	cs	w2+	2	14_30	40_50	homemade	25'C	2014-03-01	06_03_20	21.663
1206	1052	lala2	NA	cs	w2+	2	14_30	40_50	homemade	25'C	2014-03-01	06_03_20	21.7
1222	1054	lala2	NA	cs	w2+	2	14_30	40_50	homemade	25'C	2014-03-01	06_03_20	21.7572
1234	1024	lala2	NA	cs	w2+	2	14_30	40_50	homemade	25'C	2014-03-01	06_03_20	21.8027
1290	1068	lala2	NA	cs	w2+	2	14_30	40_50	homemade	25'C	2014-03-01	06_03_20	21.9998
1308	1056	lala2	NA	cs	w2+	2	14_30	40_50	homemade	25'C	2014-03-01	06_03_20	22.0653
1288	910	lala2	NA	cs	w2+	2	14_30	40_50	homemade	25'C	2014-03-01	06_03_20	22.0057
1330	924	lala2	NA	cs	w2+	2	14_30	40_50	homemade	25'C	2014-03-01	06_03_20	22.1551
1350	860	lala2	NA	cs	w2+	2	14_30	40_50	homemade	25'C	2014-03-01	06_03_20	22.2321
1364	850	lala2	NA	cs	w2+	2	14_30	40_50	homemade	25'C	2014-03-01	06_03_20	22.2831
1392	868	lala2	NA	cs	w2+	2	14_30	40_50	homemade	25'C	2014-03-01	06_03_20	22.382
1400	852	lala2	NA	cs	w2+	2	14_30	40_50	homemade	25'C	2014-03-01	06_03_20	22.412
1408	890	lala2	NA	cs	w2+	2	14_30	40_50	homemade	25'C	2014-03-01	06_03_20	22.4375
1368	1044	lala2	NA	cs	w2+	2	14_30	40_50	homemade	25'C	2014-03-01	06_03_20	22.2814
1390	1038	lala2	NA	cs	w2+	2	14_30	40_50	homemade	25'C	2014-03-01	06_03_20	22.3608
1422	1036	lala2	NA	cs	w2+	2	14_30	40_50	homemade	25'C	2014-03-01	06_03_20	22.4756
1540	874	lala2	NA	cs	w2+	2	14_30	40_50	homemade	25'C	2014-03-01	06_03_20	22.912
1556	858	lala2	NA	cs	w2+	2	14_30	40_50	homemade	25'C	2014-03-01	06_03_20	22.9707
1814	906	lala2	NA	cs	w2+	2	14_30	40_50	homemade	25'C	2014-03-01	06_03_20	23.8916
1836	904	lala2	NA	cs	w2+	2	14_30	40_50	homemade	25'C	2014-03-01	06_03_20	23.9706
1826	918	lala2	NA	cs	w2+	2	14_30	40_50	homemade	25'C	2014-03-01	06_03_20	23.9336
1832	934	lala2	NA	cs	w2+	2	14_30	40_50	homemade	25'C	2014-03-01	06_03_20	23.9538
1846	928	lala2	NA	cs	w2+	2	14_30	40_50	homemade	25'C	2014-03-01	06_03_20	24.0045
1852	920	lala2	NA	cs	w2+	2	14_30	40_50	homemade	25'C	2014-03-01	06_03_20	24.0267
1864	906	lala2	NA	cs	w2+	2	14_30	40_50	homemade	25'C	2014-03-01	06_03_20	24.0708
1910	1044	lala2	NA	cs	w2+	2	14_30	40_50	homemade	25'C	2014-03-01	06_03_20	24.2243
1920	1034	lala2	NA	cs	w2+	2	14_30	40_50	homemade	25'C	2014-03-01	06_03_20	24.261
2312	858	lala2	NA	cs	w2+	2	14_30	40_50	homemade	25'C	2014-03-01	06_03_20	25.6808
370	920	lala3	NA	cs	w2+	3	13_00	40_50	homemade	25'C	2014-03-01	09_03_20	17.8581
442	888	lala3	NA	cs	w2+	3	13_00	40_50	homemade	25'C	2014-03-01	09_03_20	18.1296
546	928	lala3	NA	cs	w2+	3	13_00	40_50	homemade	25'C	2014-03-01	09_03_20	18.5191
694	1080	lala3	NA	cs	w2+	3	13_00	40_50	homemade	25'C	2014-03-01	09_03_20	19.0703
766	1092	lala3	NA	cs	w2+	3	13_00	40_50	homemade	25'C	2014-03-01	09_03_20	19.3404
794	1092	lala3	NA	cs	w2+	3	13_00	40_50	homemade	25'C	2014-03-01	09_03_20	19.4456
810	1088	lala3	NA	cs	w2+	3	13_00	40_50	homemade	25'C	2014-03-01	09_03_20	19.5058
830	1096	lala3	NA	cs	w2+	3	13_00	40_50	homemade	25'C	2014-03-01	09_03_20	19.5807
838	1078	lala3	NA	cs	w2+	3	13_00	40_50	homemade	25'C	2014-03-01	09_03_20	19.6114
822	1058	lala3	NA	cs	w2+	3	13_00	40_50	homemade	25'C	2014-03-01	09_03_20	19.5519
864	1018	lala3	NA	cs	w2+	3	13_00	40_50	homemade	25'C	2014-03-01	09_03_20	19.711
880	926	lala3	NA	cs	w2+	3	13_00	40_50	homemade	25'C	2014-03-01	09_03_20	19.774
890	874	lala3	NA	cs	w2+	3	13_00	40_50	homemade	25'C	2014-03-01	09_03_20	19.8133
958	900	lala3	NA	cs	w2+	3	13_00	40_50	homemade	25'C	2014-03-01	09_03_20	20.0679
978	892	lala3	NA	cs	w2+	3	13_00	40_50	homemade	25'C	2014-03-01	09_03_20	20.1433
912	1092	lala3	NA	cs	w2+	3	13_00	40_50	homemade	25'C	2014-03-01	09_03_20	19.8889
996	1092	lala3	NA	cs	w2+	3	13_00	40_50	homemade	25'C	2014-03-01	09_03_20	20.2045
1032	1052	lala3	NA	cs	w2+	3	13_00	40_50	homemade	25'C	2014-03-01	09_03_20	20.3411
1046	1072	lala3	NA	cs	w2+	3	13_00	40_50	homemade	25'C	2014-03-01	09_03_20	20.393
1060	1036	lala3	NA	cs	w2+	3	13_00	40_50	homemade	25'C	2014-03-01	09_03_20	20.4468
1064	904	lala3	NA	cs	w2+	3	13_00	40_50	homemade	25'C	2014-03-01	09_03_20	20.4661
1084	868	lala3	NA	cs	w2+	3	13_00	40_50	homemade	25'C	2014-03-01	09_03_20	20.5424
1118	876	lala3	NA	cs	w2+	3	13_00	40_50	homemade	25'C	2014-03-01	09_03_20	20.6699
1114	1090	lala3	NA	cs	w2+	3	13_00	40_50	homemade	25'C	2014-03-01	09_03_20	20.648
1132	1092	lala3	NA	cs	w2+	3	13_00	40_50	homemade	25'C	2014-03-01	09_03_20	20.7155
1128	1072	lala3	NA	cs	w2+	3	13_00	40_50	homemade	25'C	2014-03-01	09_03_20	20.7011
1138	1080	lala3	NA	cs	w2+	3	13_00	40_50	homemade	25'C	2014-03-01	09_03_20	20.7384
1214	1062	lala3	NA	cs	w2+	3	13_00	40_50	homemade	25'C	2014-03-01	09_03_20	21.0246
1206	1044	lala3	NA	cs	w2+	3	13_00	40_50	homemade	25'C	2014-03-01	09_03_20	20.9951
1224	1038	lala3	NA	cs	w2+	3	13_00	40_50	homemade	25'C	2014-03-01	09_03_20	21.0629
1246	1034	lala3	NA	cs	w2+	3	13_00	40_50	homemade	25'C	2014-03-01	09_03_20	21.1457
1300	1060	lala3	NA	cs	w2+	3	13_00	40_50	homemade	25'C	2014-03-01	09_03_20	21.3478
1412	994	lala3	NA	cs	w2+	3	13_00	40_50	homemade	25'C	2014-03-01	09_03_20	21.7707
1380	1056	lala3	NA	cs	w2+	3	13_00	40_50	homemade	25'C	2014-03-01	09_03_20	21.6485
1490	1034	lala3	NA	cs	w2+	3	13_00	40_50	homemade	25'C	2014-03-01	09_03_20	22.0625
1330	878	lala3	NA	cs	w2+	3	13_00	40_50	homemade	25'C	2014-03-01	09_03_20	21.4663
1564	954	lala3	NA	cs	w2+	3	13_00	40_50	homemade	25'C	2014-03-01	09_03_20	22.3431
1580	974	lala3	NA	cs	w2+	3	13_00	40_50	homemade	25'C	2014-03-01	09_03_20	22.4025
1588	1072	lala3	NA	cs	w2+	3	13_00	40_50	homemade	25'C	2014-03-01	09_03_20	22.4294
1628	998	lala3	NA	cs	w2+	3	13_00	40_50	homemade	25'C	2014-03-01	09_03_20	22.5821
1726	894	lala3	NA	cs	w2+	3	13_00	40_50	homemade	25'C	2014-03-01	09_03_20	22.9536
1810	1076	lala3	NA	cs	w2+	3	13_00	40_50	homemade	25'C	2014-03-01	09_03_20	23.2634
1818	1056	lala3	NA	cs	w2+	3	13_00	40_50	homemade	25'C	2014-03-01	09_03_20	23.2941
1852	1080	lala3	NA	cs	w2+	3	13_00	40_50	homemade	25'C	2014-03-01	09_03_20	23.4211
1918	1074	lala3	NA	cs	w2+	3	13_00	40_50	homemade	25'C	2014-03-01	09_03_20	23.6693
1898	1026	lala3	NA	cs	w2+	3	13_00	40_50	homemade	25'C	2014-03-01	09_03_20	23.5957
1910	1020	lala3	NA	cs	w2+	3	13_00	40_50	homemade	25'C	2014-03-01	09_03_20	23.6409
2134	1038	lala3	NA	cs	w2+	3	13_00	40_50	homemade	25'C	2014-03-01	09_03_20	24.482
2210	976	lala3	NA	cs	w2+	3	13_00	40_50	homemade	25'C	2014-03-01	09_03_20	24.7695
2258	932	lala3	NA	cs	w2+	3	13_00	40_50	homemade	25'C	2014-03-01	09_03_20	24.9513
2416	1016	lala3	NA	cs	w2+	3	13_00	40_50	homemade	25'C	2014-03-01	09_03_20	25.5422
216	1022	lala4	NA	cs	w2+	4	11_30	40_50	homemade	25'C	2014-03-01	10_03_20	17.9033
388	1076	lala4	NA	cs	w2+	4	11_30	40_50	homemade	25'C	2014-03-01	10_03_20	18.495
810	972	lala4	NA	cs	w2+	4	11_30	40_50	homemade	25'C	2014-03-01	10_03_20	19.9579
936	946	lala4	NA	cs	w2+	4	11_30	40_50	homemade	25'C	2014-03-01	10_03_20	20.3944
970	984	lala4	NA	cs	w2+	4	11_30	40_50	homemade	25'C	2014-03-01	10_03_20	20.5101
988	1042	lala4	NA	cs	w2+	4	11_30	40_50	homemade	25'C	2014-03-01	10_03_20	20.5696
1014	1060	lala4	NA	cs	w2+	4	11_30	40_50	homemade	25'C	2014-03-01	10_03_20	20.6586
1092	1060	lala4	NA	cs	w2+	4	11_30	40_50	homemade	25'C	2014-03-01	10_03_20	20.928
1036	992	lala4	NA	cs	w2+	4	11_30	40_50	homemade	25'C	2014-03-01	10_03_20	20.7378
1100	1012	lala4	NA	cs	w2+	4	11_30	40_50	homemade	25'C	2014-03-01	10_03_20	20.958
1110	910	lala4	NA	cs	w2+	4	11_30	40_50	homemade	25'C	2014-03-01	10_03_20	20.9973
1148	1106	lala4	NA	cs	w2+	4	11_30	40_50	homemade	25'C	2014-03-01	10_03_20	21.1194
1192	1034	lala4	NA	cs	w2+	4	11_30	40_50	homemade	25'C	2014-03-01	10_03_20	21.2748
1226	1054	lala4	NA	cs	w2+	4	11_30	40_50	homemade	25'C	2014-03-01	10_03_20	21.3913
1308	972	lala4	NA	cs	w2+	4	11_30	40_50	homemade	25'C	2014-03-01	10_03_20	21.6785
1328	950	lala4	NA	cs	w2+	4	11_30	40_50	homemade	25'C	2014-03-01	10_03_20	21.7486
1340	952	lala4	NA	cs	w2+	4	11_30	40_50	homemade	25'C	2014-03-01	10_03_20	21.79
1340	992	lala4	NA	cs	w2+	4	11_30	40_50	homemade	25'C	2014-03-01	10_03_20	21.7881
1368	1026	lala4	NA	cs	w2+	4	11_30	40_50	homemade	25'C	2014-03-01	10_03_20	21.8832
1386	978	lala4	NA	cs	w2+	4	11_30	40_50	homemade	25'C	2014-03-01	10_03_20	21.9477
1454	992	lala4	NA	cs	w2+	4	11_30	40_50	homemade	25'C	2014-03-01	10_03_20	22.182
1440	924	lala4	NA	cs	w2+	4	11_30	40_50	homemade	25'C	2014-03-01	10_03_20	22.1368
1456	942	lala4	NA	cs	w2+	4	11_30	40_50	homemade	25'C	2014-03-01	10_03_20	22.1912
1498	914	lala4	NA	cs	w2+	4	11_30	40_50	homemade	25'C	2014-03-01	10_03_20	22.3377
1538	1068	lala4	NA	cs	w2+	4	11_30	40_50	homemade	25'C	2014-03-01	10_03_20	22.4686
1596	1044	lala4	NA	cs	w2+	4	11_30	40_50	homemade	25'C	2014-03-01	10_03_20	22.6701
1628	992	lala4	NA	cs	w2+	4	11_30	40_50	homemade	25'C	2014-03-01	10_03_20	22.7831
1626	1082	lala4	NA	cs	w2+	4	11_30	40_50	homemade	25'C	2014-03-01	10_03_20	22.772
1726	1054	lala4	NA	cs	w2+	4	11_30	40_50	homemade	25'C	2014-03-01	10_03_20	23.1188
1744	960	lala4	NA	cs	w2+	4	11_30	40_50	homemade	25'C	2014-03-01	10_03_20	23.1854
1716	896	lala4	NA	cs	w2+	4	11_30	40_50	homemade	25'C	2014-03-01	10_03_20	23.0917
1760	930	lala4	NA	cs	w2+	4	11_30	40_50	homemade	25'C	2014-03-01	10_03_20	23.2421
1798	894	lala4	NA	cs	w2+	4	11_30	40_50	homemade	25'C	2014-03-01	10_03_20	23.3751
1840	1014	lala4	NA	cs	w2+	4	11_30	40_50	homemade	25'C	2014-03-01	10_03_20	23.5145
1866	934	lala4	NA	cs	w2+	4	11_30	40_50	homemade	25'C	2014-03-01	10_03_20	23.6082
1918	914	lala4	NA	cs	w2+	4	11_30	40_50	homemade	25'C	2014-03-01	10_03_20	23.7888
1898	1102	lala4	NA	cs	w2+	4	11_30	40_50	homemade	25'C	2014-03-01	10_03_20	23.7108
1906	1096	lala4	NA	cs	w2+	4	11_30	40_50	homemade	25'C	2014-03-01	10_03_20	23.7387
1938	1094	lala4	NA	cs	w2+	4	11_30	40_50	homemade	25'C	2014-03-01	10_03_20	23.8494
2022	956	lala4	NA	cs	w2+	4	11_30	40_50	homemade	25'C	2014-03-01	10_03_20	24.1461
2040	948	lala4	NA	cs	w2+	4	11_30	40_50	homemade	25'C	2014-03-01	10_03_20	24.2087
2050	1044	lala4	NA	cs	w2+	4	11_30	40_50	homemade	25'C	2014-03-01	10_03_20	24.2387
2020	1070	lala4	NA	cs	w2+	4	11_30	40_50	homemade	25'C	2014-03-01	10_03_20	24.1338
2280	1090	lala4	NA	cs	w2+	4	11_30	40_50	homemade	25'C	2014-03-01	10_03_20	25.0312
146	998	lala5	NA	cs	w2+	5	10_00	40_50	homemade	25'C	2014-03-01	11_03_20	18.1325
154	942	lala5	NA	cs	w2+	5	10_00	40_50	homemade	25'C	2014-03-01	11_03_20	18.1581
520	964	lala5	NA	cs	w2+	5	10_00	40_50	homemade	25'C	2014-03-01	11_03_20	19.3909
664	1152	lala5	NA	cs	w2+	5	10_00	40_50	homemade	25'C	2014-03-01	11_03_20	19.8805
780	1154	lala5	NA	cs	w2+	5	10_00	40_50	homemade	25'C	2014-03-01	11_03_20	20.2711
802	1148	lala5	NA	cs	w2+	5	10_00	40_50	homemade	25'C	2014-03-01	11_03_20	20.345
848	1010	lala5	NA	cs	w2+	5	10_00	40_50	homemade	25'C	2014-03-01	11_03_20	20.4964
884	996	lala5	NA	cs	w2+	5	10_00	40_50	homemade	25'C	2014-03-01	11_03_20	20.6172
890	956	lala5	NA	cs	w2+	5	10_00	40_50	homemade	25'C	2014-03-01	11_03_20	20.6364
896	956	lala5	NA	cs	w2+	5	10_00	40_50	homemade	25'C	2014-03-01	11_03_20	20.6566
914	954	lala5	NA	cs	w2+	5	10_00	40_50	homemade	25'C	2014-03-01	11_03_20	20.7171
934	1106	lala5	NA	cs	w2+	5	10_00	40_50	homemade	25'C	2014-03-01	11_03_20	20.7883
976	1008	lala5	NA	cs	w2+	5	10_00	40_50	homemade	25'C	2014-03-01	11_03_20	20.9273
1000	1004	lala5	NA	cs	w2+	5	10_00	40_50	homemade	25'C	2014-03-01	11_03_20	21.008
946	972	lala5	NA	cs	w2+	5	10_00	40_50	homemade	25'C	2014-03-01	11_03_20	20.8253
960	978	lala5	NA	cs	w2+	5	10_00	40_50	homemade	25'C	2014-03-01	11_03_20	20.8726
986	976	lala5	NA	cs	w2+	5	10_00	40_50	homemade	25'C	2014-03-01	11_03_20	20.9601
956	954	lala5	NA	cs	w2+	5	10_00	40_50	homemade	25'C	2014-03-01	11_03_20	20.8585
966	958	lala5	NA	cs	w2+	5	10_00	40_50	homemade	25'C	2014-03-01	11_03_20	20.8923
1038	952	lala5	NA	cs	w2+	5	10_00	40_50	homemade	25'C	2014-03-01	11_03_20	21.1346
1196	1148	lala5	NA	cs	w2+	5	10_00	40_50	homemade	25'C	2014-03-01	11_03_20	21.6715
1124	1084	lala5	NA	cs	w2+	5	10_00	40_50	homemade	25'C	2014-03-01	11_03_20	21.4275
1166	1072	lala5	NA	cs	w2+	5	10_00	40_50	homemade	25'C	2014-03-01	11_03_20	21.5686
1164	1048	lala5	NA	cs	w2+	5	10_00	40_50	homemade	25'C	2014-03-01	11_03_20	21.5612
1094	1044	lala5	NA	cs	w2+	5	10_00	40_50	homemade	25'C	2014-03-01	11_03_20	21.3255
1096	996	lala5	NA	cs	w2+	5	10_00	40_50	homemade	25'C	2014-03-01	11_03_20	21.331
1140	1002	lala5	NA	cs	w2+	5	10_00	40_50	homemade	25'C	2014-03-01	11_03_20	21.4793
1158	982	lala5	NA	cs	w2+	5	10_00	40_50	homemade	25'C	2014-03-01	11_03_20	21.5393
1116	964	lala5	NA	cs	w2+	5	10_00	40_50	homemade	25'C	2014-03-01	11_03_20	21.3975
1352	1030	lala5	NA	cs	w2+	5	10_00	40_50	homemade	25'C	2014-03-01	11_03_20	22.1937
1362	1014	lala5	NA	cs	w2+	5	10_00	40_50	homemade	25'C	2014-03-01	11_03_20	22.227
1328	1020	lala5	NA	cs	w2+	5	10_00	40_50	homemade	25'C	2014-03-01	11_03_20	22.1127
1474	1142	lala5	NA	cs	w2+	5	10_00	40_50	homemade	25'C	2014-03-01	11_03_20	22.6073
1520	1170	lala5	NA	cs	w2+	5	10_00	40_50	homemade	25'C	2014-03-01	11_03_20	22.7629
1510	1130	lala5	NA	cs	w2+	5	10_00	40_50	homemade	25'C	2014-03-01	11_03_20	22.7282
1488	1048	lala5	NA	cs	w2+	5	10_00	40_50	homemade	25'C	2014-03-01	11_03_20	22.6521
1462	1040	lala5	NA	cs	w2+	5	10_00	40_50	homemade	25'C	2014-03-01	11_03_20	22.5643
1462	1010	lala5	NA	cs	w2+	5	10_00	40_50	homemade	25'C	2014-03-01	11_03_20	22.5636
1464	988	lala5	NA	cs	w2+	5	10_00	40_50	homemade	25'C	2014-03-01	11_03_20	22.5697
1584	1040	lala5	NA	cs	w2+	5	10_00	40_50	homemade	25'C	2014-03-01	11_03_20	22.9751
2068	1066	lala5	NA	cs	w2+	5	10_00	40_50	homemade	25'C	2014-03-01	11_03_20	24.6053
2092	1140	lala5	NA	cs	w2+	5	10_00	40_50	homemade	25'C	2014-03-01	11_03_20	24.688
406	826	po1	NA	mel	w+	1	11_30	40_50	homemade	25'C	2014-03-01	05_03_20	18.6945
528	830	po1	NA	mel	w+	1	11_30	40_50	homemade	25'C	2014-03-01	05_03_20	19.1329
634	994	po1	NA	mel	w+	1	11_30	40_50	homemade	25'C	2014-03-01	05_03_20	19.5198
802	1036	po1	NA	mel	w+	1	11_30	40_50	homemade	25'C	2014-03-01	05_03_20	20.1248
826	1036	po1	NA	mel	w+	1	11_30	40_50	homemade	25'C	2014-03-01	05_03_20	20.2111
926	918	po1	NA	mel	w+	1	11_30	40_50	homemade	25'C	2014-03-01	05_03_20	20.566
974	1004	po1	NA	mel	w+	1	11_30	40_50	homemade	25'C	2014-03-01	05_03_20	20.7416
1018	1044	po1	NA	mel	w+	1	11_30	40_50	homemade	25'C	2014-03-01	05_03_20	20.9011
1034	990	po1	NA	mel	w+	1	11_30	40_50	homemade	25'C	2014-03-01	05_03_20	20.9566
1108	912	po1	NA	mel	w+	1	11_30	40_50	homemade	25'C	2014-03-01	05_03_20	21.2196
1124	934	po1	NA	mel	w+	1	11_30	40_50	homemade	25'C	2014-03-01	05_03_20	21.2778
1100	964	po1	NA	mel	w+	1	11_30	40_50	homemade	25'C	2014-03-01	05_03_20	21.1927
1112	988	po1	NA	mel	w+	1	11_30	40_50	homemade	25'C	2014-03-01	05_03_20	21.2367
1170	980	po1	NA	mel	w+	1	11_30	40_50	homemade	25'C	2014-03-01	05_03_20	21.4448
1188	994	po1	NA	mel	w+	1	11_30	40_50	homemade	25'C	2014-03-01	05_03_20	21.51
1220	996	po1	NA	mel	w+	1	11_30	40_50	homemade	25'C	2014-03-01	05_03_20	21.625
1238	990	po1	NA	mel	w+	1	11_30	40_50	homemade	25'C	2014-03-01	05_03_20	21.6894
1224	982	po1	NA	mel	w+	1	11_30	40_50	homemade	25'C	2014-03-01	05_03_20	21.6389
1292	992	po1	NA	mel	w+	1	11_30	40_50	homemade	25'C	2014-03-01	05_03_20	21.8835
1322	1022	po1	NA	mel	w+	1	11_30	40_50	homemade	25'C	2014-03-01	05_03_20	21.9924
1340	932	po1	NA	mel	w+	1	11_30	40_50	homemade	25'C	2014-03-01	05_03_20	22.0537
1360	978	po1	NA	mel	w+	1	11_30	40_50	homemade	25'C	2014-03-01	05_03_20	22.1273
1372	964	po1	NA	mel	w+	1	11_30	40_50	homemade	25'C	2014-03-01	05_03_20	22.1699
1388	982	po1	NA	mel	w+	1	11_30	40_50	homemade	25'C	2014-03-01	05_03_20	22.228
1406	990	po1	NA	mel	w+	1	11_30	40_50	homemade	25'C	2014-03-01	05_03_20	22.293
1426	854	po1	NA	mel	w+	1	11_30	40_50	homemade	25'C	2014-03-01	05_03_20	22.3598
1442	874	po1	NA	mel	w+	1	11_30	40_50	homemade	25'C	2014-03-01	05_03_20	22.418
1520	842	po1	NA	mel	w+	1	11_30	40_50	homemade	25'C	2014-03-01	05_03_20	22.6971
1530	950	po1	NA	mel	w+	1	11_30	40_50	homemade	25'C	2014-03-01	05_03_20	22.737
1592	888	po1	NA	mel	w+	1	11_30	40_50	homemade	25'C	2014-03-01	05_03_20	22.9574
1642	890	po1	NA	mel	w+	1	11_30	40_50	homemade	25'C	2014-03-01	05_03_20	23.1371
1644	902	po1	NA	mel	w+	1	11_30	40_50	homemade	25'C	2014-03-01	05_03_20	23.1447
1640	966	po1	NA	mel	w+	1	11_30	40_50	homemade	25'C	2014-03-01	05_03_20	23.1327
1672	1006	po1	NA	mel	w+	1	11_30	40_50	homemade	25'C	2014-03-01	05_03_20	23.2492
1778	948	po1	NA	mel	w+	1	11_30	40_50	homemade	25'C	2014-03-01	05_03_20	23.6278
1780	1018	po1	NA	mel	w+	1	11_30	40_50	homemade	25'C	2014-03-01	05_03_20	23.6376
1864	1052	po1	NA	mel	w+	1	11_30	40_50	homemade	25'C	2014-03-01	05_03_20	23.9406
1992	898	po1	NA	mel	w+	1	11_30	40_50	homemade	25'C	2014-03-01	05_03_20	24.3948
1946	848	po1	NA	mel	w+	1	11_30	40_50	homemade	25'C	2014-03-01	05_03_20	24.2277
2084	1030	po1	NA	mel	w+	1	11_30	40_50	homemade	25'C	2014-03-01	05_03_20	24.7301
2148	1054	po1	NA	mel	w+	1	11_30	40_50	homemade	25'C	2014-03-01	05_03_20	24.9609
2194	1022	po1	NA	mel	w+	1	11_30	40_50	homemade	25'C	2014-03-01	05_03_20	25.125
2230	1026	po1	NA	mel	w+	1	11_30	40_50	homemade	25'C	2014-03-01	05_03_20	25.2545
160	960	po2	NA	mel	w+	2	13_00	40_50	homemade	25'C	2014-03-01	06_03_20	17.9488
738	1050	po2	NA	mel	w+	2	13_00	40_50	homemade	25'C	2014-03-01	06_03_20	19.9582
762	1010	po2	NA	mel	w+	2	13_00	40_50	homemade	25'C	2014-03-01	06_03_20	20.0414
780	1004	po2	NA	mel	w+	2	13_00	40_50	homemade	25'C	2014-03-01	06_03_20	20.104
816	1046	po2	NA	mel	w+	2	13_00	40_50	homemade	25'C	2014-03-01	06_03_20	20.2293
752	850	po2	NA	mel	w+	2	13_00	40_50	homemade	25'C	2014-03-01	06_03_20	20.0057
940	1040	po2	NA	mel	w+	2	13_00	40_50	homemade	25'C	2014-03-01	06_03_20	20.6603
888	960	po2	NA	mel	w+	2	13_00	40_50	homemade	25'C	2014-03-01	06_03_20	20.4791
890	948	po2	NA	mel	w+	2	13_00	40_50	homemade	25'C	2014-03-01	06_03_20	20.486
914	864	po2	NA	mel	w+	2	13_00	40_50	homemade	25'C	2014-03-01	06_03_20	20.5689
958	846	po2	NA	mel	w+	2	13_00	40_50	homemade	25'C	2014-03-01	06_03_20	20.7217
980	842	po2	NA	mel	w+	2	13_00	40_50	homemade	25'C	2014-03-01	06_03_20	20.7982
1144	1004	po2	NA	mel	w+	2	13_00	40_50	homemade	25'C	2014-03-01	06_03_20	21.3691
1104	966	po2	NA	mel	w+	2	13_00	40_50	homemade	25'C	2014-03-01	06_03_20	21.2299
1106	930	po2	NA	mel	w+	2	13_00	40_50	homemade	25'C	2014-03-01	06_03_20	21.2366
1248	912	po2	NA	mel	w+	2	13_00	40_50	homemade	25'C	2014-03-01	06_03_20	21.73
1346	1006	po2	NA	mel	w+	2	13_00	40_50	homemade	25'C	2014-03-01	06_03_20	22.0712
1332	978	po2	NA	mel	w+	2	13_00	40_50	homemade	25'C	2014-03-01	06_03_20	22.0224
1354	976	po2	NA	mel	w+	2	13_00	40_50	homemade	25'C	2014-03-01	06_03_20	22.0988
1372	974	po2	NA	mel	w+	2	13_00	40_50	homemade	25'C	2014-03-01	06_03_20	22.1614
1404	982	po2	NA	mel	w+	2	13_00	40_50	homemade	25'C	2014-03-01	06_03_20	22.2727
1408	912	po2	NA	mel	w+	2	13_00	40_50	homemade	25'C	2014-03-01	06_03_20	22.2862
1440	994	po2	NA	mel	w+	2	13_00	40_50	homemade	25'C	2014-03-01	06_03_20	22.3979
1462	954	po2	NA	mel	w+	2	13_00	40_50	homemade	25'C	2014-03-01	06_03_20	22.4741
1526	986	po2	NA	mel	w+	2	13_00	40_50	homemade	25'C	2014-03-01	06_03_20	22.6967
1600	1024	po2	NA	mel	w+	2	13_00	40_50	homemade	25'C	2014-03-01	06_03_20	22.9541
1608	962	po2	NA	mel	w+	2	13_00	40_50	homemade	25'C	2014-03-01	06_03_20	22.9816
1600	942	po2	NA	mel	w+	2	13_00	40_50	homemade	25'C	2014-03-01	06_03_20	22.9537
1722	1052	po2	NA	mel	w+	2	13_00	40_50	homemade	25'C	2014-03-01	06_03_20	23.3783
1750	1044	po2	NA	mel	w+	2	13_00	40_50	homemade	25'C	2014-03-01	06_03_20	23.4756
1904	998	po2	NA	mel	w+	2	13_00	40_50	homemade	25'C	2014-03-01	06_03_20	24.0106
1918	1008	po2	NA	mel	w+	2	13_00	40_50	homemade	25'C	2014-03-01	06_03_20	24.0593
1938	858	po2	NA	mel	w+	2	13_00	40_50	homemade	25'C	2014-03-01	06_03_20	24.128
2178	1012	po2	NA	mel	w+	2	13_00	40_50	homemade	25'C	2014-03-01	06_03_20	24.963
2166	996	po2	NA	mel	w+	2	13_00	40_50	homemade	25'C	2014-03-01	06_03_20	24.9212
2186	972	po2	NA	mel	w+	2	13_00	40_50	homemade	25'C	2014-03-01	06_03_20	24.9906
2176	968	po2	NA	mel	w+	2	13_00	40_50	homemade	25'C	2014-03-01	06_03_20	24.9558
2184	948	po2	NA	mel	w+	2	13_00	40_50	homemade	25'C	2014-03-01	06_03_20	24.9835
2218	982	po2	NA	mel	w+	2	13_00	40_50	homemade	25'C	2014-03-01	06_03_20	25.1019
2286	900	po2	NA	mel	w+	2	13_00	40_50	homemade	25'C	2014-03-01	06_03_20	25.3378
2488	996	po2	NA	mel	w+	2	13_00	40_50	homemade	25'C	2014-03-01	06_03_20	26.0404
2518	1012	po2	NA	mel	w+	2	13_00	40_50	homemade	25'C	2014-03-01	06_03_20	26.1448
774	1080	po3	NA	mel	w+	3	14_30	40_50	homemade	25'C	2014-03-01	09_03_20	19.8353
828	904	po3	NA	mel	w+	3	14_30	40_50	homemade	25'C	2014-03-01	09_03_20	20.0229
910	898	po3	NA	mel	w+	3	14_30	40_50	homemade	25'C	2014-03-01	09_03_20	20.3024
922	896	po3	NA	mel	w+	3	14_30	40_50	homemade	25'C	2014-03-01	09_03_20	20.3433
1018	878	po3	NA	mel	w+	3	14_30	40_50	homemade	25'C	2014-03-01	09_03_20	20.6708
1030	874	po3	NA	mel	w+	3	14_30	40_50	homemade	25'C	2014-03-01	09_03_20	20.7117
976	978	po3	NA	mel	w+	3	14_30	40_50	homemade	25'C	2014-03-01	09_03_20	20.5256
1160	992	po3	NA	mel	w+	3	14_30	40_50	homemade	25'C	2014-03-01	09_03_20	21.1522
1176	882	po3	NA	mel	w+	3	14_30	40_50	homemade	25'C	2014-03-01	09_03_20	21.209
1290	1072	po3	NA	mel	w+	3	14_30	40_50	homemade	25'C	2014-03-01	09_03_20	21.5935
1256	1016	po3	NA	mel	w+	3	14_30	40_50	homemade	25'C	2014-03-01	09_03_20	21.4788
1290	1008	po3	NA	mel	w+	3	14_30	40_50	homemade	25'C	2014-03-01	09_03_20	21.5948
1348	1026	po3	NA	mel	w+	3	14_30	40_50	homemade	25'C	2014-03-01	09_03_20	21.7921
1326	1014	po3	NA	mel	w+	3	14_30	40_50	homemade	25'C	2014-03-01	09_03_20	21.7174
1350	994	po3	NA	mel	w+	3	14_30	40_50	homemade	25'C	2014-03-01	09_03_20	21.7995
1334	986	po3	NA	mel	w+	3	14_30	40_50	homemade	25'C	2014-03-01	09_03_20	21.7452
1350	972	po3	NA	mel	w+	3	14_30	40_50	homemade	25'C	2014-03-01	09_03_20	21.8
1326	946	po3	NA	mel	w+	3	14_30	40_50	homemade	25'C	2014-03-01	09_03_20	21.7187
1326	932	po3	NA	mel	w+	3	14_30	40_50	homemade	25'C	2014-03-01	09_03_20	21.719
1334	908	po3	NA	mel	w+	3	14_30	40_50	homemade	25'C	2014-03-01	09_03_20	21.7468
1352	910	po3	NA	mel	w+	3	14_30	40_50	homemade	25'C	2014-03-01	09_03_20	21.8081
1408	1014	po3	NA	mel	w+	3	14_30	40_50	homemade	25'C	2014-03-01	09_03_20	21.9967
1418	1014	po3	NA	mel	w+	3	14_30	40_50	homemade	25'C	2014-03-01	09_03_20	22.0308
1448	982	po3	NA	mel	w+	3	14_30	40_50	homemade	25'C	2014-03-01	09_03_20	22.1337
1500	1002	po3	NA	mel	w+	3	14_30	40_50	homemade	25'C	2014-03-01	09_03_20	22.3104
1534	1020	po3	NA	mel	w+	3	14_30	40_50	homemade	25'C	2014-03-01	09_03_20	22.4259
1572	1020	po3	NA	mel	w+	3	14_30	40_50	homemade	25'C	2014-03-01	09_03_20	22.5554
1520	994	po3	NA	mel	w+	3	14_30	40_50	homemade	25'C	2014-03-01	09_03_20	22.3787
1506	976	po3	NA	mel	w+	3	14_30	40_50	homemade	25'C	2014-03-01	09_03_20	22.3314
1496	956	po3	NA	mel	w+	3	14_30	40_50	homemade	25'C	2014-03-01	09_03_20	22.2977
1550	930	po3	NA	mel	w+	3	14_30	40_50	homemade	25'C	2014-03-01	09_03_20	22.4822
1566	932	po3	NA	mel	w+	3	14_30	40_50	homemade	25'C	2014-03-01	09_03_20	22.5367
1582	914	po3	NA	mel	w+	3	14_30	40_50	homemade	25'C	2014-03-01	09_03_20	22.5916
1564	884	po3	NA	mel	w+	3	14_30	40_50	homemade	25'C	2014-03-01	09_03_20	22.5309
1532	892	po3	NA	mel	w+	3	14_30	40_50	homemade	25'C	2014-03-01	09_03_20	22.4217
1630	956	po3	NA	mel	w+	3	14_30	40_50	homemade	25'C	2014-03-01	09_03_20	22.7543
1706	964	po3	NA	mel	w+	3	14_30	40_50	homemade	25'C	2014-03-01	09_03_20	23.013
1872	888	po3	NA	mel	w+	3	14_30	40_50	homemade	25'C	2014-03-01	09_03_20	23.5802
1886	1076	po3	NA	mel	w+	3	14_30	40_50	homemade	25'C	2014-03-01	09_03_20	23.624
2028	1040	po3	NA	mel	w+	3	14_30	40_50	homemade	25'C	2014-03-01	09_03_20	24.1086
2068	912	po3	NA	mel	w+	3	14_30	40_50	homemade	25'C	2014-03-01	09_03_20	24.2474
2342	898	po3	NA	mel	w+	3	14_30	40_50	homemade	25'C	2014-03-01	09_03_20	25.1813
1922	1076	po3	NA	mel	w+	3	14_30	40_50	homemade	25'C	2014-03-01	09_03_20	23.7467
944	1052	po4	NA	mel	w+	4	10_00	30_40	homemade	25'C	2014-03-01	10_03_20	20.2446
1030	886	po4	NA	mel	w+	4	10_00	30_40	homemade	25'C	2014-03-01	10_03_20	20.5287
1242	1040	po4	NA	mel	w+	4	10_00	30_40	homemade	25'C	2014-03-01	10_03_20	21.201
1244	1032	po4	NA	mel	w+	4	10_00	30_40	homemade	25'C	2014-03-01	10_03_20	21.2078
1258	1022	po4	NA	mel	w+	4	10_00	30_40	homemade	25'C	2014-03-01	10_03_20	21.2532
1294	1002	po4	NA	mel	w+	4	10_00	30_40	homemade	25'C	2014-03-01	10_03_20	21.3696
1344	1012	po4	NA	mel	w+	4	10_00	30_40	homemade	25'C	2014-03-01	10_03_20	21.5295
1332	998	po4	NA	mel	w+	4	10_00	30_40	homemade	25'C	2014-03-01	10_03_20	21.4917
1332	982	po4	NA	mel	w+	4	10_00	30_40	homemade	25'C	2014-03-01	10_03_20	21.4925
1332	960	po4	NA	mel	w+	4	10_00	30_40	homemade	25'C	2014-03-01	10_03_20	21.4935
1368	970	po4	NA	mel	w+	4	10_00	30_40	homemade	25'C	2014-03-01	10_03_20	21.6085
1348	938	po4	NA	mel	w+	4	10_00	30_40	homemade	25'C	2014-03-01	10_03_20	21.5459
1352	1086	po4	NA	mel	w+	4	10_00	30_40	homemade	25'C	2014-03-01	10_03_20	21.5515
1370	1090	po4	NA	mel	w+	4	10_00	30_40	homemade	25'C	2014-03-01	10_03_20	21.609
1374	1084	po4	NA	mel	w+	4	10_00	30_40	homemade	25'C	2014-03-01	10_03_20	21.6221
1432	1088	po4	NA	mel	w+	4	10_00	30_40	homemade	25'C	2014-03-01	10_03_20	21.8079
1422	1076	po4	NA	mel	w+	4	10_00	30_40	homemade	25'C	2014-03-01	10_03_20	21.7765
1474	996	po4	NA	mel	w+	4	10_00	30_40	homemade	25'C	2014-03-01	10_03_20	21.9472
1456	992	po4	NA	mel	w+	4	10_00	30_40	homemade	25'C	2014-03-01	10_03_20	21.8896
1454	972	po4	NA	mel	w+	4	10_00	30_40	homemade	25'C	2014-03-01	10_03_20	21.8842
1508	972	po4	NA	mel	w+	4	10_00	30_40	homemade	25'C	2014-03-01	10_03_20	22.0574
1694	1050	po4	NA	mel	w+	4	10_00	30_40	homemade	25'C	2014-03-01	10_03_20	22.6501
1722	958	po4	NA	mel	w+	4	10_00	30_40	homemade	25'C	2014-03-01	10_03_20	22.7444
1388	1074	po4	NA	mel	w+	4	10_00	30_40	homemade	25'C	2014-03-01	10_03_20	21.6675
1378	880	po4	NA	mel	w+	4	10_00	30_40	homemade	25'C	2014-03-01	10_03_20	21.645
1410	1066	po4	NA	mel	w+	4	10_00	30_40	homemade	25'C	2014-03-01	10_03_20	21.7385
1316	878	po4	NA	mel	w+	4	10_00	30_40	homemade	25'C	2014-03-01	10_03_20	21.4463
748	1092	po5	NA	mel	w+	5	14_30	30_40	homemade	25'C	2014-03-01	11_03_20	20.1919
832	1034	po5	NA	mel	w+	5	14_30	30_40	homemade	25'C	2014-03-01	11_03_20	20.4994
890	946	po5	NA	mel	w+	5	14_30	30_40	homemade	25'C	2014-03-01	11_03_20	20.7111
914	1006	po5	NA	mel	w+	5	14_30	30_40	homemade	25'C	2014-03-01	11_03_20	20.7999
1020	1042	po5	NA	mel	w+	5	14_30	30_40	homemade	25'C	2014-03-01	11_03_20	21.1892
1048	1164	po5	NA	mel	w+	5	14_30	30_40	homemade	25'C	2014-03-01	11_03_20	21.2935
1118	1140	po5	NA	mel	w+	5	14_30	30_40	homemade	25'C	2014-03-01	11_03_20	21.55
1134	1154	po5	NA	mel	w+	5	14_30	30_40	homemade	25'C	2014-03-01	11_03_20	21.6089
1036	958	po5	NA	mel	w+	5	14_30	30_40	homemade	25'C	2014-03-01	11_03_20	21.2469
1108	1010	po5	NA	mel	w+	5	14_30	30_40	homemade	25'C	2014-03-01	11_03_20	21.5117
1142	994	po5	NA	mel	w+	5	14_30	30_40	homemade	25'C	2014-03-01	11_03_20	21.6362
1164	958	po5	NA	mel	w+	5	14_30	30_40	homemade	25'C	2014-03-01	11_03_20	21.7165
1202	1000	po5	NA	mel	w+	5	14_30	30_40	homemade	25'C	2014-03-01	11_03_20	21.8564
1244	1110	po5	NA	mel	w+	5	14_30	30_40	homemade	25'C	2014-03-01	11_03_20	22.0119
1240	1088	po5	NA	mel	w+	5	14_30	30_40	homemade	25'C	2014-03-01	11_03_20	21.9969
1374	1148	po5	NA	mel	w+	5	14_30	30_40	homemade	25'C	2014-03-01	11_03_20	22.4893
1340	1138	po5	NA	mel	w+	5	14_30	30_40	homemade	25'C	2014-03-01	11_03_20	22.3645
1340	1116	po5	NA	mel	w+	5	14_30	30_40	homemade	25'C	2014-03-01	11_03_20	22.3642
1308	1122	po5	NA	mel	w+	5	14_30	30_40	homemade	25'C	2014-03-01	11_03_20	22.2469
1284	1092	po5	NA	mel	w+	5	14_30	30_40	homemade	25'C	2014-03-01	11_03_20	22.1584
1380	1116	po5	NA	mel	w+	5	14_30	30_40	homemade	25'C	2014-03-01	11_03_20	22.5109
1424	1132	po5	NA	mel	w+	5	14_30	30_40	homemade	25'C	2014-03-01	11_03_20	22.6726
1396	1078	po5	NA	mel	w+	5	14_30	30_40	homemade	25'C	2014-03-01	11_03_20	22.5692
1376	1072	po5	NA	mel	w+	5	14_30	30_40	homemade	25'C	2014-03-01	11_03_20	22.4957
1358	1064	po5	NA	mel	w+	5	14_30	30_40	homemade	25'C	2014-03-01	11_03_20	22.4296
1326	1052	po5	NA	mel	w+	5	14_30	30_40	homemade	25'C	2014-03-01	11_03_20	22.312
1332	1026	po5	NA	mel	w+	5	14_30	30_40	homemade	25'C	2014-03-01	11_03_20	22.3337
1530	1112	po5	NA	mel	w+	5	14_30	30_40	homemade	25'C	2014-03-01	11_03_20	23.0612
1802	1076	po5	NA	mel	w+	5	14_30	30_40	homemade	25'C	2014-03-01	11_03_20	24.0587
1822	1026	po5	NA	mel	w+	5	14_30	30_40	homemade	25'C	2014-03-01	11_03_20	24.1315
1732	986	po5	NA	mel	w+	5	14_30	30_40	homemade	25'C	2014-03-01	11_03_20	23.8008
1918	950	po5	NA	mel	w+	5	14_30	30_40	homemade	25'C	2014-03-01	11_03_20	24.4827
1962	964	po5	NA	mel	w+	5	14_30	30_40	homemade	25'C	2014-03-01	11_03_20	24.6443
2036	982	po5	NA	mel	w+	5	14_30	30_40	homemade	25'C	2014-03-01	11_03_20	24.9161
2066	970	po5	NA	mel	w+	5	14_30	30_40	homemade	25'C	2014-03-01	11_03_20	25.026
2240	976	po5	NA	mel	w+	5	14_30	30_40	homemade	25'C	2014-03-01	11_03_20	25.6644
250	908	tinky1	NA	iso	w-	1	13_00	40_50	homemade	25'C	2014-03-01	05_03_20	18.1122
262	850	tinky1	NA	iso	w-	1	13_00	40_50	homemade	25'C	2014-03-01	05_03_20	18.1509
272	1034	tinky1	NA	iso	w-	1	13_00	40_50	homemade	25'C	2014-03-01	05_03_20	18.1919
332	944	tinky1	NA	iso	w-	1	13_00	40_50	homemade	25'C	2014-03-01	05_03_20	18.3927
370	956	tinky1	NA	iso	w-	1	13_00	40_50	homemade	25'C	2014-03-01	05_03_20	18.5225
400	988	tinky1	NA	iso	w-	1	13_00	40_50	homemade	25'C	2014-03-01	05_03_20	18.6258
404	950	tinky1	NA	iso	w-	1	13_00	40_50	homemade	25'C	2014-03-01	05_03_20	18.638
420	920	tinky1	NA	iso	w-	1	13_00	40_50	homemade	25'C	2014-03-01	05_03_20	18.6914
410	1050	tinky1	NA	iso	w-	1	13_00	40_50	homemade	25'C	2014-03-01	05_03_20	18.6622
444	1042	tinky1	NA	iso	w-	1	13_00	40_50	homemade	25'C	2014-03-01	05_03_20	18.7776
476	940	tinky1	NA	iso	w-	1	13_00	40_50	homemade	25'C	2014-03-01	05_03_20	18.8827
622	908	tinky1	NA	iso	w-	1	13_00	40_50	homemade	25'C	2014-03-01	05_03_20	19.3785
652	848	tinky1	NA	iso	w-	1	13_00	40_50	homemade	25'C	2014-03-01	05_03_20	19.4783
666	842	tinky1	NA	iso	w-	1	13_00	40_50	homemade	25'C	2014-03-01	05_03_20	19.5258
664	940	tinky1	NA	iso	w-	1	13_00	40_50	homemade	25'C	2014-03-01	05_03_20	19.5226
712	1022	tinky1	NA	iso	w-	1	13_00	40_50	homemade	25'C	2014-03-01	05_03_20	19.6891
724	962	tinky1	NA	iso	w-	1	13_00	40_50	homemade	25'C	2014-03-01	05_03_20	19.7277
736	914	tinky1	NA	iso	w-	1	13_00	40_50	homemade	25'C	2014-03-01	05_03_20	19.7667
722	858	tinky1	NA	iso	w-	1	13_00	40_50	homemade	25'C	2014-03-01	05_03_20	19.717
748	980	tinky1	NA	iso	w-	1	13_00	40_50	homemade	25'C	2014-03-01	05_03_20	19.8101
776	1008	tinky1	NA	iso	w-	1	13_00	40_50	homemade	25'C	2014-03-01	05_03_20	19.9064
802	992	tinky1	NA	iso	w-	1	13_00	40_50	homemade	25'C	2014-03-01	05_03_20	19.9943
844	962	tinky1	NA	iso	w-	1	13_00	40_50	homemade	25'C	2014-03-01	05_03_20	20.1362
772	844	tinky1	NA	iso	w-	1	13_00	40_50	homemade	25'C	2014-03-01	05_03_20	19.8866
842	862	tinky1	NA	iso	w-	1	13_00	40_50	homemade	25'C	2014-03-01	05_03_20	20.1256
864	848	tinky1	NA	iso	w-	1	13_00	40_50	homemade	25'C	2014-03-01	05_03_20	20.1999
960	842	tinky1	NA	iso	w-	1	13_00	40_50	homemade	25'C	2014-03-01	05_03_20	20.5265
1118	982	tinky1	NA	iso	w-	1	13_00	40_50	homemade	25'C	2014-03-01	05_03_20	21.0696
1262	910	tinky1	NA	iso	w-	1	13_00	40_50	homemade	25'C	2014-03-01	05_03_20	21.557
1264	1000	tinky1	NA	iso	w-	1	13_00	40_50	homemade	25'C	2014-03-01	05_03_20	21.5672
1298	988	tinky1	NA	iso	w-	1	13_00	40_50	homemade	25'C	2014-03-01	05_03_20	21.6825
1314	960	tinky1	NA	iso	w-	1	13_00	40_50	homemade	25'C	2014-03-01	05_03_20	21.7359
1350	966	tinky1	NA	iso	w-	1	13_00	40_50	homemade	25'C	2014-03-01	05_03_20	21.8587
1372	1046	tinky1	NA	iso	w-	1	13_00	40_50	homemade	25'C	2014-03-01	05_03_20	21.9366
1330	1038	tinky1	NA	iso	w-	1	13_00	40_50	homemade	25'C	2014-03-01	05_03_20	21.7933
1338	1028	tinky1	NA	iso	w-	1	13_00	40_50	homemade	25'C	2014-03-01	05_03_20	21.8201
1428	902	tinky1	NA	iso	w-	1	13_00	40_50	homemade	25'C	2014-03-01	05_03_20	22.1217
1442	942	tinky1	NA	iso	w-	1	13_00	40_50	homemade	25'C	2014-03-01	05_03_20	22.1709
1450	932	tinky1	NA	iso	w-	1	13_00	40_50	homemade	25'C	2014-03-01	05_03_20	22.1978
1484	868	tinky1	NA	iso	w-	1	13_00	40_50	homemade	25'C	2014-03-01	05_03_20	22.3111
1560	922	tinky1	NA	iso	w-	1	13_00	40_50	homemade	25'C	2014-03-01	05_03_20	22.5718
1602	942	tinky1	NA	iso	w-	1	13_00	40_50	homemade	25'C	2014-03-01	05_03_20	22.7155
1664	952	tinky1	NA	iso	w-	1	13_00	40_50	homemade	25'C	2014-03-01	05_03_20	22.9269
1668	972	tinky1	NA	iso	w-	1	13_00	40_50	homemade	25'C	2014-03-01	05_03_20	22.9413
1656	1004	tinky1	NA	iso	w-	1	13_00	40_50	homemade	25'C	2014-03-01	05_03_20	22.9017
1826	908	tinky1	NA	iso	w-	1	13_00	40_50	homemade	25'C	2014-03-01	05_03_20	23.4767
1858	998	tinky1	NA	iso	w-	1	13_00	40_50	homemade	25'C	2014-03-01	05_03_20	23.589
1958	926	tinky1	NA	iso	w-	1	13_00	40_50	homemade	25'C	2014-03-01	05_03_20	23.9267
2054	1016	tinky1	NA	iso	w-	1	13_00	40_50	homemade	25'C	2014-03-01	05_03_20	24.2568
374	868	tinky2	NA	iso	w-	2	11_30	40_50	homemade	25'C	2014-03-01	06_03_20	18.7695
720	1034	tinky2	NA	iso	w-	2	11_30	40_50	homemade	25'C	2014-03-01	06_03_20	19.9065
690	1014	tinky2	NA	iso	w-	2	11_30	40_50	homemade	25'C	2014-03-01	06_03_20	19.8078
1158	1062	tinky2	NA	iso	w-	2	11_30	40_50	homemade	25'C	2014-03-01	06_03_20	21.3432
1140	1054	tinky2	NA	iso	w-	2	11_30	40_50	homemade	25'C	2014-03-01	06_03_20	21.2841
1154	1046	tinky2	NA	iso	w-	2	11_30	40_50	homemade	25'C	2014-03-01	06_03_20	21.3299
1384	1044	tinky2	NA	iso	w-	2	11_30	40_50	homemade	25'C	2014-03-01	06_03_20	22.0841
1448	1060	tinky2	NA	iso	w-	2	11_30	40_50	homemade	25'C	2014-03-01	06_03_20	22.2942
1494	1056	tinky2	NA	iso	w-	2	11_30	40_50	homemade	25'C	2014-03-01	06_03_20	22.445
1444	1038	tinky2	NA	iso	w-	2	11_30	40_50	homemade	25'C	2014-03-01	06_03_20	22.2808
1602	1050	tinky2	NA	iso	w-	2	11_30	40_50	homemade	25'C	2014-03-01	06_03_20	22.7991
1638	1040	tinky2	NA	iso	w-	2	11_30	40_50	homemade	25'C	2014-03-01	06_03_20	22.917
1628	1030	tinky2	NA	iso	w-	2	11_30	40_50	homemade	25'C	2014-03-01	06_03_20	22.8841
1598	1034	tinky2	NA	iso	w-	2	11_30	40_50	homemade	25'C	2014-03-01	06_03_20	22.7857
1596	1020	tinky2	NA	iso	w-	2	11_30	40_50	homemade	25'C	2014-03-01	06_03_20	22.779
1614	1020	tinky2	NA	iso	w-	2	11_30	40_50	homemade	25'C	2014-03-01	06_03_20	22.838
1622	1016	tinky2	NA	iso	w-	2	11_30	40_50	homemade	25'C	2014-03-01	06_03_20	22.8642
1678	1014	tinky2	NA	iso	w-	2	11_30	40_50	homemade	25'C	2014-03-01	06_03_20	23.0478
1572	984	tinky2	NA	iso	w-	2	11_30	40_50	homemade	25'C	2014-03-01	06_03_20	22.6998
1502	1020	tinky2	NA	iso	w-	2	11_30	40_50	homemade	25'C	2014-03-01	06_03_20	22.4707
1500	1008	tinky2	NA	iso	w-	2	11_30	40_50	homemade	25'C	2014-03-01	06_03_20	22.464
1482	972	tinky2	NA	iso	w-	2	11_30	40_50	homemade	25'C	2014-03-01	06_03_20	22.4045
1444	988	tinky2	NA	iso	w-	2	11_30	40_50	homemade	25'C	2014-03-01	06_03_20	22.2801
1412	988	tinky2	NA	iso	w-	2	11_30	40_50	homemade	25'C	2014-03-01	06_03_20	22.1751
1402	980	tinky2	NA	iso	w-	2	11_30	40_50	homemade	25'C	2014-03-01	06_03_20	22.1422
1434	958	tinky2	NA	iso	w-	2	11_30	40_50	homemade	25'C	2014-03-01	06_03_20	22.2469
1154	1026	tinky2	NA	iso	w-	2	11_30	40_50	homemade	25'C	2014-03-01	06_03_20	21.3296
1052	1020	tinky2	NA	iso	w-	2	11_30	40_50	homemade	25'C	2014-03-01	06_03_20	20.995
1052	1006	tinky2	NA	iso	w-	2	11_30	40_50	homemade	25'C	2014-03-01	06_03_20	20.9948
1184	1028	tinky2	NA	iso	w-	2	11_30	40_50	homemade	25'C	2014-03-01	06_03_20	21.428
1212	1034	tinky2	NA	iso	w-	2	11_30	40_50	homemade	25'C	2014-03-01	06_03_20	21.5199
1208	1020	tinky2	NA	iso	w-	2	11_30	40_50	homemade	25'C	2014-03-01	06_03_20	21.5066
1238	1008	tinky2	NA	iso	w-	2	11_30	40_50	homemade	25'C	2014-03-01	06_03_20	21.6048
1262	1016	tinky2	NA	iso	w-	2	11_30	40_50	homemade	25'C	2014-03-01	06_03_20	21.6836
1256	1000	tinky2	NA	iso	w-	2	11_30	40_50	homemade	25'C	2014-03-01	06_03_20	21.6637
1164	952	tinky2	NA	iso	w-	2	11_30	40_50	homemade	25'C	2014-03-01	06_03_20	21.3614
1152	916	tinky2	NA	iso	w-	2	11_30	40_50	homemade	25'C	2014-03-01	06_03_20	21.3215
1122	886	tinky2	NA	iso	w-	2	11_30	40_50	homemade	25'C	2014-03-01	06_03_20	21.2227
1032	910	tinky2	NA	iso	w-	2	11_30	40_50	homemade	25'C	2014-03-01	06_03_20	20.9279
1056	870	tinky2	NA	iso	w-	2	11_30	40_50	homemade	25'C	2014-03-01	06_03_20	21.006
1172	858	tinky2	NA	iso	w-	2	11_30	40_50	homemade	25'C	2014-03-01	06_03_20	21.3863
1450	868	tinky2	NA	iso	w-	2	11_30	40_50	homemade	25'C	2014-03-01	06_03_20	22.2981
1766	900	tinky2	NA	iso	w-	2	11_30	40_50	homemade	25'C	2014-03-01	06_03_20	23.3348
1794	874	tinky2	NA	iso	w-	2	11_30	40_50	homemade	25'C	2014-03-01	06_03_20	23.4262
1060	840	tinky2	NA	iso	w-	2	11_30	40_50	homemade	25'C	2014-03-01	06_03_20	21.0187
1084	842	tinky2	NA	iso	w-	2	11_30	40_50	homemade	25'C	2014-03-01	06_03_20	21.0975
1144	844	tinky2	NA	iso	w-	2	11_30	40_50	homemade	25'C	2014-03-01	06_03_20	21.2943
1168	842	tinky2	NA	iso	w-	2	11_30	40_50	homemade	25'C	2014-03-01	06_03_20	21.3729
1320	846	tinky2	NA	iso	w-	2	11_30	40_50	homemade	25'C	2014-03-01	06_03_20	21.8714
1342	846	tinky2	NA	iso	w-	2	11_30	40_50	homemade	25'C	2014-03-01	06_03_20	21.9436
364	934	tinky3	NA	iso	w-	3	10_00	40_50	homemade	25'C	2014-03-01	09_03_20	17.7707
770	1084	tinky3	NA	iso	w-	3	10_00	40_50	homemade	25'C	2014-03-01	09_03_20	19.203
790	1042	tinky3	NA	iso	w-	3	10_00	40_50	homemade	25'C	2014-03-01	09_03_20	19.2764
898	1060	tinky3	NA	iso	w-	3	10_00	40_50	homemade	25'C	2014-03-01	09_03_20	19.6587
1148	1082	tinky3	NA	iso	w-	3	10_00	40_50	homemade	25'C	2014-03-01	09_03_20	20.5447
1312	1062	tinky3	NA	iso	w-	3	10_00	40_50	homemade	25'C	2014-03-01	09_03_20	21.1279
1384	1060	tinky3	NA	iso	w-	3	10_00	40_50	homemade	25'C	2014-03-01	09_03_20	21.3836
1426	1066	tinky3	NA	iso	w-	3	10_00	40_50	homemade	25'C	2014-03-01	09_03_20	21.5323
1594	1062	tinky3	NA	iso	w-	3	10_00	40_50	homemade	25'C	2014-03-01	09_03_20	22.1288
1908	1058	tinky3	NA	iso	w-	3	10_00	40_50	homemade	25'C	2014-03-01	09_03_20	23.2434
1952	1062	tinky3	NA	iso	w-	3	10_00	40_50	homemade	25'C	2014-03-01	09_03_20	23.3993
1924	1054	tinky3	NA	iso	w-	3	10_00	40_50	homemade	25'C	2014-03-01	09_03_20	23.3004
858	982	tinky3	NA	iso	w-	3	10_00	40_50	homemade	25'C	2014-03-01	09_03_20	19.5212
832	926	tinky3	NA	iso	w-	3	10_00	40_50	homemade	25'C	2014-03-01	09_03_20	19.4322
850	916	tinky3	NA	iso	w-	3	10_00	40_50	homemade	25'C	2014-03-01	09_03_20	19.4966
854	928	tinky3	NA	iso	w-	3	10_00	40_50	homemade	25'C	2014-03-01	09_03_20	19.5101
926	960	tinky3	NA	iso	w-	3	10_00	40_50	homemade	25'C	2014-03-01	09_03_20	19.7638
948	922	tinky3	NA	iso	w-	3	10_00	40_50	homemade	25'C	2014-03-01	09_03_20	19.8441
948	900	tinky3	NA	iso	w-	3	10_00	40_50	homemade	25'C	2014-03-01	09_03_20	19.8454
970	892	tinky3	NA	iso	w-	3	10_00	40_50	homemade	25'C	2014-03-01	09_03_20	19.9239
1024	898	tinky3	NA	iso	w-	3	10_00	40_50	homemade	25'C	2014-03-01	09_03_20	20.1152
1138	946	tinky3	NA	iso	w-	3	10_00	40_50	homemade	25'C	2014-03-01	09_03_20	20.5171
1146	932	tinky3	NA	iso	w-	3	10_00	40_50	homemade	25'C	2014-03-01	09_03_20	20.5463
1216	980	tinky3	NA	iso	w-	3	10_00	40_50	homemade	25'C	2014-03-01	09_03_20	20.7919
1644	1034	tinky3	NA	iso	w-	3	10_00	40_50	homemade	25'C	2014-03-01	09_03_20	22.3078
1582	996	tinky3	NA	iso	w-	3	10_00	40_50	homemade	25'C	2014-03-01	09_03_20	22.09
1474	966	tinky3	NA	iso	w-	3	10_00	40_50	homemade	25'C	2014-03-01	09_03_20	21.7084
1698	980	tinky3	NA	iso	w-	3	10_00	40_50	homemade	25'C	2014-03-01	09_03_20	22.5026
1784	984	tinky3	NA	iso	w-	3	10_00	40_50	homemade	25'C	2014-03-01	09_03_20	22.8076
1836	938	tinky3	NA	iso	w-	3	10_00	40_50	homemade	25'C	2014-03-01	09_03_20	22.9948
1810	930	tinky3	NA	iso	w-	3	10_00	40_50	homemade	25'C	2014-03-01	09_03_20	22.903
1816	916	tinky3	NA	iso	w-	3	10_00	40_50	homemade	25'C	2014-03-01	09_03_20	22.9251
1880	866	tinky3	NA	iso	w-	3	10_00	40_50	homemade	25'C	2014-03-01	09_03_20	23.1551
2068	858	tinky3	NA	iso	w-	3	10_00	40_50	homemade	25'C	2014-03-01	09_03_20	23.8228
1648	890	tinky3	NA	iso	w-	3	10_00	40_50	homemade	25'C	2014-03-01	09_03_20	22.3303
1642	878	tinky3	NA	iso	w-	3	10_00	40_50	homemade	25'C	2014-03-01	09_03_20	22.3097
1660	878	tinky3	NA	iso	w-	3	10_00	40_50	homemade	25'C	2014-03-01	09_03_20	22.3736
1654	860	tinky3	NA	iso	w-	3	10_00	40_50	homemade	25'C	2014-03-01	09_03_20	22.3534
1614	898	tinky3	NA	iso	w-	3	10_00	40_50	homemade	25'C	2014-03-01	09_03_20	22.2092
1598	890	tinky3	NA	iso	w-	3	10_00	40_50	homemade	25'C	2014-03-01	09_03_20	22.1529
1512	888	tinky3	NA	iso	w-	3	10_00	40_50	homemade	25'C	2014-03-01	09_03_20	21.8478
1486	898	tinky3	NA	iso	w-	3	10_00	40_50	homemade	25'C	2014-03-01	09_03_20	21.7549
1232	886	tinky3	NA	iso	w-	3	10_00	40_50	homemade	25'C	2014-03-01	09_03_20	20.8541
1300	870	tinky3	NA	iso	w-	3	10_00	40_50	homemade	25'C	2014-03-01	09_03_20	21.0964
1116	864	tinky3	NA	iso	w-	3	10_00	40_50	homemade	25'C	2014-03-01	09_03_20	20.4437
190	1010	tinky4	NA	iso	w-	4	14_30	30_40	homemade	25'C	2014-03-01	10_03_20	18.1477
330	944	tinky4	NA	iso	w-	4	14_30	30_40	homemade	25'C	2014-03-01	10_03_20	18.6246
694	938	tinky4	NA	iso	w-	4	14_30	30_40	homemade	25'C	2014-03-01	10_03_20	19.8644
734	940	tinky4	NA	iso	w-	4	14_30	30_40	homemade	25'C	2014-03-01	10_03_20	20.0007
712	986	tinky4	NA	iso	w-	4	14_30	30_40	homemade	25'C	2014-03-01	10_03_20	19.9257
734	1000	tinky4	NA	iso	w-	4	14_30	30_40	homemade	25'C	2014-03-01	10_03_20	20.0007
870	948	tinky4	NA	iso	w-	4	14_30	30_40	homemade	25'C	2014-03-01	10_03_20	20.4639
994	1076	tinky4	NA	iso	w-	4	14_30	30_40	homemade	25'C	2014-03-01	10_03_20	20.8863
1060	946	tinky4	NA	iso	w-	4	14_30	30_40	homemade	25'C	2014-03-01	10_03_20	21.1111
1428	1138	tinky4	NA	iso	w-	4	14_30	30_40	homemade	25'C	2014-03-01	10_03_20	22.3646
1240	1092	tinky4	NA	iso	w-	4	14_30	30_40	homemade	25'C	2014-03-01	10_03_20	21.7242
1234	1078	tinky4	NA	iso	w-	4	14_30	30_40	homemade	25'C	2014-03-01	10_03_20	21.7038
1624	1156	tinky4	NA	iso	w-	4	14_30	30_40	homemade	25'C	2014-03-01	10_03_20	23.0322
1654	1132	tinky4	NA	iso	w-	4	14_30	30_40	homemade	25'C	2014-03-01	10_03_20	23.1344
1186	944	tinky4	NA	iso	w-	4	14_30	30_40	homemade	25'C	2014-03-01	10_03_20	21.5403
1204	940	tinky4	NA	iso	w-	4	14_30	30_40	homemade	25'C	2014-03-01	10_03_20	21.6016
1262	936	tinky4	NA	iso	w-	4	14_30	30_40	homemade	25'C	2014-03-01	10_03_20	21.7992
1262	950	tinky4	NA	iso	w-	4	14_30	30_40	homemade	25'C	2014-03-01	10_03_20	21.7992
1334	938	tinky4	NA	iso	w-	4	14_30	30_40	homemade	25'C	2014-03-01	10_03_20	22.0444
1378	940	tinky4	NA	iso	w-	4	14_30	30_40	homemade	25'C	2014-03-01	10_03_20	22.1943
1456	1016	tinky4	NA	iso	w-	4	14_30	30_40	homemade	25'C	2014-03-01	10_03_20	22.46
1600	994	tinky4	NA	iso	w-	4	14_30	30_40	homemade	25'C	2014-03-01	10_03_20	22.9505
1646	1026	tinky4	NA	iso	w-	4	14_30	30_40	homemade	25'C	2014-03-01	10_03_20	23.1071
1660	976	tinky4	NA	iso	w-	4	14_30	30_40	homemade	25'C	2014-03-01	10_03_20	23.1548
1674	990	tinky4	NA	iso	w-	4	14_30	30_40	homemade	25'C	2014-03-01	10_03_20	23.2025
1724	1006	tinky4	NA	iso	w-	4	14_30	30_40	homemade	25'C	2014-03-01	10_03_20	23.3728
1772	982	tinky4	NA	iso	w-	4	14_30	30_40	homemade	25'C	2014-03-01	10_03_20	23.5363
1868	1078	tinky4	NA	iso	w-	4	14_30	30_40	homemade	25'C	2014-03-01	10_03_20	23.8633
1924	1102	tinky4	NA	iso	w-	4	14_30	30_40	homemade	25'C	2014-03-01	10_03_20	24.0541
1918	1018	tinky4	NA	iso	w-	4	14_30	30_40	homemade	25'C	2014-03-01	10_03_20	24.0336
1934	1012	tinky4	NA	iso	w-	4	14_30	30_40	homemade	25'C	2014-03-01	10_03_20	24.0881
2116	962	tinky4	NA	iso	w-	4	14_30	30_40	homemade	25'C	2014-03-01	10_03_20	24.7081
2368	1134	tinky4	NA	iso	w-	4	14_30	30_40	homemade	25'C	2014-03-01	10_03_20	25.5664
338	934	tinky5	NA	iso	w-	5	13_00	30_40	homemade	25'C	2014-03-01	11_03_20	18.7405
596	1006	tinky5	NA	iso	w-	5	13_00	30_40	homemade	25'C	2014-03-01	11_03_20	19.6698
742	1064	tinky5	NA	iso	w-	5	13_00	30_40	homemade	25'C	2014-03-01	11_03_20	20.1967
892	994	tinky5	NA	iso	w-	5	13_00	30_40	homemade	25'C	2014-03-01	11_03_20	20.7305
926	1114	tinky5	NA	iso	w-	5	13_00	30_40	homemade	25'C	2014-03-01	11_03_20	20.8594
982	1082	tinky5	NA	iso	w-	5	13_00	30_40	homemade	25'C	2014-03-01	11_03_20	21.0583
1204	1086	tinky5	NA	iso	w-	5	13_00	30_40	homemade	25'C	2014-03-01	11_03_20	21.8546
1238	1114	tinky5	NA	iso	w-	5	13_00	30_40	homemade	25'C	2014-03-01	11_03_20	21.9781
1336	1134	tinky5	NA	iso	w-	5	13_00	30_40	homemade	25'C	2014-03-01	11_03_20	22.3307
1048	932	tinky5	NA	iso	w-	5	13_00	30_40	homemade	25'C	2014-03-01	11_03_20	21.2862
1060	966	tinky5	NA	iso	w-	5	13_00	30_40	homemade	25'C	2014-03-01	11_03_20	21.3313
1110	992	tinky5	NA	iso	w-	5	13_00	30_40	homemade	25'C	2014-03-01	11_03_20	21.5121
1242	1078	tinky5	NA	iso	w-	5	13_00	30_40	homemade	25'C	2014-03-01	11_03_20	21.9904
1286	1086	tinky5	NA	iso	w-	5	13_00	30_40	homemade	25'C	2014-03-01	11_03_20	22.1486
1314	1056	tinky5	NA	iso	w-	5	13_00	30_40	homemade	25'C	2014-03-01	11_03_20	22.2473
1374	1088	tinky5	NA	iso	w-	5	13_00	30_40	homemade	25'C	2014-03-01	11_03_20	22.4643
1478	1040	tinky5	NA	iso	w-	5	13_00	30_40	homemade	25'C	2014-03-01	11_03_20	22.8344
1376	950	tinky5	NA	iso	w-	5	13_00	30_40	homemade	25'C	2014-03-01	11_03_20	22.4634
1630	1118	tinky5	NA	iso	w-	5	13_00	30_40	homemade	25'C	2014-03-01	11_03_20	23.384
1590	960	tinky5	NA	iso	w-	5	13_00	30_40	homemade	25'C	2014-03-01	11_03_20	23.2313
1584	944	tinky5	NA	iso	w-	5	13_00	30_40	homemade	25'C	2014-03-01	11_03_20	23.2089
1910	984	tinky5	NA	iso	w-	5	13_00	30_40	homemade	25'C	2014-03-01	11_03_20	24.3802
1980	1102	tinky5	NA	iso	w-	5	13_00	30_40	homemade	25'C	2014-03-01	11_03_20	24.638
2104	1094	tinky5	NA	iso	w-	5	13_00	30_40	homemade	25'C	2014-03-01	11_03_20	25.0822
1382	1130	tinky5	NA	iso	w-	5	13_00	30_40	homemade	25'C	2014-03-01	11_03_20	22.4954
1356	1100	tinky5	NA	iso	w-	5	13_00	30_40	homemade	25'C	2014-03-01	11_03_20	22.4004
162	998	tipsy1	NA	pop	w3+	1	14_30	40_50	homemade	25'C	2014-03-01	05_03_20	18.2435
164	1014	tipsy1	NA	pop	w3+	1	14_30	40_50	homemade	25'C	2014-03-01	05_03_20	18.2509
212	874	tipsy1	NA	pop	w3+	1	14_30	40_50	homemade	25'C	2014-03-01	05_03_20	18.4167
240	882	tipsy1	NA	pop	w3+	1	14_30	40_50	homemade	25'C	2014-03-01	05_03_20	18.5155
328	1040	tipsy1	NA	pop	w3+	1	14_30	40_50	homemade	25'C	2014-03-01	05_03_20	18.8293
480	956	tipsy1	NA	pop	w3+	1	14_30	40_50	homemade	25'C	2014-03-01	05_03_20	19.3629
620	870	tipsy1	NA	pop	w3+	1	14_30	40_50	homemade	25'C	2014-03-01	05_03_20	19.8541
806	894	tipsy1	NA	pop	w3+	1	14_30	40_50	homemade	25'C	2014-03-01	05_03_20	20.51
830	892	tipsy1	NA	pop	w3+	1	14_30	40_50	homemade	25'C	2014-03-01	05_03_20	20.5945
848	998	tipsy1	NA	pop	w3+	1	14_30	40_50	homemade	25'C	2014-03-01	05_03_20	20.6605
874	998	tipsy1	NA	pop	w3+	1	14_30	40_50	homemade	25'C	2014-03-01	05_03_20	20.7521
862	872	tipsy1	NA	pop	w3+	1	14_30	40_50	homemade	25'C	2014-03-01	05_03_20	20.7068
854	854	tipsy1	NA	pop	w3+	1	14_30	40_50	homemade	25'C	2014-03-01	05_03_20	20.6782
872	854	tipsy1	NA	pop	w3+	1	14_30	40_50	homemade	25'C	2014-03-01	05_03_20	20.7416
886	848	tipsy1	NA	pop	w3+	1	14_30	40_50	homemade	25'C	2014-03-01	05_03_20	20.7908
892	866	tipsy1	NA	pop	w3+	1	14_30	40_50	homemade	25'C	2014-03-01	05_03_20	20.8124
906	866	tipsy1	NA	pop	w3+	1	14_30	40_50	homemade	25'C	2014-03-01	05_03_20	20.8617
956	854	tipsy1	NA	pop	w3+	1	14_30	40_50	homemade	25'C	2014-03-01	05_03_20	21.0376
994	852	tipsy1	NA	pop	w3+	1	14_30	40_50	homemade	25'C	2014-03-01	05_03_20	21.1714
992	916	tipsy1	NA	pop	w3+	1	14_30	40_50	homemade	25'C	2014-03-01	05_03_20	21.1659
972	948	tipsy1	NA	pop	w3+	1	14_30	40_50	homemade	25'C	2014-03-01	05_03_20	21.0962
1064	864	tipsy1	NA	pop	w3+	1	14_30	40_50	homemade	25'C	2014-03-01	05_03_20	21.4183
1078	880	tipsy1	NA	pop	w3+	1	14_30	40_50	homemade	25'C	2014-03-01	05_03_20	21.468
1096	888	tipsy1	NA	pop	w3+	1	14_30	40_50	homemade	25'C	2014-03-01	05_03_20	21.5317
1098	930	tipsy1	NA	pop	w3+	1	14_30	40_50	homemade	25'C	2014-03-01	05_03_20	21.5397
1064	924	tipsy1	NA	pop	w3+	1	14_30	40_50	homemade	25'C	2014-03-01	05_03_20	21.4198
1070	940	tipsy1	NA	pop	w3+	1	14_30	40_50	homemade	25'C	2014-03-01	05_03_20	21.4413
1092	1024	tipsy1	NA	pop	w3+	1	14_30	40_50	homemade	25'C	2014-03-01	05_03_20	21.5208
1140	866	tipsy1	NA	pop	w3+	1	14_30	40_50	homemade	25'C	2014-03-01	05_03_20	21.6862
1156	868	tipsy1	NA	pop	w3+	1	14_30	40_50	homemade	25'C	2014-03-01	05_03_20	21.7426
1158	858	tipsy1	NA	pop	w3+	1	14_30	40_50	homemade	25'C	2014-03-01	05_03_20	21.7494
1166	870	tipsy1	NA	pop	w3+	1	14_30	40_50	homemade	25'C	2014-03-01	05_03_20	21.7779
1142	878	tipsy1	NA	pop	w3+	1	14_30	40_50	homemade	25'C	2014-03-01	05_03_20	21.6935
1150	896	tipsy1	NA	pop	w3+	1	14_30	40_50	homemade	25'C	2014-03-01	05_03_20	21.7221
1164	914	tipsy1	NA	pop	w3+	1	14_30	40_50	homemade	25'C	2014-03-01	05_03_20	21.7719
1172	946	tipsy1	NA	pop	w3+	1	14_30	40_50	homemade	25'C	2014-03-01	05_03_20	21.8008
1198	896	tipsy1	NA	pop	w3+	1	14_30	40_50	homemade	25'C	2014-03-01	05_03_20	21.8912
1214	866	tipsy1	NA	pop	w3+	1	14_30	40_50	homemade	25'C	2014-03-01	05_03_20	21.9469
1226	890	tipsy1	NA	pop	w3+	1	14_30	40_50	homemade	25'C	2014-03-01	05_03_20	21.9897
1198	988	tipsy1	NA	pop	w3+	1	14_30	40_50	homemade	25'C	2014-03-01	05_03_20	21.8934
1262	970	tipsy1	NA	pop	w3+	1	14_30	40_50	homemade	25'C	2014-03-01	05_03_20	22.1185
1274	1026	tipsy1	NA	pop	w3+	1	14_30	40_50	homemade	25'C	2014-03-01	05_03_20	22.1621
1374	1044	tipsy1	NA	pop	w3+	1	14_30	40_50	homemade	25'C	2014-03-01	05_03_20	22.5148
1436	1026	tipsy1	NA	pop	w3+	1	14_30	40_50	homemade	25'C	2014-03-01	05_03_20	22.7328
1404	984	tipsy1	NA	pop	w3+	1	14_30	40_50	homemade	25'C	2014-03-01	05_03_20	22.6191
1358	904	tipsy1	NA	pop	w3+	1	14_30	40_50	homemade	25'C	2014-03-01	05_03_20	22.4551
1350	892	tipsy1	NA	pop	w3+	1	14_30	40_50	homemade	25'C	2014-03-01	05_03_20	22.4267
1356	878	tipsy1	NA	pop	w3+	1	14_30	40_50	homemade	25'C	2014-03-01	05_03_20	22.4475
1394	878	tipsy1	NA	pop	w3+	1	14_30	40_50	homemade	25'C	2014-03-01	05_03_20	22.5814
1470	872	tipsy1	NA	pop	w3+	1	14_30	40_50	homemade	25'C	2014-03-01	05_03_20	22.849
1576	860	tipsy1	NA	pop	w3+	1	14_30	40_50	homemade	25'C	2014-03-01	05_03_20	23.2222
1582	860	tipsy1	NA	pop	w3+	1	14_30	40_50	homemade	25'C	2014-03-01	05_03_20	23.2433
176	978	tipsy2	NA	pop	w3+	2	10_00	40_50	homemade	25'C	2014-03-01	06_03_20	17.9151
158	994	tipsy2	NA	pop	w3+	2	10_00	40_50	homemade	25'C	2014-03-01	06_03_20	17.8534
230	1004	tipsy2	NA	pop	w3+	2	10_00	40_50	homemade	25'C	2014-03-01	06_03_20	18.0983
250	910	tipsy2	NA	pop	w3+	2	10_00	40_50	homemade	25'C	2014-03-01	06_03_20	18.1689
398	888	tipsy2	NA	pop	w3+	2	10_00	40_50	homemade	25'C	2014-03-01	06_03_20	18.6735
456	1040	tipsy2	NA	pop	w3+	2	10_00	40_50	homemade	25'C	2014-03-01	06_03_20	18.8672
478	1026	tipsy2	NA	pop	w3+	2	10_00	40_50	homemade	25'C	2014-03-01	06_03_20	18.9425
904	972	tipsy2	NA	pop	w3+	2	10_00	40_50	homemade	25'C	2014-03-01	06_03_20	20.3948
948	964	tipsy2	NA	pop	w3+	2	10_00	40_50	homemade	25'C	2014-03-01	06_03_20	20.5449
980	992	tipsy2	NA	pop	w3+	2	10_00	40_50	homemade	25'C	2014-03-01	06_03_20	20.6532
982	916	tipsy2	NA	pop	w3+	2	10_00	40_50	homemade	25'C	2014-03-01	06_03_20	20.6619
940	894	tipsy2	NA	pop	w3+	2	10_00	40_50	homemade	25'C	2014-03-01	06_03_20	20.5195
918	880	tipsy2	NA	pop	w3+	2	10_00	40_50	homemade	25'C	2014-03-01	06_03_20	20.4449
876	860	tipsy2	NA	pop	w3+	2	10_00	40_50	homemade	25'C	2014-03-01	06_03_20	20.3023
1106	1004	tipsy2	NA	pop	w3+	2	10_00	40_50	homemade	25'C	2014-03-01	06_03_20	21.082
1098	944	tipsy2	NA	pop	w3+	2	10_00	40_50	homemade	25'C	2014-03-01	06_03_20	21.0563
1112	922	tipsy2	NA	pop	w3+	2	10_00	40_50	homemade	25'C	2014-03-01	06_03_20	21.1046
1122	880	tipsy2	NA	pop	w3+	2	10_00	40_50	homemade	25'C	2014-03-01	06_03_20	21.1397
1156	838	tipsy2	NA	pop	w3+	2	10_00	40_50	homemade	25'C	2014-03-01	06_03_20	21.2566
1018	874	tipsy2	NA	pop	w3+	2	10_00	40_50	homemade	25'C	2014-03-01	06_03_20	20.7856
1042	856	tipsy2	NA	pop	w3+	2	10_00	40_50	homemade	25'C	2014-03-01	06_03_20	20.8678
1068	834	tipsy2	NA	pop	w3+	2	10_00	40_50	homemade	25'C	2014-03-01	06_03_20	20.957
1216	946	tipsy2	NA	pop	w3+	2	10_00	40_50	homemade	25'C	2014-03-01	06_03_20	21.4582
1312	1038	tipsy2	NA	pop	w3+	2	10_00	40_50	homemade	25'C	2014-03-01	06_03_20	21.7828
1300	992	tipsy2	NA	pop	w3+	2	10_00	40_50	homemade	25'C	2014-03-01	06_03_20	21.7431
1294	954	tipsy2	NA	pop	w3+	2	10_00	40_50	homemade	25'C	2014-03-01	06_03_20	21.7236
1342	1000	tipsy2	NA	pop	w3+	2	10_00	40_50	homemade	25'C	2014-03-01	06_03_20	21.8859
1388	1026	tipsy2	NA	pop	w3+	2	10_00	40_50	homemade	25'C	2014-03-01	06_03_20	22.042
1402	1004	tipsy2	NA	pop	w3+	2	10_00	40_50	homemade	25'C	2014-03-01	06_03_20	22.0902
1404	888	tipsy2	NA	pop	w3+	2	10_00	40_50	homemade	25'C	2014-03-01	06_03_20	22.1
1462	892	tipsy2	NA	pop	w3+	2	10_00	40_50	homemade	25'C	2014-03-01	06_03_20	22.2975
1610	882	tipsy2	NA	pop	w3+	2	10_00	40_50	homemade	25'C	2014-03-01	06_03_20	22.8018
1700	982	tipsy2	NA	pop	w3+	2	10_00	40_50	homemade	25'C	2014-03-01	06_03_20	23.1058
1692	930	tipsy2	NA	pop	w3+	2	10_00	40_50	homemade	25'C	2014-03-01	06_03_20	23.0799
1682	870	tipsy2	NA	pop	w3+	2	10_00	40_50	homemade	25'C	2014-03-01	06_03_20	23.0473
1650	860	tipsy2	NA	pop	w3+	2	10_00	40_50	homemade	25'C	2014-03-01	06_03_20	22.9386
1664	840	tipsy2	NA	pop	w3+	2	10_00	40_50	homemade	25'C	2014-03-01	06_03_20	22.9868
1708	838	tipsy2	NA	pop	w3+	2	10_00	40_50	homemade	25'C	2014-03-01	06_03_20	23.1367
1804	860	tipsy2	NA	pop	w3+	2	10_00	40_50	homemade	25'C	2014-03-01	06_03_20	23.4631
1824	840	tipsy2	NA	pop	w3+	2	10_00	40_50	homemade	25'C	2014-03-01	06_03_20	23.5318
1884	1030	tipsy2	NA	pop	w3+	2	10_00	40_50	homemade	25'C	2014-03-01	06_03_20	23.7312
1880	898	tipsy2	NA	pop	w3+	2	10_00	40_50	homemade	25'C	2014-03-01	06_03_20	23.721
1932	858	tipsy2	NA	pop	w3+	2	10_00	40_50	homemade	25'C	2014-03-01	06_03_20	23.8992
1956	834	tipsy2	NA	pop	w3+	2	10_00	40_50	homemade	25'C	2014-03-01	06_03_20	23.9815
2032	846	tipsy2	NA	pop	w3+	2	10_00	40_50	homemade	25'C	2014-03-01	06_03_20	24.2401
2076	830	tipsy2	NA	pop	w3+	2	10_00	40_50	homemade	25'C	2014-03-01	06_03_20	24.3904
2132	834	tipsy2	NA	pop	w3+	2	10_00	40_50	homemade	25'C	2014-03-01	06_03_20	24.581
2202	840	tipsy2	NA	pop	w3+	2	10_00	40_50	homemade	25'C	2014-03-01	06_03_20	24.8193
2390	860	tipsy2	NA	pop	w3+	2	10_00	40_50	homemade	25'C	2014-03-01	06_03_20	25.4591
2412	836	tipsy2	NA	pop	w3+	2	10_00	40_50	homemade	25'C	2014-03-01	06_03_20	25.5346
198	1064	tipsy3	NA	pop	w3+	3	11_30	20_30	homemade	25'C	2014-03-01	09_03_20	17.7233
400	958	tipsy3	NA	pop	w3+	3	11_30	20_30	homemade	25'C	2014-03-01	09_03_20	18.4155
694	1016	tipsy3	NA	pop	w3+	3	11_30	20_30	homemade	25'C	2014-03-01	09_03_20	19.4108
652	890	tipsy3	NA	pop	w3+	3	11_30	20_30	homemade	25'C	2014-03-01	09_03_20	19.2753
830	996	tipsy3	NA	pop	w3+	3	11_30	20_30	homemade	25'C	2014-03-01	09_03_20	19.8739
840	956	tipsy3	NA	pop	w3+	3	11_30	20_30	homemade	25'C	2014-03-01	09_03_20	19.9101
950	886	tipsy3	NA	pop	w3+	3	11_30	20_30	homemade	25'C	2014-03-01	09_03_20	20.2878
1034	912	tipsy3	NA	pop	w3+	3	11_30	20_30	homemade	25'C	2014-03-01	09_03_20	20.5716
1082	1004	tipsy3	NA	pop	w3+	3	11_30	20_30	homemade	25'C	2014-03-01	09_03_20	20.7294
1048	1050	tipsy3	NA	pop	w3+	3	11_30	20_30	homemade	25'C	2014-03-01	09_03_20	20.6113
1228	1088	tipsy3	NA	pop	w3+	3	11_30	20_30	homemade	25'C	2014-03-01	09_03_20	21.2205
1266	1040	tipsy3	NA	pop	w3+	3	11_30	20_30	homemade	25'C	2014-03-01	09_03_20	21.3523
1282	1014	tipsy3	NA	pop	w3+	3	11_30	20_30	homemade	25'C	2014-03-01	09_03_20	21.4082
1310	1010	tipsy3	NA	pop	w3+	3	11_30	20_30	homemade	25'C	2014-03-01	09_03_20	21.5035
1280	970	tipsy3	NA	pop	w3+	3	11_30	20_30	homemade	25'C	2014-03-01	09_03_20	21.4039
1352	962	tipsy3	NA	pop	w3+	3	11_30	20_30	homemade	25'C	2014-03-01	09_03_20	21.6489
1406	1066	tipsy3	NA	pop	w3+	3	11_30	20_30	homemade	25'C	2014-03-01	09_03_20	21.8264
1714	930	tipsy3	NA	pop	w3+	3	11_30	20_30	homemade	25'C	2014-03-01	09_03_20	22.8803
2250	986	tipsy3	NA	pop	w3+	3	11_30	20_30	homemade	25'C	2014-03-01	09_03_20	24.6978
2534	986	tipsy3	NA	pop	w3+	3	11_30	20_30	homemade	25'C	2014-03-01	09_03_20	25.6624
210	926	tipsy4	NA	pop	w3+	4	13_00	60_70	homemade	25'C	2014-03-01	10_03_20	17.9676
238	1024	tipsy4	NA	pop	w3+	4	13_00	60_70	homemade	25'C	2014-03-01	10_03_20	18.0667
248	1052	tipsy4	NA	pop	w3+	4	13_00	60_70	homemade	25'C	2014-03-01	10_03_20	18.1019
292	1000	tipsy4	NA	pop	w3+	4	13_00	60_70	homemade	25'C	2014-03-01	10_03_20	18.2533
588	956	tipsy4	NA	pop	w3+	4	13_00	60_70	homemade	25'C	2014-03-01	10_03_20	19.2783
714	922	tipsy4	NA	pop	w3+	4	13_00	60_70	homemade	25'C	2014-03-01	10_03_20	19.7142
748	914	tipsy4	NA	pop	w3+	4	13_00	60_70	homemade	25'C	2014-03-01	10_03_20	19.8319
782	940	tipsy4	NA	pop	w3+	4	13_00	60_70	homemade	25'C	2014-03-01	10_03_20	19.9503
806	944	tipsy4	NA	pop	w3+	4	13_00	60_70	homemade	25'C	2014-03-01	10_03_20	20.0335
754	1008	tipsy4	NA	pop	w3+	4	13_00	60_70	homemade	25'C	2014-03-01	10_03_20	19.8546
728	1038	tipsy4	NA	pop	w3+	4	13_00	60_70	homemade	25'C	2014-03-01	10_03_20	19.7651
746	1054	tipsy4	NA	pop	w3+	4	13_00	60_70	homemade	25'C	2014-03-01	10_03_20	19.8278
672	1088	tipsy4	NA	pop	w3+	4	13_00	60_70	homemade	25'C	2014-03-01	10_03_20	19.5721
766	1114	tipsy4	NA	pop	w3+	4	13_00	60_70	homemade	25'C	2014-03-01	10_03_20	19.8984
840	1030	tipsy4	NA	pop	w3+	4	13_00	60_70	homemade	25'C	2014-03-01	10_03_20	20.1531
876	1028	tipsy4	NA	pop	w3+	4	13_00	60_70	homemade	25'C	2014-03-01	10_03_20	20.2778
944	1076	tipsy4	NA	pop	w3+	4	13_00	60_70	homemade	25'C	2014-03-01	10_03_20	20.5145
1048	1118	tipsy4	NA	pop	w3+	4	13_00	60_70	homemade	25'C	2014-03-01	10_03_20	20.8758
1060	1118	tipsy4	NA	pop	w3+	4	13_00	60_70	homemade	25'C	2014-03-01	10_03_20	20.9174
1064	1132	tipsy4	NA	pop	w3+	4	13_00	60_70	homemade	25'C	2014-03-01	10_03_20	20.9315
1078	1122	tipsy4	NA	pop	w3+	4	13_00	60_70	homemade	25'C	2014-03-01	10_03_20	20.9798
1092	1128	tipsy4	NA	pop	w3+	4	13_00	60_70	homemade	25'C	2014-03-01	10_03_20	21.0285
1076	978	tipsy4	NA	pop	w3+	4	13_00	60_70	homemade	25'C	2014-03-01	10_03_20	20.9699
1112	982	tipsy4	NA	pop	w3+	4	13_00	60_70	homemade	25'C	2014-03-01	10_03_20	21.0948
1108	912	tipsy4	NA	pop	w3+	4	13_00	60_70	homemade	25'C	2014-03-01	10_03_20	21.0795
1124	916	tipsy4	NA	pop	w3+	4	13_00	60_70	homemade	25'C	2014-03-01	10_03_20	21.135
1182	914	tipsy4	NA	pop	w3+	4	13_00	60_70	homemade	25'C	2014-03-01	10_03_20	21.336
1228	926	tipsy4	NA	pop	w3+	4	13_00	60_70	homemade	25'C	2014-03-01	10_03_20	21.4957
1160	1028	tipsy4	NA	pop	w3+	4	13_00	60_70	homemade	25'C	2014-03-01	10_03_20	21.2621
1176	1044	tipsy4	NA	pop	w3+	4	13_00	60_70	homemade	25'C	2014-03-01	10_03_20	21.3179
1152	1094	tipsy4	NA	pop	w3+	4	13_00	60_70	homemade	25'C	2014-03-01	10_03_20	21.2357
1172	1100	tipsy4	NA	pop	w3+	4	13_00	60_70	homemade	25'C	2014-03-01	10_03_20	21.3051
1178	1116	tipsy4	NA	pop	w3+	4	13_00	60_70	homemade	25'C	2014-03-01	10_03_20	21.3263
1184	1078	tipsy4	NA	pop	w3+	4	13_00	60_70	homemade	25'C	2014-03-01	10_03_20	21.3463
1196	1054	tipsy4	NA	pop	w3+	4	13_00	60_70	homemade	25'C	2014-03-01	10_03_20	21.3874
1242	1090	tipsy4	NA	pop	w3+	4	13_00	60_70	homemade	25'C	2014-03-01	10_03_20	21.5475
1246	1074	tipsy4	NA	pop	w3+	4	13_00	60_70	homemade	25'C	2014-03-01	10_03_20	21.5611
1228	1074	tipsy4	NA	pop	w3+	4	13_00	60_70	homemade	25'C	2014-03-01	10_03_20	21.4987
1244	1054	tipsy4	NA	pop	w3+	4	13_00	60_70	homemade	25'C	2014-03-01	10_03_20	21.5537
1232	1040	tipsy4	NA	pop	w3+	4	13_00	60_70	homemade	25'C	2014-03-01	10_03_20	21.5119
1222	1032	tipsy4	NA	pop	w3+	4	13_00	60_70	homemade	25'C	2014-03-01	10_03_20	21.477
1246	1012	tipsy4	NA	pop	w3+	4	13_00	60_70	homemade	25'C	2014-03-01	10_03_20	21.5598
1294	1038	tipsy4	NA	pop	w3+	4	13_00	60_70	homemade	25'C	2014-03-01	10_03_20	21.7267
1316	1032	tipsy4	NA	pop	w3+	4	13_00	60_70	homemade	25'C	2014-03-01	10_03_20	21.8028
1312	1088	tipsy4	NA	pop	w3+	4	13_00	60_70	homemade	25'C	2014-03-01	10_03_20	21.7901
1268	930	tipsy4	NA	pop	w3+	4	13_00	60_70	homemade	25'C	2014-03-01	10_03_20	21.6344
1266	918	tipsy4	NA	pop	w3+	4	13_00	60_70	homemade	25'C	2014-03-01	10_03_20	21.6272
1302	938	tipsy4	NA	pop	w3+	4	13_00	60_70	homemade	25'C	2014-03-01	10_03_20	21.7524
1304	960	tipsy4	NA	pop	w3+	4	13_00	60_70	homemade	25'C	2014-03-01	10_03_20	21.7597
1286	952	tipsy4	NA	pop	w3+	4	13_00	60_70	homemade	25'C	2014-03-01	10_03_20	21.6972
1362	1126	tipsy4	NA	pop	w3+	4	13_00	60_70	homemade	25'C	2014-03-01	10_03_20	21.9642
1382	1128	tipsy4	NA	pop	w3+	4	13_00	60_70	homemade	25'C	2014-03-01	10_03_20	22.0335
1396	1134	tipsy4	NA	pop	w3+	4	13_00	60_70	homemade	25'C	2014-03-01	10_03_20	22.0822
1398	1120	tipsy4	NA	pop	w3+	4	13_00	60_70	homemade	25'C	2014-03-01	10_03_20	22.0888
1388	1112	tipsy4	NA	pop	w3+	4	13_00	60_70	homemade	25'C	2014-03-01	10_03_20	22.054
1402	996	tipsy4	NA	pop	w3+	4	13_00	60_70	homemade	25'C	2014-03-01	10_03_20	22.1001
1386	966	tipsy4	NA	pop	w3+	4	13_00	60_70	homemade	25'C	2014-03-01	10_03_20	22.044
1372	938	tipsy4	NA	pop	w3+	4	13_00	60_70	homemade	25'C	2014-03-01	10_03_20	21.995
1452	1004	tipsy4	NA	pop	w3+	4	13_00	60_70	homemade	25'C	2014-03-01	10_03_20	22.2736
1520	1062	tipsy4	NA	pop	w3+	4	13_00	60_70	homemade	25'C	2014-03-01	10_03_20	22.5104
1544	1060	tipsy4	NA	pop	w3+	4	13_00	60_70	homemade	25'C	2014-03-01	10_03_20	22.5935
1542	1000	tipsy4	NA	pop	w3+	4	13_00	60_70	homemade	25'C	2014-03-01	10_03_20	22.5854
1540	970	tipsy4	NA	pop	w3+	4	13_00	60_70	homemade	25'C	2014-03-01	10_03_20	22.5778
1662	926	tipsy4	NA	pop	w3+	4	13_00	60_70	homemade	25'C	2014-03-01	10_03_20	22.9997
1718	1056	tipsy4	NA	pop	w3+	4	13_00	60_70	homemade	25'C	2014-03-01	10_03_20	23.1965
1692	1072	tipsy4	NA	pop	w3+	4	13_00	60_70	homemade	25'C	2014-03-01	10_03_20	23.1067
1960	1006	tipsy4	NA	pop	w3+	4	13_00	60_70	homemade	25'C	2014-03-01	10_03_20	24.0341
1970	1116	tipsy4	NA	pop	w3+	4	13_00	60_70	homemade	25'C	2014-03-01	10_03_20	24.0711
2044	1110	tipsy4	NA	pop	w3+	4	13_00	60_70	homemade	25'C	2014-03-01	10_03_20	24.3274
2084	948	tipsy4	NA	pop	w3+	4	13_00	60_70	homemade	25'C	2014-03-01	10_03_20	24.4627
194	1004	tipsy5	NA	pop	w3+	5	11_30	40_50	homemade	25'C	2014-03-01	11_03_20	18.1773
194	946	tipsy5	NA	pop	w3+	5	11_30	40_50	homemade	25'C	2014-03-01	11_03_20	18.1754
328	1028	tipsy5	NA	pop	w3+	5	11_30	40_50	homemade	25'C	2014-03-01	11_03_20	18.6506
442	1030	tipsy5	NA	pop	w3+	5	11_30	40_50	homemade	25'C	2014-03-01	11_03_20	19.0526
564	930	tipsy5	NA	pop	w3+	5	11_30	40_50	homemade	25'C	2014-03-01	11_03_20	19.4796
570	940	tipsy5	NA	pop	w3+	5	11_30	40_50	homemade	25'C	2014-03-01	11_03_20	19.5011
670	1074	tipsy5	NA	pop	w3+	5	11_30	40_50	homemade	25'C	2014-03-01	11_03_20	19.858
676	984	tipsy5	NA	pop	w3+	5	11_30	40_50	homemade	25'C	2014-03-01	11_03_20	19.8763
704	936	tipsy5	NA	pop	w3+	5	11_30	40_50	homemade	25'C	2014-03-01	11_03_20	19.9734
720	944	tipsy5	NA	pop	w3+	5	11_30	40_50	homemade	25'C	2014-03-01	11_03_20	20.0301
732	934	tipsy5	NA	pop	w3+	5	11_30	40_50	homemade	25'C	2014-03-01	11_03_20	20.0721
740	964	tipsy5	NA	pop	w3+	5	11_30	40_50	homemade	25'C	2014-03-01	11_03_20	20.1013
774	922	tipsy5	NA	pop	w3+	5	11_30	40_50	homemade	25'C	2014-03-01	11_03_20	20.2198
964	1112	tipsy5	NA	pop	w3+	5	11_30	40_50	homemade	25'C	2014-03-01	11_03_20	20.896
994	1128	tipsy5	NA	pop	w3+	5	11_30	40_50	homemade	25'C	2014-03-01	11_03_20	21.0023
1006	1136	tipsy5	NA	pop	w3+	5	11_30	40_50	homemade	25'C	2014-03-01	11_03_20	21.0448
1040	1146	tipsy5	NA	pop	w3+	5	11_30	40_50	homemade	25'C	2014-03-01	11_03_20	21.1651
1022	1070	tipsy5	NA	pop	w3+	5	11_30	40_50	homemade	25'C	2014-03-01	11_03_20	21.0991
1046	982	tipsy5	NA	pop	w3+	5	11_30	40_50	homemade	25'C	2014-03-01	11_03_20	21.1809
1082	1130	tipsy5	NA	pop	w3+	5	11_30	40_50	homemade	25'C	2014-03-01	11_03_20	21.3126
1110	1126	tipsy5	NA	pop	w3+	5	11_30	40_50	homemade	25'C	2014-03-01	11_03_20	21.4112
1164	1138	tipsy5	NA	pop	w3+	5	11_30	40_50	homemade	25'C	2014-03-01	11_03_20	21.602
1148	1070	tipsy5	NA	pop	w3+	5	11_30	40_50	homemade	25'C	2014-03-01	11_03_20	21.5434
1146	974	tipsy5	NA	pop	w3+	5	11_30	40_50	homemade	25'C	2014-03-01	11_03_20	21.5332
1174	976	tipsy5	NA	pop	w3+	5	11_30	40_50	homemade	25'C	2014-03-01	11_03_20	21.632
1196	1026	tipsy5	NA	pop	w3+	5	11_30	40_50	homemade	25'C	2014-03-01	11_03_20	21.7112
1238	1004	tipsy5	NA	pop	w3+	5	11_30	40_50	homemade	25'C	2014-03-01	11_03_20	21.8586
1232	950	tipsy5	NA	pop	w3+	5	11_30	40_50	homemade	25'C	2014-03-01	11_03_20	21.8357
1252	954	tipsy5	NA	pop	w3+	5	11_30	40_50	homemade	25'C	2014-03-01	11_03_20	21.9064
1432	1102	tipsy5	NA	pop	w3+	5	11_30	40_50	homemade	25'C	2014-03-01	11_03_20	22.5459
1446	970	tipsy5	NA	pop	w3+	5	11_30	40_50	homemade	25'C	2014-03-01	11_03_20	22.5909
1464	982	tipsy5	NA	pop	w3+	5	11_30	40_50	homemade	25'C	2014-03-01	11_03_20	22.6548
1486	1014	tipsy5	NA	pop	w3+	5	11_30	40_50	homemade	25'C	2014-03-01	11_03_20	22.7334
1486	1046	tipsy5	NA	pop	w3+	5	11_30	40_50	homemade	25'C	2014-03-01	11_03_20	22.7345
1574	1066	tipsy5	NA	pop	w3+	5	11_30	40_50	homemade	25'C	2014-03-01	11_03_20	23.0454
1564	1054	tipsy5	NA	pop	w3+	5	11_30	40_50	homemade	25'C	2014-03-01	11_03_20	23.0098
1542	968	tipsy5	NA	pop	w3+	5	11_30	40_50	homemade	25'C	2014-03-01	11_03_20	22.9294
1668	1008	tipsy5	NA	pop	w3+	5	11_30	40_50	homemade	25'C	2014-03-01	11_03_20	23.375
1668	1110	tipsy5	NA	pop	w3+	5	11_30	40_50	homemade	25'C	2014-03-01	11_03_20	23.3783
1852	1056	tipsy5	NA	pop	w3+	5	11_30	40_50	homemade	25'C	2014-03-01	11_03_20	24.0254
1856	964	tipsy5	NA	pop	w3+	5	11_30	40_50	homemade	25'C	2014-03-01	11_03_20	24.0365
1916	1150	tipsy5	NA	pop	w3+	5	11_30	40_50	homemade	25'C	2014-03-01	11_03_20	24.2541
2114	972	tipsy5	NA	pop	w3+	5	11_30	40_50	homemade	25'C	2014-03-01	11_03_20	24.9465
2416	1004	tipsy5	NA	pop	w3+	5	11_30	40_50	homemade	25'C	2014-03-01	11_03_20	26.0124
2434	1030	tipsy5	NA	pop	w3+	5	11_30	40_50	homemade	25'C	2014-03-01	11_03_20	26.0767

## Sheet: flat vs tube
X	Y	id	T	genotype	infection	replica	time	humidity	ambient_temp	food	rearing_Temp	Age	exp_date	TempEst	gradient_machine
285	1833	a1	NA	cs	w2+	1	11_30	49	23.6	homemade	25'C	2014-07-01	24_03_20	13.1481	flat
399	1840	a1	NA	cs	w2+	1	11_30	49	23.6	homemade	25'C	2014-07-01	24_03_20	13.5188	flat
453	1825	a1	NA	cs	w2+	1	11_30	49	23.6	homemade	25'C	2014-07-01	24_03_20	13.6944	flat
540	1793	a1	NA	cs	w2+	1	11_30	49	23.6	homemade	25'C	2014-07-01	24_03_20	13.9775	flat
731	1827	a1	NA	cs	w2+	1	11_30	49	23.6	homemade	25'C	2014-07-01	24_03_20	14.5985	flat
911	1791	a1	NA	cs	w2+	1	11_30	49	23.6	homemade	25'C	2014-07-01	24_03_20	15.184	flat
1093	1788	a1	NA	cs	w2+	1	11_30	49	23.6	homemade	25'C	2014-07-01	24_03_20	15.7758	flat
1121	1804	a1	NA	cs	w2+	1	11_30	49	23.6	homemade	25'C	2014-07-01	24_03_20	15.8668	flat
1289	1833	a1	NA	cs	w2+	1	11_30	49	23.6	homemade	25'C	2014-07-01	24_03_20	16.413	flat
1389	1833	a1	NA	cs	w2+	1	11_30	49	23.6	homemade	25'C	2014-07-01	24_03_20	16.7382	flat
1471	1800	a1	NA	cs	w2+	1	11_30	49	23.6	homemade	25'C	2014-07-01	24_03_20	17.005	flat
1576	1786	a1	NA	cs	w2+	1	11_30	49	23.6	homemade	25'C	2014-07-01	24_03_20	17.3465	flat
1602	1789	a1	NA	cs	w2+	1	11_30	49	23.6	homemade	25'C	2014-07-01	24_03_20	17.431	flat
1620	1801	a1	NA	cs	w2+	1	11_30	49	23.6	homemade	25'C	2014-07-01	24_03_20	17.4895	flat
1732	1793	a1	NA	cs	w2+	1	11_30	49	23.6	homemade	25'C	2014-07-01	24_03_20	17.8537	flat
1790	1833	a1	NA	cs	w2+	1	11_30	49	23.6	homemade	25'C	2014-07-01	24_03_20	18.0422	flat
1810	1832	a1	NA	cs	w2+	1	11_30	49	23.6	homemade	25'C	2014-07-01	24_03_20	18.1072	flat
1830	1789	a1	NA	cs	w2+	1	11_30	49	23.6	homemade	25'C	2014-07-01	24_03_20	18.1724	flat
1854	1830	a1	NA	cs	w2+	1	11_30	49	23.6	homemade	25'C	2014-07-01	24_03_20	18.2503	flat
1918	1808	a1	NA	cs	w2+	1	11_30	49	23.6	homemade	25'C	2014-07-01	24_03_20	18.4585	flat
1936	1830	a1	NA	cs	w2+	1	11_30	49	23.6	homemade	25'C	2014-07-01	24_03_20	18.517	flat
2057	1808	a1	NA	cs	w2+	1	11_30	49	23.6	homemade	25'C	2014-07-01	24_03_20	18.9105	flat
2066	1804	a1	NA	cs	w2+	1	11_30	49	23.6	homemade	25'C	2014-07-01	24_03_20	18.9398	flat
2061	1788	a1	NA	cs	w2+	1	11_30	49	23.6	homemade	25'C	2014-07-01	24_03_20	18.9236	flat
2288	1824	a1	NA	cs	w2+	1	11_30	49	23.6	homemade	25'C	2014-07-01	24_03_20	19.6616	flat
2301	1814	a1	NA	cs	w2+	1	11_30	49	23.6	homemade	25'C	2014-07-01	24_03_20	19.704	flat
2426	1794	a1	NA	cs	w2+	1	11_30	49	23.6	homemade	25'C	2014-07-01	24_03_20	20.1105	flat
2476	1824	a1	NA	cs	w2+	1	11_30	49	23.6	homemade	25'C	2014-07-01	24_03_20	20.273	flat
2506	1796	a1	NA	cs	w2+	1	11_30	49	23.6	homemade	25'C	2014-07-01	24_03_20	20.3707	flat
2936	1828	a1	NA	cs	w2+	1	11_30	49	23.6	homemade	25'C	2014-07-01	24_03_20	21.7688	flat
3185	1788	a1	NA	cs	w2+	1	11_30	49	23.6	homemade	25'C	2014-07-01	24_03_20	22.5787	flat
3840	1810	a1	NA	cs	w2+	1	11_30	49	23.6	homemade	25'C	2014-07-01	24_03_20	24.7086	flat
228	1839	a1	NA	cs	w2+	1	11_30	49	23.6	homemade	25'C	2014-07-01	24_03_20	12.9627	flat
605	1682	a2	NA	cs	w2+	2	11_30	52	23.9	homemade	25'C	2014-07-01	25_03_20	14.3899	flat
676	1731	a2	NA	cs	w2+	2	11_30	52	23.9	homemade	25'C	2014-07-01	25_03_20	14.6234	flat
748	1710	a2	NA	cs	w2+	2	11_30	52	23.9	homemade	25'C	2014-07-01	25_03_20	14.8646	flat
1036	1697	a2	NA	cs	w2+	2	11_30	52	23.9	homemade	25'C	2014-07-01	25_03_20	15.8251	flat
1147	1674	a2	NA	cs	w2+	2	11_30	52	23.9	homemade	25'C	2014-07-01	25_03_20	16.1965	flat
1252	1707	a2	NA	cs	w2+	2	11_30	52	23.9	homemade	25'C	2014-07-01	25_03_20	16.5443	flat
1375	1709	a2	NA	cs	w2+	2	11_30	52	23.9	homemade	25'C	2014-07-01	25_03_20	16.954	flat
1427	1705	a2	NA	cs	w2+	2	11_30	52	23.9	homemade	25'C	2014-07-01	25_03_20	17.1275	flat
1481	1710	a2	NA	cs	w2+	2	11_30	52	23.9	homemade	25'C	2014-07-01	25_03_20	17.3072	flat
1499	1694	a2	NA	cs	w2+	2	11_30	52	23.9	homemade	25'C	2014-07-01	25_03_20	17.3681	flat
1519	1673	a2	NA	cs	w2+	2	11_30	52	23.9	homemade	25'C	2014-07-01	25_03_20	17.4361	flat
1569	1711	a2	NA	cs	w2+	2	11_30	52	23.9	homemade	25'C	2014-07-01	25_03_20	17.6003	flat
1578	1693	a2	NA	cs	w2+	2	11_30	52	23.9	homemade	25'C	2014-07-01	25_03_20	17.6315	flat
1703	1702	a2	NA	cs	w2+	2	11_30	52	23.9	homemade	25'C	2014-07-01	25_03_20	18.0474	flat
1706	1677	a2	NA	cs	w2+	2	11_30	52	23.9	homemade	25'C	2014-07-01	25_03_20	18.059	flat
1730	1671	a2	NA	cs	w2+	2	11_30	52	23.9	homemade	25'C	2014-07-01	25_03_20	18.1393	flat
1814	1670	a2	NA	cs	w2+	2	11_30	52	23.9	homemade	25'C	2014-07-01	25_03_20	18.4193	flat
1910	1673	a2	NA	cs	w2+	2	11_30	52	23.9	homemade	25'C	2014-07-01	25_03_20	18.739	flat
1937	1659	a2	NA	cs	w2+	2	11_30	52	23.9	homemade	25'C	2014-07-01	25_03_20	18.8299	flat
1981	1695	a2	NA	cs	w2+	2	11_30	52	23.9	homemade	25'C	2014-07-01	25_03_20	18.9742	flat
1997	1658	a2	NA	cs	w2+	2	11_30	52	23.9	homemade	25'C	2014-07-01	25_03_20	19.0299	flat
2005	1665	a2	NA	cs	w2+	2	11_30	52	23.9	homemade	25'C	2014-07-01	25_03_20	19.0561	flat
2041	1698	a2	NA	cs	w2+	2	11_30	52	23.9	homemade	25'C	2014-07-01	25_03_20	19.174	flat
2037	1659	a2	NA	cs	w2+	2	11_30	52	23.9	homemade	25'C	2014-07-01	25_03_20	19.1631	flat
2082	1682	a2	NA	cs	w2+	2	11_30	52	23.9	homemade	25'C	2014-07-01	25_03_20	19.3116	flat
2167	1665	a2	NA	cs	w2+	2	11_30	52	23.9	homemade	25'C	2014-07-01	25_03_20	19.5959	flat
2173	1653	a2	NA	cs	w2+	2	11_30	52	23.9	homemade	25'C	2014-07-01	25_03_20	19.6166	flat
2263	1697	a2	NA	cs	w2+	2	11_30	52	23.9	homemade	25'C	2014-07-01	25_03_20	19.9138	flat
2314	1666	a2	NA	cs	w2+	2	11_30	52	23.9	homemade	25'C	2014-07-01	25_03_20	20.0857	flat
2426	1679	a2	NA	cs	w2+	2	11_30	52	23.9	homemade	25'C	2014-07-01	25_03_20	20.4581	flat
2437	1649	a2	NA	cs	w2+	2	11_30	52	23.9	homemade	25'C	2014-07-01	25_03_20	20.4966	flat
2537	1659	a2	NA	cs	w2+	2	11_30	52	23.9	homemade	25'C	2014-07-01	25_03_20	20.8292	flat
3018	1639	a2	NA	cs	w2+	2	11_30	52	23.9	homemade	25'C	2014-07-01	25_03_20	22.4333	flat
3042	1640	a2	NA	cs	w2+	2	11_30	52	23.9	homemade	25'C	2014-07-01	25_03_20	22.5132	flat
3149	1640	a2	NA	cs	w2+	2	11_30	52	23.9	homemade	25'C	2014-07-01	25_03_20	22.8697	flat
349	1707	a3	NA	cs	w2+	3	14_30	61	24.3	homemade	25'C	2014-07-01	25_03_20	13.357	flat
443	1707	a3	NA	cs	w2+	3	14_30	61	24.3	homemade	25'C	2014-07-01	25_03_20	13.683	flat
759	1716	a3	NA	cs	w2+	3	14_30	61	24.3	homemade	25'C	2014-07-01	25_03_20	14.7781	flat
756	1700	a3	NA	cs	w2+	3	14_30	61	24.3	homemade	25'C	2014-07-01	25_03_20	14.7692	flat
779	1693	a3	NA	cs	w2+	3	14_30	61	24.3	homemade	25'C	2014-07-01	25_03_20	14.8496	flat
781	1716	a3	NA	cs	w2+	3	14_30	61	24.3	homemade	25'C	2014-07-01	25_03_20	14.8544	flat
1037	1693	a3	NA	cs	w2+	3	14_30	61	24.3	homemade	25'C	2014-07-01	25_03_20	15.7444	flat
1112	1675	a3	NA	cs	w2+	3	14_30	61	24.3	homemade	25'C	2014-07-01	25_03_20	16.0062	flat
1125	1709	a3	NA	cs	w2+	3	14_30	61	24.3	homemade	25'C	2014-07-01	25_03_20	16.0481	flat
1309	1697	a3	NA	cs	w2+	3	14_30	61	24.3	homemade	25'C	2014-07-01	25_03_20	16.6874	flat
1341	1687	a3	NA	cs	w2+	3	14_30	61	24.3	homemade	25'C	2014-07-01	25_03_20	16.7993	flat
1515	1688	a3	NA	cs	w2+	3	14_30	61	24.3	homemade	25'C	2014-07-01	25_03_20	17.4026	flat
1707	1670	a3	NA	cs	w2+	3	14_30	61	24.3	homemade	25'C	2014-07-01	25_03_20	18.0702	flat
1810	1664	a3	NA	cs	w2+	3	14_30	61	24.3	homemade	25'C	2014-07-01	25_03_20	18.428	flat
1857	1670	a3	NA	cs	w2+	3	14_30	61	24.3	homemade	25'C	2014-07-01	25_03_20	18.5904	flat
1883	1659	a3	NA	cs	w2+	3	14_30	61	24.3	homemade	25'C	2014-07-01	25_03_20	18.6816	flat
1905	1646	a3	NA	cs	w2+	3	14_30	61	24.3	homemade	25'C	2014-07-01	25_03_20	18.7592	flat
1917	1674	a3	NA	cs	w2+	3	14_30	61	24.3	homemade	25'C	2014-07-01	25_03_20	18.7981	flat
2051	1679	a3	NA	cs	w2+	3	14_30	61	24.3	homemade	25'C	2014-07-01	25_03_20	19.2624	flat
2070	1668	a3	NA	cs	w2+	3	14_30	61	24.3	homemade	25'C	2014-07-01	25_03_20	19.3293	flat
2235	1668	a3	NA	cs	w2+	3	14_30	61	24.3	homemade	25'C	2014-07-01	25_03_20	19.9016	flat
2275	1672	a3	NA	cs	w2+	3	14_30	61	24.3	homemade	25'C	2014-07-01	25_03_20	20.0399	flat
2531	1632	a3	NA	cs	w2+	3	14_30	61	24.3	homemade	25'C	2014-07-01	25_03_20	20.9315	flat
2551	1632	a3	NA	cs	w2+	3	14_30	61	24.3	homemade	25'C	2014-07-01	25_03_20	21.0009	flat
2554	1651	a3	NA	cs	w2+	3	14_30	61	24.3	homemade	25'C	2014-07-01	25_03_20	21.0095	flat
2635	1640	a3	NA	cs	w2+	3	14_30	61	24.3	homemade	25'C	2014-07-01	25_03_20	21.2914	flat
2895	1617	a3	NA	cs	w2+	3	14_30	61	24.3	homemade	25'C	2014-07-01	25_03_20	22.1953	flat
204	1770	a4	NA	cs	w2+	4	11_30	55	24	homemade	25'C	2014-07-01	26_03_20	13.5192	flat
472	1796	a4	NA	cs	w2+	4	11_30	55	24	homemade	25'C	2014-07-01	26_03_20	14.3697	flat
645	1778	a4	NA	cs	w2+	4	11_30	55	24	homemade	25'C	2014-07-01	26_03_20	14.9199	flat
715	1755	a4	NA	cs	w2+	4	11_30	55	24	homemade	25'C	2014-07-01	26_03_20	15.143	flat
793	1788	a4	NA	cs	w2+	4	11_30	55	24	homemade	25'C	2014-07-01	26_03_20	15.3897	flat
788	1770	a4	NA	cs	w2+	4	11_30	55	24	homemade	25'C	2014-07-01	26_03_20	15.3744	flat
804	1755	a4	NA	cs	w2+	4	11_30	55	24	homemade	25'C	2014-07-01	26_03_20	15.4257	flat
817	1771	a4	NA	cs	w2+	4	11_30	55	24	homemade	25'C	2014-07-01	26_03_20	15.4665	flat
841	1787	a4	NA	cs	w2+	4	11_30	55	24	homemade	25'C	2014-07-01	26_03_20	15.5422	flat
852	1802	a4	NA	cs	w2+	4	11_30	55	24	homemade	25'C	2014-07-01	26_03_20	15.5767	flat
863	1779	a4	NA	cs	w2+	4	11_30	55	24	homemade	25'C	2014-07-01	26_03_20	15.6124	flat
863	1762	a4	NA	cs	w2+	4	11_30	55	24	homemade	25'C	2014-07-01	26_03_20	15.6129	flat
877	1787	a4	NA	cs	w2+	4	11_30	55	24	homemade	25'C	2014-07-01	26_03_20	15.6566	flat
877	1759	a4	NA	cs	w2+	4	11_30	55	24	homemade	25'C	2014-07-01	26_03_20	15.6575	flat
904	1759	a4	NA	cs	w2+	4	11_30	55	24	homemade	25'C	2014-07-01	26_03_20	15.7432	flat
921	1755	a4	NA	cs	w2+	4	11_30	55	24	homemade	25'C	2014-07-01	26_03_20	15.7974	flat
960	1747	a4	NA	cs	w2+	4	11_30	55	24	homemade	25'C	2014-07-01	26_03_20	15.9215	flat
1040	1748	a4	NA	cs	w2+	4	11_30	55	24	homemade	25'C	2014-07-01	26_03_20	16.1756	flat
1060	1776	a4	NA	cs	w2+	4	11_30	55	24	homemade	25'C	2014-07-01	26_03_20	16.2383	flat
1219	1756	a4	NA	cs	w2+	4	11_30	55	24	homemade	25'C	2014-07-01	26_03_20	16.744	flat
1223	1783	a4	NA	cs	w2+	4	11_30	55	24	homemade	25'C	2014-07-01	26_03_20	16.7558	flat
1240	1768	a4	NA	cs	w2+	4	11_30	55	24	homemade	25'C	2014-07-01	26_03_20	16.8103	flat
1345	1768	a4	NA	cs	w2+	4	11_30	55	24	homemade	25'C	2014-07-01	26_03_20	17.1439	flat
1411	1759	a4	NA	cs	w2+	4	11_30	55	24	homemade	25'C	2014-07-01	26_03_20	17.3538	flat
1427	1790	a4	NA	cs	w2+	4	11_30	55	24	homemade	25'C	2014-07-01	26_03_20	17.4036	flat
1500	1750	a4	NA	cs	w2+	4	11_30	55	24	homemade	25'C	2014-07-01	26_03_20	17.6368	flat
1512	1774	a4	NA	cs	w2+	4	11_30	55	24	homemade	25'C	2014-07-01	26_03_20	17.6742	flat
1529	1759	a4	NA	cs	w2+	4	11_30	55	24	homemade	25'C	2014-07-01	26_03_20	17.7287	flat
1727	1746	a4	NA	cs	w2+	4	11_30	55	24	homemade	25'C	2014-07-01	26_03_20	18.3581	flat
1807	1784	a4	NA	cs	w2+	4	11_30	55	24	homemade	25'C	2014-07-01	26_03_20	18.611	flat
1814	1770	a4	NA	cs	w2+	4	11_30	55	24	homemade	25'C	2014-07-01	26_03_20	18.6336	flat
1805	1755	a4	NA	cs	w2+	4	11_30	55	24	homemade	25'C	2014-07-01	26_03_20	18.6055	flat
1837	1759	a4	NA	cs	w2+	4	11_30	55	24	homemade	25'C	2014-07-01	26_03_20	18.7071	flat
1898	1780	a4	NA	cs	w2+	4	11_30	55	24	homemade	25'C	2014-07-01	26_03_20	18.9002	flat
1945	1780	a4	NA	cs	w2+	4	11_30	55	24	homemade	25'C	2014-07-01	26_03_20	19.0495	flat
1941	1742	a4	NA	cs	w2+	4	11_30	55	24	homemade	25'C	2014-07-01	26_03_20	19.038	flat
2027	1746	a4	NA	cs	w2+	4	11_30	55	24	homemade	25'C	2014-07-01	26_03_20	19.3111	flat
2041	1750	a4	NA	cs	w2+	4	11_30	55	24	homemade	25'C	2014-07-01	26_03_20	19.3554	flat
375	1668	a5	NA	cs	w2+	5	14_30	57	24.3	homemade	25'C	2014-07-01	26_03_20	13.9842	flat
385	1658	a5	NA	cs	w2+	5	14_30	57	24.3	homemade	25'C	2014-07-01	26_03_20	14.0158	flat
517	1647	a5	NA	cs	w2+	5	14_30	57	24.3	homemade	25'C	2014-07-01	26_03_20	14.4283	flat
597	1663	a5	NA	cs	w2+	5	14_30	57	24.3	homemade	25'C	2014-07-01	26_03_20	14.6774	flat
839	1684	a5	NA	cs	w2+	5	14_30	57	24.3	homemade	25'C	2014-07-01	26_03_20	15.4319	flat
1084	1662	a5	NA	cs	w2+	5	14_30	57	24.3	homemade	25'C	2014-07-01	26_03_20	16.1976	flat
1099	1678	a5	NA	cs	w2+	5	14_30	57	24.3	homemade	25'C	2014-07-01	26_03_20	16.2437	flat
1260	1682	a5	NA	cs	w2+	5	14_30	57	24.3	homemade	25'C	2014-07-01	26_03_20	16.7461	flat
1541	1653	a5	NA	cs	w2+	5	14_30	57	24.3	homemade	25'C	2014-07-01	26_03_20	17.6245	flat
1547	1681	a5	NA	cs	w2+	5	14_30	57	24.3	homemade	25'C	2014-07-01	26_03_20	17.642	flat
1576	1678	a5	NA	cs	w2+	5	14_30	57	24.3	homemade	25'C	2014-07-01	26_03_20	17.7327	flat
1745	1674	a5	NA	cs	w2+	5	14_30	57	24.3	homemade	25'C	2014-07-01	26_03_20	18.2604	flat
1773	1634	a5	NA	cs	w2+	5	14_30	57	24.3	homemade	25'C	2014-07-01	26_03_20	18.3495	flat
1792	1650	a5	NA	cs	w2+	5	14_30	57	24.3	homemade	25'C	2014-07-01	26_03_20	18.4081	flat
1833	1635	a5	NA	cs	w2+	5	14_30	57	24.3	homemade	25'C	2014-07-01	26_03_20	18.5368	flat
1956	1673	a5	NA	cs	w2+	5	14_30	57	24.3	homemade	25'C	2014-07-01	26_03_20	18.9191	flat
2005	1661	a5	NA	cs	w2+	5	14_30	57	24.3	homemade	25'C	2014-07-01	26_03_20	19.0725	flat
2079	1667	a5	NA	cs	w2+	5	14_30	57	24.3	homemade	25'C	2014-07-01	26_03_20	19.3033	flat
2091	1661	a5	NA	cs	w2+	5	14_30	57	24.3	homemade	25'C	2014-07-01	26_03_20	19.341	flat
2137	1633	a5	NA	cs	w2+	5	14_30	57	24.3	homemade	25'C	2014-07-01	26_03_20	19.4858	flat
2205	1662	a5	NA	cs	w2+	5	14_30	57	24.3	homemade	25'C	2014-07-01	26_03_20	19.6968	flat
2232	1657	a5	NA	cs	w2+	5	14_30	57	24.3	homemade	25'C	2014-07-01	26_03_20	19.7813	flat
2259	1651	a5	NA	cs	w2+	5	14_30	57	24.3	homemade	25'C	2014-07-01	26_03_20	19.8658	flat
2280	1658	a5	NA	cs	w2+	5	14_30	57	24.3	homemade	25'C	2014-07-01	26_03_20	19.9311	flat
2295	1629	a5	NA	cs	w2+	5	14_30	57	24.3	homemade	25'C	2014-07-01	26_03_20	19.9791	flat
2345	1630	a5	NA	cs	w2+	5	14_30	57	24.3	homemade	25'C	2014-07-01	26_03_20	20.1352	flat
2376	1662	a5	NA	cs	w2+	5	14_30	57	24.3	homemade	25'C	2014-07-01	26_03_20	20.2306	flat
2515	1629	a5	NA	cs	w2+	5	14_30	57	24.3	homemade	25'C	2014-07-01	26_03_20	20.6659	flat
2597	1630	a5	NA	cs	w2+	5	14_30	57	24.3	homemade	25'C	2014-07-01	26_03_20	20.9218	flat
2876	1614	a5	NA	cs	w2+	5	14_30	57	24.3	homemade	25'C	2014-07-01	26_03_20	21.7934	flat
2898	1660	a5	NA	cs	w2+	5	14_30	57	24.3	homemade	25'C	2014-07-01	26_03_20	21.8601	flat
3170	1614	a5	NA	cs	w2+	5	14_30	57	24.3	homemade	25'C	2014-07-01	26_03_20	22.7111	flat
3830	1639	a5	NA	cs	w2+	5	14_30	57	24.3	homemade	25'C	2014-07-01	26_03_20	24.7702	flat
295	1747	b1	NA	iso	w-	1	11_30	49	23.6	homemade	25'C	2014-07-01	24_03_20	13.1338	flat
517	1751	b1	NA	iso	w-	1	11_30	49	23.6	homemade	25'C	2014-07-01	24_03_20	13.8613	flat
631	1711	b1	NA	iso	w-	1	11_30	49	23.6	homemade	25'C	2014-07-01	24_03_20	14.2355	flat
899	1757	b1	NA	iso	w-	1	11_30	49	23.6	homemade	25'C	2014-07-01	24_03_20	15.1131	flat
900	1744	b1	NA	iso	w-	1	11_30	49	23.6	homemade	25'C	2014-07-01	24_03_20	15.1166	flat
1020	1743	b1	NA	iso	w-	1	11_30	49	23.6	homemade	25'C	2014-07-01	24_03_20	15.5099	flat
1043	1755	b1	NA	iso	w-	1	11_30	49	23.6	homemade	25'C	2014-07-01	24_03_20	15.5851	flat
1076	1705	b1	NA	iso	w-	1	11_30	49	23.6	homemade	25'C	2014-07-01	24_03_20	15.694	flat
1627	1703	b1	NA	iso	w-	1	11_30	49	23.6	homemade	25'C	2014-07-01	24_03_20	17.4998	flat
1648	1706	b1	NA	iso	w-	1	11_30	49	23.6	homemade	25'C	2014-07-01	24_03_20	17.5686	flat
1708	1744	b1	NA	iso	w-	1	11_30	49	23.6	homemade	25'C	2014-07-01	24_03_20	17.7647	flat
1843	1714	b1	NA	iso	w-	1	11_30	49	23.6	homemade	25'C	2014-07-01	24_03_20	18.2075	flat
1908	1750	b1	NA	iso	w-	1	11_30	49	23.6	homemade	25'C	2014-07-01	24_03_20	18.4201	flat
1911	1724	b1	NA	iso	w-	1	11_30	49	23.6	homemade	25'C	2014-07-01	24_03_20	18.4303	flat
2004	1723	b1	NA	iso	w-	1	11_30	49	23.6	homemade	25'C	2014-07-01	24_03_20	18.7351	flat
2032	1740	b1	NA	iso	w-	1	11_30	49	23.6	homemade	25'C	2014-07-01	24_03_20	18.8266	flat
2027	1707	b1	NA	iso	w-	1	11_30	49	23.6	homemade	25'C	2014-07-01	24_03_20	18.8107	flat
2228	1731	b1	NA	iso	w-	1	11_30	49	23.6	homemade	25'C	2014-07-01	24_03_20	19.4691	flat
2323	1711	b1	NA	iso	w-	1	11_30	49	23.6	homemade	25'C	2014-07-01	24_03_20	19.7807	flat
2381	1731	b1	NA	iso	w-	1	11_30	49	23.6	homemade	25'C	2014-07-01	24_03_20	19.9705	flat
2424	1742	b1	NA	iso	w-	1	11_30	49	23.6	homemade	25'C	2014-07-01	24_03_20	20.1113	flat
2459	1728	b1	NA	iso	w-	1	11_30	49	23.6	homemade	25'C	2014-07-01	24_03_20	20.2262	flat
2478	1718	b1	NA	iso	w-	1	11_30	49	23.6	homemade	25'C	2014-07-01	24_03_20	20.2886	flat
2582	1746	b1	NA	iso	w-	1	11_30	49	23.6	homemade	25'C	2014-07-01	24_03_20	20.629	flat
2664	1713	b1	NA	iso	w-	1	11_30	49	23.6	homemade	25'C	2014-07-01	24_03_20	20.8982	flat
2749	1708	b1	NA	iso	w-	1	11_30	49	23.6	homemade	25'C	2014-07-01	24_03_20	21.1769	flat
2777	1708	b1	NA	iso	w-	1	11_30	49	23.6	homemade	25'C	2014-07-01	24_03_20	21.2686	flat
2786	1726	b1	NA	iso	w-	1	11_30	49	23.6	homemade	25'C	2014-07-01	24_03_20	21.2979	flat
2793	1745	b1	NA	iso	w-	1	11_30	49	23.6	homemade	25'C	2014-07-01	24_03_20	21.3206	flat
2816	1733	b1	NA	iso	w-	1	11_30	49	23.6	homemade	25'C	2014-07-01	24_03_20	21.3961	flat
2856	1718	b1	NA	iso	w-	1	11_30	49	23.6	homemade	25'C	2014-07-01	24_03_20	21.5274	flat
2868	1729	b1	NA	iso	w-	1	11_30	49	23.6	homemade	25'C	2014-07-01	24_03_20	21.5666	flat
2905	1708	b1	NA	iso	w-	1	11_30	49	23.6	homemade	25'C	2014-07-01	24_03_20	21.6881	flat
2906	1740	b1	NA	iso	w-	1	11_30	49	23.6	homemade	25'C	2014-07-01	24_03_20	21.691	flat
2920	1733	b1	NA	iso	w-	1	11_30	49	23.6	homemade	25'C	2014-07-01	24_03_20	21.7369	flat
2950	1744	b1	NA	iso	w-	1	11_30	49	23.6	homemade	25'C	2014-07-01	24_03_20	21.8351	flat
3002	1741	b1	NA	iso	w-	1	11_30	49	23.6	homemade	25'C	2014-07-01	24_03_20	22.0056	flat
3001	1717	b1	NA	iso	w-	1	11_30	49	23.6	homemade	25'C	2014-07-01	24_03_20	22.0026	flat
3936	1705	b1	NA	iso	w-	1	11_30	49	23.6	homemade	25'C	2014-07-01	24_03_20	25.0671	flat
405	1773	b2	NA	iso	w-	2	11_30	52	23.9	homemade	25'C	2014-07-01	25_03_20	13.7012	flat
431	1775	b2	NA	iso	w-	2	11_30	52	23.9	homemade	25'C	2014-07-01	25_03_20	13.7881	flat
520	1771	b2	NA	iso	w-	2	11_30	52	23.9	homemade	25'C	2014-07-01	25_03_20	14.086	flat
572	1771	b2	NA	iso	w-	2	11_30	52	23.9	homemade	25'C	2014-07-01	25_03_20	14.2599	flat
616	1771	b2	NA	iso	w-	2	11_30	52	23.9	homemade	25'C	2014-07-01	25_03_20	14.4071	flat
627	1773	b2	NA	iso	w-	2	11_30	52	23.9	homemade	25'C	2014-07-01	25_03_20	14.4437	flat
644	1795	b2	NA	iso	w-	2	11_30	52	23.9	homemade	25'C	2014-07-01	25_03_20	14.4991	flat
669	1781	b2	NA	iso	w-	2	11_30	52	23.9	homemade	25'C	2014-07-01	25_03_20	14.5837	flat
717	1783	b2	NA	iso	w-	2	11_30	52	23.9	homemade	25'C	2014-07-01	25_03_20	14.7441	flat
735	1765	b2	NA	iso	w-	2	11_30	52	23.9	homemade	25'C	2014-07-01	25_03_20	14.8055	flat
737	1800	b2	NA	iso	w-	2	11_30	52	23.9	homemade	25'C	2014-07-01	25_03_20	14.8099	flat
820	1807	b2	NA	iso	w-	2	11_30	52	23.9	homemade	25'C	2014-07-01	25_03_20	15.087	flat
1112	1765	b2	NA	iso	w-	2	11_30	52	23.9	homemade	25'C	2014-07-01	25_03_20	16.0664	flat
1229	1757	b2	NA	iso	w-	2	11_30	52	23.9	homemade	25'C	2014-07-01	25_03_20	16.4583	flat
1283	1793	b2	NA	iso	w-	2	11_30	52	23.9	homemade	25'C	2014-07-01	25_03_20	16.6365	flat
1695	1746	b2	NA	iso	w-	2	11_30	52	23.9	homemade	25'C	2014-07-01	25_03_20	18.0176	flat
1943	1765	b2	NA	iso	w-	2	11_30	52	23.9	homemade	25'C	2014-07-01	25_03_20	18.8459	flat
2150	1746	b2	NA	iso	w-	2	11_30	52	23.9	homemade	25'C	2014-07-01	25_03_20	19.5395	flat
2194	1746	b2	NA	iso	w-	2	11_30	52	23.9	homemade	25'C	2014-07-01	25_03_20	19.6866	flat
2231	1781	b2	NA	iso	w-	2	11_30	52	23.9	homemade	25'C	2014-07-01	25_03_20	19.8081	flat
2392	1745	b2	NA	iso	w-	2	11_30	52	23.9	homemade	25'C	2014-07-01	25_03_20	20.349	flat
2416	1748	b2	NA	iso	w-	2	11_30	52	23.9	homemade	25'C	2014-07-01	25_03_20	20.429	flat
2669	1758	b2	NA	iso	w-	2	11_30	52	23.9	homemade	25'C	2014-07-01	25_03_20	21.2746	flat
2681	1733	b2	NA	iso	w-	2	11_30	52	23.9	homemade	25'C	2014-07-01	25_03_20	21.3164	flat
2753	1741	b2	NA	iso	w-	2	11_30	52	23.9	homemade	25'C	2014-07-01	25_03_20	21.5566	flat
2805	1728	b2	NA	iso	w-	2	11_30	52	23.9	homemade	25'C	2014-07-01	25_03_20	21.7314	flat
3043	1736	b2	NA	iso	w-	2	11_30	52	23.9	homemade	25'C	2014-07-01	25_03_20	22.5269	flat
3191	1729	b2	NA	iso	w-	2	11_30	52	23.9	homemade	25'C	2014-07-01	25_03_20	23.0224	flat
3263	1740	b2	NA	iso	w-	2	11_30	52	23.9	homemade	25'C	2014-07-01	25_03_20	23.2625	flat
3956	1726	b2	NA	iso	w-	2	11_30	52	23.9	homemade	25'C	2014-07-01	25_03_20	25.5813	flat
4024	1705	b2	NA	iso	w-	2	11_30	52	23.9	homemade	25'C	2014-07-01	25_03_20	25.8101	flat
4265	1705	b2	NA	iso	w-	2	11_30	52	23.9	homemade	25'C	2014-07-01	25_03_20	26.6162	flat
169	1644	b3	NA	iso	w-	3	13_00	56	24	homemade	25'C	2014-07-01	25_03_20	12.9246	flat
571	1645	b3	NA	iso	w-	3	13_00	56	24	homemade	25'C	2014-07-01	25_03_20	14.3096	flat
593	1652	b3	NA	iso	w-	3	13_00	56	24	homemade	25'C	2014-07-01	25_03_20	14.3851	flat
645	1657	b3	NA	iso	w-	3	13_00	56	24	homemade	25'C	2014-07-01	25_03_20	14.5641	flat
757	1660	b3	NA	iso	w-	3	13_00	56	24	homemade	25'C	2014-07-01	25_03_20	14.9498	flat
1084	1662	b3	NA	iso	w-	3	13_00	56	24	homemade	25'C	2014-07-01	25_03_20	16.0763	flat
1091	1642	b3	NA	iso	w-	3	13_00	56	24	homemade	25'C	2014-07-01	25_03_20	16.1012	flat
1119	1656	b3	NA	iso	w-	3	13_00	56	24	homemade	25'C	2014-07-01	25_03_20	16.1971	flat
1208	1642	b3	NA	iso	w-	3	13_00	56	24	homemade	25'C	2014-07-01	25_03_20	16.5043	flat
1307	1652	b3	NA	iso	w-	3	13_00	56	24	homemade	25'C	2014-07-01	25_03_20	16.845	flat
1368	1656	b3	NA	iso	w-	3	13_00	56	24	homemade	25'C	2014-07-01	25_03_20	17.055	flat
1380	1629	b3	NA	iso	w-	3	13_00	56	24	homemade	25'C	2014-07-01	25_03_20	17.0973	flat
1439	1652	b3	NA	iso	w-	3	13_00	56	24	homemade	25'C	2014-07-01	25_03_20	17.2997	flat
1610	1624	b3	NA	iso	w-	3	13_00	56	24	homemade	25'C	2014-07-01	25_03_20	17.8899	flat
1616	1644	b3	NA	iso	w-	3	13_00	56	24	homemade	25'C	2014-07-01	25_03_20	17.9098	flat
1640	1659	b3	NA	iso	w-	3	13_00	56	24	homemade	25'C	2014-07-01	25_03_20	17.992	flat
1652	1636	b3	NA	iso	w-	3	13_00	56	24	homemade	25'C	2014-07-01	25_03_20	18.0342	flat
1708	1629	b3	NA	iso	w-	3	13_00	56	24	homemade	25'C	2014-07-01	25_03_20	18.2273	flat
1870	1660	b3	NA	iso	w-	3	13_00	56	24	homemade	25'C	2014-07-01	25_03_20	18.7843	flat
1882	1652	b3	NA	iso	w-	3	13_00	56	24	homemade	25'C	2014-07-01	25_03_20	18.826	flat
2074	1649	b3	NA	iso	w-	3	13_00	56	24	homemade	25'C	2014-07-01	25_03_20	19.4876	flat
2160	1615	b3	NA	iso	w-	3	13_00	56	24	homemade	25'C	2014-07-01	25_03_20	19.7851	flat
2187	1665	b3	NA	iso	w-	3	13_00	56	24	homemade	25'C	2014-07-01	25_03_20	19.8763	flat
2208	1647	b3	NA	iso	w-	3	13_00	56	24	homemade	25'C	2014-07-01	25_03_20	19.9493	flat
2244	1615	b3	NA	iso	w-	3	13_00	56	24	homemade	25'C	2014-07-01	25_03_20	20.0745	flat
2263	1643	b3	NA	iso	w-	3	13_00	56	24	homemade	25'C	2014-07-01	25_03_20	20.1389	flat
2394	1628	b3	NA	iso	w-	3	13_00	56	24	homemade	25'C	2014-07-01	25_03_20	20.5908	flat
2462	1620	b3	NA	iso	w-	3	13_00	56	24	homemade	25'C	2014-07-01	25_03_20	20.8253	flat
2468	1651	b3	NA	iso	w-	3	13_00	56	24	homemade	25'C	2014-07-01	25_03_20	20.8449	flat
2532	1615	b3	NA	iso	w-	3	13_00	56	24	homemade	25'C	2014-07-01	25_03_20	21.0667	flat
2555	1616	b3	NA	iso	w-	3	13_00	56	24	homemade	25'C	2014-07-01	25_03_20	21.1459	flat
2664	1627	b3	NA	iso	w-	3	13_00	56	24	homemade	25'C	2014-07-01	25_03_20	21.521	flat
2720	1611	b3	NA	iso	w-	3	13_00	56	24	homemade	25'C	2014-07-01	25_03_20	21.7145	flat
2731	1621	b3	NA	iso	w-	3	13_00	56	24	homemade	25'C	2014-07-01	25_03_20	21.7521	flat
2752	1611	b3	NA	iso	w-	3	13_00	56	24	homemade	25'C	2014-07-01	25_03_20	21.8248	flat
3076	1611	b3	NA	iso	w-	3	13_00	56	24	homemade	25'C	2014-07-01	25_03_20	22.941	flat
300	1889	b4	NA	iso	w-	4	11_30	55	24	homemade	25'C	2014-07-01	26_03_20	13.7995	flat
568	1845	b4	NA	iso	w-	4	11_30	55	24	homemade	25'C	2014-07-01	26_03_20	14.6547	flat
639	1871	b4	NA	iso	w-	4	11_30	55	24	homemade	25'C	2014-07-01	26_03_20	14.8792	flat
697	1873	b4	NA	iso	w-	4	11_30	55	24	homemade	25'C	2014-07-01	26_03_20	15.0636	flat
715	1853	b4	NA	iso	w-	4	11_30	55	24	homemade	25'C	2014-07-01	26_03_20	15.122	flat
868	1879	b4	NA	iso	w-	4	11_30	55	24	homemade	25'C	2014-07-01	26_03_20	15.6074	flat
896	1841	b4	NA	iso	w-	4	11_30	55	24	homemade	25'C	2014-07-01	26_03_20	15.6986	flat
929	1881	b4	NA	iso	w-	4	11_30	55	24	homemade	25'C	2014-07-01	26_03_20	15.8014	flat
960	1855	b4	NA	iso	w-	4	11_30	55	24	homemade	25'C	2014-07-01	26_03_20	15.9015	flat
1019	1866	b4	NA	iso	w-	4	11_30	55	24	homemade	25'C	2014-07-01	26_03_20	16.0886	flat
1043	1837	b4	NA	iso	w-	4	11_30	55	24	homemade	25'C	2014-07-01	26_03_20	16.1666	flat
1057	1858	b4	NA	iso	w-	4	11_30	55	24	homemade	25'C	2014-07-01	26_03_20	16.2099	flat
1229	1867	b4	NA	iso	w-	4	11_30	55	24	homemade	25'C	2014-07-01	26_03_20	16.7567	flat
1292	1847	b4	NA	iso	w-	4	11_30	55	24	homemade	25'C	2014-07-01	26_03_20	16.9583	flat
1301	1869	b4	NA	iso	w-	4	11_30	55	24	homemade	25'C	2014-07-01	26_03_20	16.9857	flat
1319	1845	b4	NA	iso	w-	4	11_30	55	24	homemade	25'C	2014-07-01	26_03_20	17.0443	flat
1397	1838	b4	NA	iso	w-	4	11_30	55	24	homemade	25'C	2014-07-01	26_03_20	17.2929	flat
1433	1827	b4	NA	iso	w-	4	11_30	55	24	homemade	25'C	2014-07-01	26_03_20	17.4081	flat
1456	1863	b4	NA	iso	w-	4	11_30	55	24	homemade	25'C	2014-07-01	26_03_20	17.4792	flat
1492	1851	b4	NA	iso	w-	4	11_30	55	24	homemade	25'C	2014-07-01	26_03_20	17.5944	flat
1499	1834	b4	NA	iso	w-	4	11_30	55	24	homemade	25'C	2014-07-01	26_03_20	17.6177	flat
1545	1863	b4	NA	iso	w-	4	11_30	55	24	homemade	25'C	2014-07-01	26_03_20	17.7624	flat
1550	1831	b4	NA	iso	w-	4	11_30	55	24	homemade	25'C	2014-07-01	26_03_20	17.7801	flat
1570	1856	b4	NA	iso	w-	4	11_30	55	24	homemade	25'C	2014-07-01	26_03_20	17.8423	flat
1686	1825	b4	NA	iso	w-	4	11_30	55	24	homemade	25'C	2014-07-01	26_03_20	18.2132	flat
1754	1851	b4	NA	iso	w-	4	11_30	55	24	homemade	25'C	2014-07-01	26_03_20	18.4281	flat
1950	1836	b4	NA	iso	w-	4	11_30	55	24	homemade	25'C	2014-07-01	26_03_20	19.0526	flat
2017	1817	b4	NA	iso	w-	4	11_30	55	24	homemade	25'C	2014-07-01	26_03_20	19.2668	flat
2182	1824	b4	NA	iso	w-	4	11_30	55	24	homemade	25'C	2014-07-01	26_03_20	19.7915	flat
2198	1833	b4	NA	iso	w-	4	11_30	55	24	homemade	25'C	2014-07-01	26_03_20	19.8419	flat
2296	1840	b4	NA	iso	w-	4	11_30	55	24	homemade	25'C	2014-07-01	26_03_20	20.1533	flat
2622	1831	b4	NA	iso	w-	4	11_30	55	24	homemade	25'C	2014-07-01	26_03_20	21.1911	flat
2689	1848	b4	NA	iso	w-	4	11_30	55	24	homemade	25'C	2014-07-01	26_03_20	21.4033	flat
2760	1808	b4	NA	iso	w-	4	11_30	55	24	homemade	25'C	2014-07-01	26_03_20	21.6315	flat
492	1589	b5	NA	iso	w-	5	13_00	56	24.2	homemade	25'C	2014-07-01	26_03_20	14.591	flat
515	1572	b5	NA	iso	w-	5	13_00	56	24.2	homemade	25'C	2014-07-01	26_03_20	14.661	flat
528	1608	b5	NA	iso	w-	5	13_00	56	24.2	homemade	25'C	2014-07-01	26_03_20	14.7044	flat
547	1595	b5	NA	iso	w-	5	13_00	56	24.2	homemade	25'C	2014-07-01	26_03_20	14.7623	flat
580	1608	b5	NA	iso	w-	5	13_00	56	24.2	homemade	25'C	2014-07-01	26_03_20	14.8658	flat
684	1575	b5	NA	iso	w-	5	13_00	56	24.2	homemade	25'C	2014-07-01	26_03_20	15.186	flat
708	1579	b5	NA	iso	w-	5	13_00	56	24.2	homemade	25'C	2014-07-01	26_03_20	15.2609	flat
727	1605	b5	NA	iso	w-	5	13_00	56	24.2	homemade	25'C	2014-07-01	26_03_20	15.3221	flat
769	1603	b5	NA	iso	w-	5	13_00	56	24.2	homemade	25'C	2014-07-01	26_03_20	15.4523	flat
796	1584	b5	NA	iso	w-	5	13_00	56	24.2	homemade	25'C	2014-07-01	26_03_20	15.5346	flat
1057	1601	b5	NA	iso	w-	5	13_00	56	24.2	homemade	25'C	2014-07-01	26_03_20	16.3465	flat
1188	1596	b5	NA	iso	w-	5	13_00	56	24.2	homemade	25'C	2014-07-01	26_03_20	16.7529	flat
1304	1631	b5	NA	iso	w-	5	13_00	56	24.2	homemade	25'C	2014-07-01	26_03_20	17.116	flat
1323	1617	b5	NA	iso	w-	5	13_00	56	24.2	homemade	25'C	2014-07-01	26_03_20	17.1739	flat
1305	1604	b5	NA	iso	w-	5	13_00	56	24.2	homemade	25'C	2014-07-01	26_03_20	17.1169	flat
1328	1599	b5	NA	iso	w-	5	13_00	56	24.2	homemade	25'C	2014-07-01	26_03_20	17.1879	flat
1321	1588	b5	NA	iso	w-	5	13_00	56	24.2	homemade	25'C	2014-07-01	26_03_20	17.1652	flat
1498	1598	b5	NA	iso	w-	5	13_00	56	24.2	homemade	25'C	2014-07-01	26_03_20	17.7157	flat
1518	1594	b5	NA	iso	w-	5	13_00	56	24.2	homemade	25'C	2014-07-01	26_03_20	17.7775	flat
1534	1601	b5	NA	iso	w-	5	13_00	56	24.2	homemade	25'C	2014-07-01	26_03_20	17.8277	flat
1657	1598	b5	NA	iso	w-	5	13_00	56	24.2	homemade	25'C	2014-07-01	26_03_20	18.2095	flat
1673	1633	b5	NA	iso	w-	5	13_00	56	24.2	homemade	25'C	2014-07-01	26_03_20	18.2621	flat
1673	1609	b5	NA	iso	w-	5	13_00	56	24.2	homemade	25'C	2014-07-01	26_03_20	18.2601	flat
1678	1593	b5	NA	iso	w-	5	13_00	56	24.2	homemade	25'C	2014-07-01	26_03_20	18.2743	flat
1697	1597	b5	NA	iso	w-	5	13_00	56	24.2	homemade	25'C	2014-07-01	26_03_20	18.3336	flat
1711	1609	b5	NA	iso	w-	5	13_00	56	24.2	homemade	25'C	2014-07-01	26_03_20	18.3781	flat
1725	1639	b5	NA	iso	w-	5	13_00	56	24.2	homemade	25'C	2014-07-01	26_03_20	18.424	flat
1735	1605	b5	NA	iso	w-	5	13_00	56	24.2	homemade	25'C	2014-07-01	26_03_20	18.4523	flat
1751	1619	b5	NA	iso	w-	5	13_00	56	24.2	homemade	25'C	2014-07-01	26_03_20	18.5031	flat
1761	1634	b5	NA	iso	w-	5	13_00	56	24.2	homemade	25'C	2014-07-01	26_03_20	18.5354	flat
1773	1619	b5	NA	iso	w-	5	13_00	56	24.2	homemade	25'C	2014-07-01	26_03_20	18.5714	flat
1781	1601	b5	NA	iso	w-	5	13_00	56	24.2	homemade	25'C	2014-07-01	26_03_20	18.5948	flat
1827	1635	b5	NA	iso	w-	5	13_00	56	24.2	homemade	25'C	2014-07-01	26_03_20	18.7404	flat
1858	1634	b5	NA	iso	w-	5	13_00	56	24.2	homemade	25'C	2014-07-01	26_03_20	18.8366	flat
1853	1607	b5	NA	iso	w-	5	13_00	56	24.2	homemade	25'C	2014-07-01	26_03_20	18.8189	flat
1873	1618	b5	NA	iso	w-	5	13_00	56	24.2	homemade	25'C	2014-07-01	26_03_20	18.8819	flat
1887	1631	b5	NA	iso	w-	5	13_00	56	24.2	homemade	25'C	2014-07-01	26_03_20	18.9264	flat
1907	1643	b5	NA	iso	w-	5	13_00	56	24.2	homemade	25'C	2014-07-01	26_03_20	18.9895	flat
1923	1637	b5	NA	iso	w-	5	13_00	56	24.2	homemade	25'C	2014-07-01	26_03_20	19.0387	flat
1983	1627	b5	NA	iso	w-	5	13_00	56	24.2	homemade	25'C	2014-07-01	26_03_20	19.2242	flat
2013	1638	b5	NA	iso	w-	5	13_00	56	24.2	homemade	25'C	2014-07-01	26_03_20	19.3183	flat
2041	1629	b5	NA	iso	w-	5	13_00	56	24.2	homemade	25'C	2014-07-01	26_03_20	19.4045	flat
2822	1657	b5	NA	iso	w-	5	13_00	56	24.2	homemade	25'C	2014-07-01	26_03_20	21.8321	flat
2920	1618	b5	NA	iso	w-	5	13_00	56	24.2	homemade	25'C	2014-07-01	26_03_20	22.1332	flat
2963	1622	b5	NA	iso	w-	5	13_00	56	24.2	homemade	25'C	2014-07-01	26_03_20	22.267	flat
3630	1636	b5	NA	iso	w-	5	13_00	56	24.2	homemade	25'C	2014-07-01	26_03_20	24.3395	flat
3772	1637	b5	NA	iso	w-	5	13_00	56	24.2	homemade	25'C	2014-07-01	26_03_20	24.7805	flat
264	1679	c1	NA	pop	w3+	1	14_30	57	24.2	homemade	25'C	2014-07-01	24_03_20	13.6446	flat
315	1668	c1	NA	pop	w3+	1	14_30	57	24.2	homemade	25'C	2014-07-01	24_03_20	13.8158	flat
505	1675	c1	NA	pop	w3+	1	14_30	57	24.2	homemade	25'C	2014-07-01	24_03_20	14.4554	flat
473	1644	c1	NA	pop	w3+	1	14_30	57	24.2	homemade	25'C	2014-07-01	24_03_20	14.3464	flat
536	1692	c1	NA	pop	w3+	1	14_30	57	24.2	homemade	25'C	2014-07-01	24_03_20	14.5604	flat
632	1688	c1	NA	pop	w3+	1	14_30	57	24.2	homemade	25'C	2014-07-01	24_03_20	14.8833	flat
703	1659	c1	NA	pop	w3+	1	14_30	57	24.2	homemade	25'C	2014-07-01	24_03_20	15.121	flat
713	1690	c1	NA	pop	w3+	1	14_30	57	24.2	homemade	25'C	2014-07-01	24_03_20	15.1559	flat
753	1671	c1	NA	pop	w3+	1	14_30	57	24.2	homemade	25'C	2014-07-01	24_03_20	15.2897	flat
793	1692	c1	NA	pop	w3+	1	14_30	57	24.2	homemade	25'C	2014-07-01	24_03_20	15.4252	flat
864	1652	c1	NA	pop	w3+	1	14_30	57	24.2	homemade	25'C	2014-07-01	24_03_20	15.6624	flat
1028	1699	c1	NA	pop	w3+	1	14_30	57	24.2	homemade	25'C	2014-07-01	24_03_20	16.2162	flat
1064	1666	c1	NA	pop	w3+	1	14_30	57	24.2	homemade	25'C	2014-07-01	24_03_20	16.336	flat
1796	1662	c1	NA	pop	w3+	1	14_30	57	24.2	homemade	25'C	2014-07-01	24_03_20	18.7989	flat
1876	1706	c1	NA	pop	w3+	1	14_30	57	24.2	homemade	25'C	2014-07-01	24_03_20	19.0699	flat
1881	1666	c1	NA	pop	w3+	1	14_30	57	24.2	homemade	25'C	2014-07-01	24_03_20	19.0851	flat
1889	1678	c1	NA	pop	w3+	1	14_30	57	24.2	homemade	25'C	2014-07-01	24_03_20	19.1125	flat
1900	1676	c1	NA	pop	w3+	1	14_30	57	24.2	homemade	25'C	2014-07-01	24_03_20	19.1494	flat
1919	1674	c1	NA	pop	w3+	1	14_30	57	24.2	homemade	25'C	2014-07-01	24_03_20	19.2133	flat
1965	1709	c1	NA	pop	w3+	1	14_30	57	24.2	homemade	25'C	2014-07-01	24_03_20	19.3695	flat
2353	1673	c1	NA	pop	w3+	1	14_30	57	24.2	homemade	25'C	2014-07-01	24_03_20	20.6736	flat
2643	1680	c1	NA	pop	w3+	1	14_30	57	24.2	homemade	25'C	2014-07-01	24_03_20	21.6497	flat
2936	1721	c1	NA	pop	w3+	1	14_30	57	24.2	homemade	25'C	2014-07-01	24_03_20	22.6373	flat
3195	1725	c1	NA	pop	w3+	1	14_30	57	24.2	homemade	25'C	2014-07-01	24_03_20	23.509	flat
3302	1707	c1	NA	pop	w3+	1	14_30	57	24.2	homemade	25'C	2014-07-01	24_03_20	23.8682	flat
171	1682	c1	NA	pop	w3+	1	14_30	57	24.2	homemade	25'C	2014-07-01	24_03_20	13.3318	flat
197	1665	c1	NA	pop	w3+	1	14_30	57	24.2	homemade	25'C	2014-07-01	24_03_20	13.4186	flat
265	1795	c2	NA	pop	w3+	2	10_00	48	23.5	homemade	25'C	2014-07-01	25_03_20	13.9407	flat
331	1748	c2	NA	pop	w3+	2	10_00	48	23.5	homemade	25'C	2014-07-01	25_03_20	14.1473	flat
509	1791	c2	NA	pop	w3+	2	10_00	48	23.5	homemade	25'C	2014-07-01	25_03_20	14.6974	flat
617	1763	c2	NA	pop	w3+	2	10_00	48	23.5	homemade	25'C	2014-07-01	25_03_20	15.0334	flat
753	1768	c2	NA	pop	w3+	2	10_00	48	23.5	homemade	25'C	2014-07-01	25_03_20	15.4549	flat
1008	1744	c2	NA	pop	w3+	2	10_00	48	23.5	homemade	25'C	2014-07-01	25_03_20	16.2465	flat
1165	1743	c2	NA	pop	w3+	2	10_00	48	23.5	homemade	25'C	2014-07-01	25_03_20	16.7334	flat
1224	1780	c2	NA	pop	w3+	2	10_00	48	23.5	homemade	25'C	2014-07-01	25_03_20	16.9148	flat
1311	1776	c2	NA	pop	w3+	2	10_00	48	23.5	homemade	25'C	2014-07-01	25_03_20	17.1847	flat
1384	1739	c2	NA	pop	w3+	2	10_00	48	23.5	homemade	25'C	2014-07-01	25_03_20	17.4126	flat
1423	1785	c2	NA	pop	w3+	2	10_00	48	23.5	homemade	25'C	2014-07-01	25_03_20	17.5316	flat
1670	1780	c2	NA	pop	w3+	2	10_00	48	23.5	homemade	25'C	2014-07-01	25_03_20	18.2976	flat
1684	1777	c2	NA	pop	w3+	2	10_00	48	23.5	homemade	25'C	2014-07-01	25_03_20	18.3412	flat
1705	1776	c2	NA	pop	w3+	2	10_00	48	23.5	homemade	25'C	2014-07-01	25_03_20	18.4063	flat
1724	1778	c2	NA	pop	w3+	2	10_00	48	23.5	homemade	25'C	2014-07-01	25_03_20	18.4652	flat
2089	1730	c2	NA	pop	w3+	2	10_00	48	23.5	homemade	25'C	2014-07-01	25_03_20	19.5989	flat
2142	1728	c2	NA	pop	w3+	2	10_00	48	23.5	homemade	25'C	2014-07-01	25_03_20	19.7633	flat
2350	1772	c2	NA	pop	w3+	2	10_00	48	23.5	homemade	25'C	2014-07-01	25_03_20	20.4064	flat
2432	1758	c2	NA	pop	w3+	2	10_00	48	23.5	homemade	25'C	2014-07-01	25_03_20	20.6612	flat
2452	1766	c2	NA	pop	w3+	2	10_00	48	23.5	homemade	25'C	2014-07-01	25_03_20	20.7229	flat
2612	1768	c2	NA	pop	w3+	2	10_00	48	23.5	homemade	25'C	2014-07-01	25_03_20	21.2189	flat
2796	1766	c2	NA	pop	w3+	2	10_00	48	23.5	homemade	25'C	2014-07-01	25_03_20	21.7895	flat
2821	1738	c2	NA	pop	w3+	2	10_00	48	23.5	homemade	25'C	2014-07-01	25_03_20	21.8682	flat
3013	1764	c2	NA	pop	w3+	2	10_00	48	23.5	homemade	25'C	2014-07-01	25_03_20	22.4624	flat
3117	1755	c2	NA	pop	w3+	2	10_00	48	23.5	homemade	25'C	2014-07-01	25_03_20	22.7852	flat
3240	1755	c2	NA	pop	w3+	2	10_00	48	23.5	homemade	25'C	2014-07-01	25_03_20	23.1666	flat
3773	1710	c2	NA	pop	w3+	2	10_00	48	23.5	homemade	25'C	2014-07-01	25_03_20	24.8211	flat
4283	1717	c2	NA	pop	w3+	2	10_00	48	23.5	homemade	25'C	2014-07-01	25_03_20	26.4021	flat
436	1755	c3	NA	pop	w3+	3	13_00	56	24	homemade	25'C	2014-07-01	25_03_20	13.8183	flat
507	1738	c3	NA	pop	w3+	3	13_00	56	24	homemade	25'C	2014-07-01	25_03_20	14.0639	flat
546	1720	c3	NA	pop	w3+	3	13_00	56	24	homemade	25'C	2014-07-01	25_03_20	14.1991	flat
616	1724	c3	NA	pop	w3+	3	13_00	56	24	homemade	25'C	2014-07-01	25_03_20	14.4406	flat
654	1726	c3	NA	pop	w3+	3	13_00	56	24	homemade	25'C	2014-07-01	25_03_20	14.5717	flat
719	1713	c3	NA	pop	w3+	3	13_00	56	24	homemade	25'C	2014-07-01	25_03_20	14.7965	flat
710	1759	c3	NA	pop	w3+	3	13_00	56	24	homemade	25'C	2014-07-01	25_03_20	14.7639	flat
738	1756	c3	NA	pop	w3+	3	13_00	56	24	homemade	25'C	2014-07-01	25_03_20	14.8607	flat
877	1747	c3	NA	pop	w3+	3	13_00	56	24	homemade	25'C	2014-07-01	25_03_20	15.3408	flat
908	1718	c3	NA	pop	w3+	3	13_00	56	24	homemade	25'C	2014-07-01	25_03_20	15.4488	flat
929	1746	c3	NA	pop	w3+	3	13_00	56	24	homemade	25'C	2014-07-01	25_03_20	15.5203	flat
947	1745	c3	NA	pop	w3+	3	13_00	56	24	homemade	25'C	2014-07-01	25_03_20	15.5825	flat
990	1755	c3	NA	pop	w3+	3	13_00	56	24	homemade	25'C	2014-07-01	25_03_20	15.7306	flat
1034	1721	c3	NA	pop	w3+	3	13_00	56	24	homemade	25'C	2014-07-01	25_03_20	15.8836	flat
1062	1725	c3	NA	pop	w3+	3	13_00	56	24	homemade	25'C	2014-07-01	25_03_20	15.9801	flat
1077	1712	c3	NA	pop	w3+	3	13_00	56	24	homemade	25'C	2014-07-01	25_03_20	16.0323	flat
1095	1748	c3	NA	pop	w3+	3	13_00	56	24	homemade	25'C	2014-07-01	25_03_20	16.0933	flat
1107	1741	c3	NA	pop	w3+	3	13_00	56	24	homemade	25'C	2014-07-01	25_03_20	16.1349	flat
1251	1713	c3	NA	pop	w3+	3	13_00	56	24	homemade	25'C	2014-07-01	25_03_20	16.6329	flat
1320	1748	c3	NA	pop	w3+	3	13_00	56	24	homemade	25'C	2014-07-01	25_03_20	16.87	flat
1624	1740	c3	NA	pop	w3+	3	13_00	56	24	homemade	25'C	2014-07-01	25_03_20	17.9196	flat
1716	1717	c3	NA	pop	w3+	3	13_00	56	24	homemade	25'C	2014-07-01	25_03_20	18.2379	flat
1733	1727	c3	NA	pop	w3+	3	13_00	56	24	homemade	25'C	2014-07-01	25_03_20	18.2963	flat
1893	1716	c3	NA	pop	w3+	3	13_00	56	24	homemade	25'C	2014-07-01	25_03_20	18.849	flat
1919	1700	c3	NA	pop	w3+	3	13_00	56	24	homemade	25'C	2014-07-01	25_03_20	18.9392	flat
1950	1710	c3	NA	pop	w3+	3	13_00	56	24	homemade	25'C	2014-07-01	25_03_20	19.0459	flat
1974	1739	c3	NA	pop	w3+	3	13_00	56	24	homemade	25'C	2014-07-01	25_03_20	19.1278	flat
2037	1735	c3	NA	pop	w3+	3	13_00	56	24	homemade	25'C	2014-07-01	25_03_20	19.3454	flat
2126	1735	c3	NA	pop	w3+	3	13_00	56	24	homemade	25'C	2014-07-01	25_03_20	19.6526	flat
2140	1713	c3	NA	pop	w3+	3	13_00	56	24	homemade	25'C	2014-07-01	25_03_20	19.7017	flat
2148	1739	c3	NA	pop	w3+	3	13_00	56	24	homemade	25'C	2014-07-01	25_03_20	19.7284	flat
2197	1748	c3	NA	pop	w3+	3	13_00	56	24	homemade	25'C	2014-07-01	25_03_20	19.8973	flat
2212	1738	c3	NA	pop	w3+	3	13_00	56	24	homemade	25'C	2014-07-01	25_03_20	19.9494	flat
2563	1710	c3	NA	pop	w3+	3	13_00	56	24	homemade	25'C	2014-07-01	25_03_20	21.1619	flat
3530	1716	c3	NA	pop	w3+	3	13_00	56	24	homemade	25'C	2014-07-01	25_03_20	24.4997	flat
928	1712	c4	NA	pop	w3+	4	10_00	50	23.6	homemade	25'C	2014-07-01	26_03_20	15.8263	flat
1250	1689	c4	NA	pop	w3+	4	10_00	50	23.6	homemade	25'C	2014-07-01	26_03_20	16.8616	flat
1330	1732	c4	NA	pop	w3+	4	10_00	50	23.6	homemade	25'C	2014-07-01	26_03_20	17.1181	flat
1340	1709	c4	NA	pop	w3+	4	10_00	50	23.6	homemade	25'C	2014-07-01	26_03_20	17.1506	flat
1384	1733	c4	NA	pop	w3+	4	10_00	50	23.6	homemade	25'C	2014-07-01	26_03_20	17.2916	flat
1397	1698	c4	NA	pop	w3+	4	10_00	50	23.6	homemade	25'C	2014-07-01	26_03_20	17.334	flat
1399	1687	c4	NA	pop	w3+	4	10_00	50	23.6	homemade	25'C	2014-07-01	26_03_20	17.3406	flat
1468	1717	c4	NA	pop	w3+	4	10_00	50	23.6	homemade	25'C	2014-07-01	26_03_20	17.5619	flat
1480	1728	c4	NA	pop	w3+	4	10_00	50	23.6	homemade	25'C	2014-07-01	26_03_20	17.6003	flat
1619	1728	c4	NA	pop	w3+	4	10_00	50	23.6	homemade	25'C	2014-07-01	26_03_20	18.0471	flat
1639	1695	c4	NA	pop	w3+	4	10_00	50	23.6	homemade	25'C	2014-07-01	26_03_20	18.1118	flat
1762	1727	c4	NA	pop	w3+	4	10_00	50	23.6	homemade	25'C	2014-07-01	26_03_20	18.5067	flat
1811	1729	c4	NA	pop	w3+	4	10_00	50	23.6	homemade	25'C	2014-07-01	26_03_20	18.6642	flat
1808	1707	c4	NA	pop	w3+	4	10_00	50	23.6	homemade	25'C	2014-07-01	26_03_20	18.6549	flat
1962	1681	c4	NA	pop	w3+	4	10_00	50	23.6	homemade	25'C	2014-07-01	26_03_20	19.1503	flat
1984	1724	c4	NA	pop	w3+	4	10_00	50	23.6	homemade	25'C	2014-07-01	26_03_20	19.2203	flat
2030	1691	c4	NA	pop	w3+	4	10_00	50	23.6	homemade	25'C	2014-07-01	26_03_20	19.3687	flat
2053	1690	c4	NA	pop	w3+	4	10_00	50	23.6	homemade	25'C	2014-07-01	26_03_20	19.4426	flat
2085	1720	c4	NA	pop	w3+	4	10_00	50	23.6	homemade	25'C	2014-07-01	26_03_20	19.545	flat
2097	1709	c4	NA	pop	w3+	4	10_00	50	23.6	homemade	25'C	2014-07-01	26_03_20	19.5837	flat
2198	1701	c4	NA	pop	w3+	4	10_00	50	23.6	homemade	25'C	2014-07-01	26_03_20	19.9085	flat
2268	1725	c4	NA	pop	w3+	4	10_00	50	23.6	homemade	25'C	2014-07-01	26_03_20	20.1331	flat
2377	1721	c4	NA	pop	w3+	4	10_00	50	23.6	homemade	25'C	2014-07-01	26_03_20	20.4835	flat
2589	1717	c4	NA	pop	w3+	4	10_00	50	23.6	homemade	25'C	2014-07-01	26_03_20	21.165	flat
2656	1680	c4	NA	pop	w3+	4	10_00	50	23.6	homemade	25'C	2014-07-01	26_03_20	21.3809	flat
2817	1685	c4	NA	pop	w3+	4	10_00	50	23.6	homemade	25'C	2014-07-01	26_03_20	21.8983	flat
2824	1677	c4	NA	pop	w3+	4	10_00	50	23.6	homemade	25'C	2014-07-01	26_03_20	21.921	flat
3260	1714	c4	NA	pop	w3+	4	10_00	50	23.6	homemade	25'C	2014-07-01	26_03_20	23.3218	flat
3647	1718	c4	NA	pop	w3+	4	10_00	50	23.6	homemade	25'C	2014-07-01	26_03_20	24.5656	flat
125	1646	c5	NA	pop	w3+	5	13_00	56	24.2	homemade	25'C	2014-07-01	26_03_20	13.4615	flat
392	1686	c5	NA	pop	w3+	5	13_00	56	24.2	homemade	25'C	2014-07-01	26_03_20	14.2944	flat
440	1681	c5	NA	pop	w3+	5	13_00	56	24.2	homemade	25'C	2014-07-01	26_03_20	14.4436	flat
476	1658	c5	NA	pop	w3+	5	13_00	56	24.2	homemade	25'C	2014-07-01	26_03_20	14.5546	flat
493	1673	c5	NA	pop	w3+	5	13_00	56	24.2	homemade	25'C	2014-07-01	26_03_20	14.6082	flat
524	1657	c5	NA	pop	w3+	5	13_00	56	24.2	homemade	25'C	2014-07-01	26_03_20	14.704	flat
532	1690	c5	NA	pop	w3+	5	13_00	56	24.2	homemade	25'C	2014-07-01	26_03_20	14.7304	flat
820	1667	c5	NA	pop	w3+	5	13_00	56	24.2	homemade	25'C	2014-07-01	26_03_20	15.6258	flat
1411	1721	c5	NA	pop	w3+	5	13_00	56	24.2	homemade	25'C	2014-07-01	26_03_20	17.4678	flat
1586	1688	c5	NA	pop	w3+	5	13_00	56	24.2	homemade	25'C	2014-07-01	26_03_20	18.011	flat
1594	1672	c5	NA	pop	w3+	5	13_00	56	24.2	homemade	25'C	2014-07-01	26_03_20	18.0352	flat
1972	1682	c5	NA	pop	w3+	5	13_00	56	24.2	homemade	25'C	2014-07-01	26_03_20	19.2122	flat
1995	1686	c5	NA	pop	w3+	5	13_00	56	24.2	homemade	25'C	2014-07-01	26_03_20	19.284	flat
2059	1684	c5	NA	pop	w3+	5	13_00	56	24.2	homemade	25'C	2014-07-01	26_03_20	19.4831	flat
2088	1712	c5	NA	pop	w3+	5	13_00	56	24.2	homemade	25'C	2014-07-01	26_03_20	19.5747	flat
2108	1696	c5	NA	pop	w3+	5	13_00	56	24.2	homemade	25'C	2014-07-01	26_03_20	19.6362	flat
2282	1689	c5	NA	pop	w3+	5	13_00	56	24.2	homemade	25'C	2014-07-01	26_03_20	20.1775	flat
2500	1697	c5	NA	pop	w3+	5	13_00	56	24.2	homemade	25'C	2014-07-01	26_03_20	20.8564	flat
3803	1773	c5	NA	pop	w3+	5	13_00	56	24.2	homemade	25'C	2014-07-01	26_03_20	24.9156	flat
4032	1757	c5	NA	pop	w3+	5	13_00	56	24.2	homemade	25'C	2014-07-01	26_03_20	25.6277	flat
529	1597	d1	NA	mel	w+	1	14_30	57	24.2	homemade	25'C	2014-07-01	24_03_20	14.5118	flat
597	1562	d1	NA	mel	w+	1	14_30	57	24.2	homemade	25'C	2014-07-01	24_03_20	14.739	flat
628	1565	d1	NA	mel	w+	1	14_30	57	24.2	homemade	25'C	2014-07-01	24_03_20	14.8436	flat
644	1564	d1	NA	mel	w+	1	14_30	57	24.2	homemade	25'C	2014-07-01	24_03_20	14.8974	flat
663	1566	d1	NA	mel	w+	1	14_30	57	24.2	homemade	25'C	2014-07-01	24_03_20	14.9615	flat
717	1601	d1	NA	mel	w+	1	14_30	57	24.2	homemade	25'C	2014-07-01	24_03_20	15.1452	flat
756	1565	d1	NA	mel	w+	1	14_30	57	24.2	homemade	25'C	2014-07-01	24_03_20	15.2746	flat
781	1561	d1	NA	mel	w+	1	14_30	57	24.2	homemade	25'C	2014-07-01	24_03_20	15.3586	flat
913	1566	d1	NA	mel	w+	1	14_30	57	24.2	homemade	25'C	2014-07-01	24_03_20	15.8034	flat
943	1566	d1	NA	mel	w+	1	14_30	57	24.2	homemade	25'C	2014-07-01	24_03_20	15.9045	flat
936	1606	d1	NA	mel	w+	1	14_30	57	24.2	homemade	25'C	2014-07-01	24_03_20	15.883	flat
1157	1617	d1	NA	mel	w+	1	14_30	57	24.2	homemade	25'C	2014-07-01	24_03_20	16.6278	flat
1173	1616	d1	NA	mel	w+	1	14_30	57	24.2	homemade	25'C	2014-07-01	24_03_20	16.6817	flat
1169	1580	d1	NA	mel	w+	1	14_30	57	24.2	homemade	25'C	2014-07-01	24_03_20	16.6663	flat
1191	1581	d1	NA	mel	w+	1	14_30	57	24.2	homemade	25'C	2014-07-01	24_03_20	16.7405	flat
1193	1569	d1	NA	mel	w+	1	14_30	57	24.2	homemade	25'C	2014-07-01	24_03_20	16.7466	flat
1279	1570	d1	NA	mel	w+	1	14_30	57	24.2	homemade	25'C	2014-07-01	24_03_20	17.0363	flat
1440	1614	d1	NA	mel	w+	1	14_30	57	24.2	homemade	25'C	2014-07-01	24_03_20	17.5808	flat
1444	1586	d1	NA	mel	w+	1	14_30	57	24.2	homemade	25'C	2014-07-01	24_03_20	17.5928	flat
1453	1578	d1	NA	mel	w+	1	14_30	57	24.2	homemade	25'C	2014-07-01	24_03_20	17.6227	flat
1588	1610	d1	NA	mel	w+	1	14_30	57	24.2	homemade	25'C	2014-07-01	24_03_20	18.079	flat
1591	1578	d1	NA	mel	w+	1	14_30	57	24.2	homemade	25'C	2014-07-01	24_03_20	18.0874	flat
1643	1616	d1	NA	mel	w+	1	14_30	57	24.2	homemade	25'C	2014-07-01	24_03_20	18.2645	flat
1652	1581	d1	NA	mel	w+	1	14_30	57	24.2	homemade	25'C	2014-07-01	24_03_20	18.293	flat
1796	1585	d1	NA	mel	w+	1	14_30	57	24.2	homemade	25'C	2014-07-01	24_03_20	18.7782	flat
2018	1614	d1	NA	mel	w+	1	14_30	57	24.2	homemade	25'C	2014-07-01	24_03_20	19.5274	flat
2067	1618	d1	NA	mel	w+	1	14_30	57	24.2	homemade	25'C	2014-07-01	24_03_20	19.6926	flat
2207	1594	d1	NA	mel	w+	1	14_30	57	24.2	homemade	25'C	2014-07-01	24_03_20	20.1629	flat
2340	1600	d1	NA	mel	w+	1	14_30	57	24.2	homemade	25'C	2014-07-01	24_03_20	20.6111	flat
2456	1632	d1	NA	mel	w+	1	14_30	57	24.2	homemade	25'C	2014-07-01	24_03_20	21.0034	flat
2506	1633	d1	NA	mel	w+	1	14_30	57	24.2	homemade	25'C	2014-07-01	24_03_20	21.1719	flat
2574	1592	d1	NA	mel	w+	1	14_30	57	24.2	homemade	25'C	2014-07-01	24_03_20	21.3987	flat
2591	1626	d1	NA	mel	w+	1	14_30	57	24.2	homemade	25'C	2014-07-01	24_03_20	21.4578	flat
2651	1606	d1	NA	mel	w+	1	14_30	57	24.2	homemade	25'C	2014-07-01	24_03_20	21.6588	flat
2683	1593	d1	NA	mel	w+	1	14_30	57	24.2	homemade	25'C	2014-07-01	24_03_20	21.7659	flat
2715	1594	d1	NA	mel	w+	1	14_30	57	24.2	homemade	25'C	2014-07-01	24_03_20	21.8737	flat
2778	1592	d1	NA	mel	w+	1	14_30	57	24.2	homemade	25'C	2014-07-01	24_03_20	22.0858	flat
2830	1595	d1	NA	mel	w+	1	14_30	57	24.2	homemade	25'C	2014-07-01	24_03_20	22.2611	flat
2847	1605	d1	NA	mel	w+	1	14_30	57	24.2	homemade	25'C	2014-07-01	24_03_20	22.3188	flat
2987	1601	d1	NA	mel	w+	1	14_30	57	24.2	homemade	25'C	2014-07-01	24_03_20	22.7901	flat
3469	1637	d1	NA	mel	w+	1	14_30	57	24.2	homemade	25'C	2014-07-01	24_03_20	24.4153	flat
307	1688	d2	NA	mel	w+	2	10_00	48	23.5	homemade	25'C	2014-07-01	25_03_20	14.0693	flat
485	1675	d2	NA	mel	w+	2	10_00	48	23.5	homemade	25'C	2014-07-01	25_03_20	14.6191	flat
567	1667	d2	NA	mel	w+	2	10_00	48	23.5	homemade	25'C	2014-07-01	25_03_20	14.8724	flat
815	1663	d2	NA	mel	w+	2	10_00	48	23.5	homemade	25'C	2014-07-01	25_03_20	15.6379	flat
833	1668	d2	NA	mel	w+	2	10_00	48	23.5	homemade	25'C	2014-07-01	25_03_20	15.6932	flat
895	1707	d2	NA	mel	w+	2	10_00	48	23.5	homemade	25'C	2014-07-01	25_03_20	15.8832	flat
988	1704	d2	NA	mel	w+	2	10_00	48	23.5	homemade	25'C	2014-07-01	25_03_20	16.1703	flat
1059	1704	d2	NA	mel	w+	2	10_00	48	23.5	homemade	25'C	2014-07-01	25_03_20	16.3894	flat
1113	1693	d2	NA	mel	w+	2	10_00	48	23.5	homemade	25'C	2014-07-01	25_03_20	16.5565	flat
1148	1667	d2	NA	mel	w+	2	10_00	48	23.5	homemade	25'C	2014-07-01	25_03_20	16.6654	flat
1393	1657	d2	NA	mel	w+	2	10_00	48	23.5	homemade	25'C	2014-07-01	25_03_20	17.4218	flat
1416	1665	d2	NA	mel	w+	2	10_00	48	23.5	homemade	25'C	2014-07-01	25_03_20	17.4925	flat
1508	1667	d2	NA	mel	w+	2	10_00	48	23.5	homemade	25'C	2014-07-01	25_03_20	17.7763	flat
1525	1656	d2	NA	mel	w+	2	10_00	48	23.5	homemade	25'C	2014-07-01	25_03_20	17.8292	flat
1544	1693	d2	NA	mel	w+	2	10_00	48	23.5	homemade	25'C	2014-07-01	25_03_20	17.8865	flat
1562	1653	d2	NA	mel	w+	2	10_00	48	23.5	homemade	25'C	2014-07-01	25_03_20	17.9435	flat
1576	1668	d2	NA	mel	w+	2	10_00	48	23.5	homemade	25'C	2014-07-01	25_03_20	17.9862	flat
1600	1686	d2	NA	mel	w+	2	10_00	48	23.5	homemade	25'C	2014-07-01	25_03_20	18.0596	flat
1739	1696	d2	NA	mel	w+	2	10_00	48	23.5	homemade	25'C	2014-07-01	25_03_20	18.4882	flat
1968	1652	d2	NA	mel	w+	2	10_00	48	23.5	homemade	25'C	2014-07-01	25_03_20	19.1964	flat
2123	1690	d2	NA	mel	w+	2	10_00	48	23.5	homemade	25'C	2014-07-01	25_03_20	19.6734	flat
2142	1669	d2	NA	mel	w+	2	10_00	48	23.5	homemade	25'C	2014-07-01	25_03_20	19.7328	flat
2212	1660	d2	NA	mel	w+	2	10_00	48	23.5	homemade	25'C	2014-07-01	25_03_20	19.9491	flat
2224	1682	d2	NA	mel	w+	2	10_00	48	23.5	homemade	25'C	2014-07-01	25_03_20	19.9854	flat
2262	1678	d2	NA	mel	w+	2	10_00	48	23.5	homemade	25'C	2014-07-01	25_03_20	20.1028	flat
2304	1657	d2	NA	mel	w+	2	10_00	48	23.5	homemade	25'C	2014-07-01	25_03_20	20.2332	flat
2348	1688	d2	NA	mel	w+	2	10_00	48	23.5	homemade	25'C	2014-07-01	25_03_20	20.3679	flat
2382	1660	d2	NA	mel	w+	2	10_00	48	23.5	homemade	25'C	2014-07-01	25_03_20	20.4738	flat
2392	1661	d2	NA	mel	w+	2	10_00	48	23.5	homemade	25'C	2014-07-01	25_03_20	20.5046	flat
2407	1673	d2	NA	mel	w+	2	10_00	48	23.5	homemade	25'C	2014-07-01	25_03_20	20.5505	flat
2631	1682	d2	NA	mel	w+	2	10_00	48	23.5	homemade	25'C	2014-07-01	25_03_20	21.2414	flat
2663	1682	d2	NA	mel	w+	2	10_00	48	23.5	homemade	25'C	2014-07-01	25_03_20	21.3402	flat
2648	1640	d2	NA	mel	w+	2	10_00	48	23.5	homemade	25'C	2014-07-01	25_03_20	21.2954	flat
2672	1676	d2	NA	mel	w+	2	10_00	48	23.5	homemade	25'C	2014-07-01	25_03_20	21.3682	flat
3316	1640	d2	NA	mel	w+	2	10_00	48	23.5	homemade	25'C	2014-07-01	25_03_20	23.3568	flat
3429	1644	d2	NA	mel	w+	2	10_00	48	23.5	homemade	25'C	2014-07-01	25_03_20	23.7054	flat
351	1797	d3	NA	mel	w+	3	14_30	61	24.3	homemade	25'C	2014-07-01	25_03_20	13.3511	flat
507	1771	d3	NA	mel	w+	3	14_30	61	24.3	homemade	25'C	2014-07-01	25_03_20	13.8955	flat
715	1786	d3	NA	mel	w+	3	14_30	61	24.3	homemade	25'C	2014-07-01	25_03_20	14.6171	flat
800	1781	d3	NA	mel	w+	3	14_30	61	24.3	homemade	25'C	2014-07-01	25_03_20	14.9129	flat
824	1765	d3	NA	mel	w+	3	14_30	61	24.3	homemade	25'C	2014-07-01	25_03_20	14.9977	flat
793	1763	d3	NA	mel	w+	3	14_30	61	24.3	homemade	25'C	2014-07-01	25_03_20	14.8901	flat
861	1785	d3	NA	mel	w+	3	14_30	61	24.3	homemade	25'C	2014-07-01	25_03_20	15.1245	flat
973	1786	d3	NA	mel	w+	3	14_30	61	24.3	homemade	25'C	2014-07-01	25_03_20	15.5137	flat
981	1789	d3	NA	mel	w+	3	14_30	61	24.3	homemade	25'C	2014-07-01	25_03_20	15.5412	flat
995	1795	d3	NA	mel	w+	3	14_30	61	24.3	homemade	25'C	2014-07-01	25_03_20	15.5893	flat
995	1773	d3	NA	mel	w+	3	14_30	61	24.3	homemade	25'C	2014-07-01	25_03_20	15.5913	flat
979	1761	d3	NA	mel	w+	3	14_30	61	24.3	homemade	25'C	2014-07-01	25_03_20	15.5367	flat
1059	1790	d3	NA	mel	w+	3	14_30	61	24.3	homemade	25'C	2014-07-01	25_03_20	15.8122	flat
1523	1736	d3	NA	mel	w+	3	14_30	61	24.3	homemade	25'C	2014-07-01	25_03_20	17.4294	flat
1866	1738	d3	NA	mel	w+	3	14_30	61	24.3	homemade	25'C	2014-07-01	25_03_20	18.6212	flat
1902	1756	d3	NA	mel	w+	3	14_30	61	24.3	homemade	25'C	2014-07-01	25_03_20	18.7447	flat
1927	1730	d3	NA	mel	w+	3	14_30	61	24.3	homemade	25'C	2014-07-01	25_03_20	18.8339	flat
1951	1742	d3	NA	mel	w+	3	14_30	61	24.3	homemade	25'C	2014-07-01	25_03_20	18.9163	flat
2060	1744	d3	NA	mel	w+	3	14_30	61	24.3	homemade	25'C	2014-07-01	25_03_20	19.2949	flat
2099	1716	d3	NA	mel	w+	3	14_30	61	24.3	homemade	25'C	2014-07-01	25_03_20	19.4329	flat
2116	1747	d3	NA	mel	w+	3	14_30	61	24.3	homemade	25'C	2014-07-01	25_03_20	19.4892	flat
2144	1726	d3	NA	mel	w+	3	14_30	61	24.3	homemade	25'C	2014-07-01	25_03_20	19.5884	flat
2194	1763	d3	NA	mel	w+	3	14_30	61	24.3	homemade	25'C	2014-07-01	25_03_20	19.7589	flat
2214	1754	d3	NA	mel	w+	3	14_30	61	24.3	homemade	25'C	2014-07-01	25_03_20	19.8292	flat
2228	1747	d3	NA	mel	w+	3	14_30	61	24.3	homemade	25'C	2014-07-01	25_03_20	19.8784	flat
2240	1767	d3	NA	mel	w+	3	14_30	61	24.3	homemade	25'C	2014-07-01	25_03_20	19.9184	flat
2362	1723	d3	NA	mel	w+	3	14_30	61	24.3	homemade	25'C	2014-07-01	25_03_20	20.3462	flat
2948	1718	d3	NA	mel	w+	3	14_30	61	24.3	homemade	25'C	2014-07-01	25_03_20	22.3831	flat
3128	1722	d3	NA	mel	w+	3	14_30	61	24.3	homemade	25'C	2014-07-01	25_03_20	23.0083	flat
3327	1727	d3	NA	mel	w+	3	14_30	61	24.3	homemade	25'C	2014-07-01	25_03_20	23.6994	flat
3523	1691	d3	NA	mel	w+	3	14_30	61	24.3	homemade	25'C	2014-07-01	25_03_20	24.3837	flat
4013	1710	d3	NA	mel	w+	3	14_30	61	24.3	homemade	25'C	2014-07-01	25_03_20	26.0849	flat
550	1815	d4	NA	mel	w+	4	10_00	50	23.6	homemade	25'C	2014-07-01	26_03_20	14.6154	flat
855	1808	d4	NA	mel	w+	4	10_00	50	23.6	homemade	25'C	2014-07-01	26_03_20	15.5987	flat
944	1816	d4	NA	mel	w+	4	10_00	50	23.6	homemade	25'C	2014-07-01	26_03_20	15.8854	flat
1061	1799	d4	NA	mel	w+	4	10_00	50	23.6	homemade	25'C	2014-07-01	26_03_20	16.2628	flat
1123	1811	d4	NA	mel	w+	4	10_00	50	23.6	homemade	25'C	2014-07-01	26_03_20	16.4625	flat
1220	1810	d4	NA	mel	w+	4	10_00	50	23.6	homemade	25'C	2014-07-01	26_03_20	16.7752	flat
1284	1777	d4	NA	mel	w+	4	10_00	50	23.6	homemade	25'C	2014-07-01	26_03_20	16.9821	flat
1420	1805	d4	NA	mel	w+	4	10_00	50	23.6	homemade	25'C	2014-07-01	26_03_20	17.4199	flat
1435	1805	d4	NA	mel	w+	4	10_00	50	23.6	homemade	25'C	2014-07-01	26_03_20	17.4683	flat
1545	1801	d4	NA	mel	w+	4	10_00	50	23.6	homemade	25'C	2014-07-01	26_03_20	17.8229	flat
1589	1766	d4	NA	mel	w+	4	10_00	50	23.6	homemade	25'C	2014-07-01	26_03_20	17.9654	flat
1609	1765	d4	NA	mel	w+	4	10_00	50	23.6	homemade	25'C	2014-07-01	26_03_20	18.0299	flat
1634	1795	d4	NA	mel	w+	4	10_00	50	23.6	homemade	25'C	2014-07-01	26_03_20	18.1099	flat
1749	1762	d4	NA	mel	w+	4	10_00	50	23.6	homemade	25'C	2014-07-01	26_03_20	18.4812	flat
1806	1802	d4	NA	mel	w+	4	10_00	50	23.6	homemade	25'C	2014-07-01	26_03_20	18.6642	flat
1860	1808	d4	NA	mel	w+	4	10_00	50	23.6	homemade	25'C	2014-07-01	26_03_20	18.8382	flat
1880	1804	d4	NA	mel	w+	4	10_00	50	23.6	homemade	25'C	2014-07-01	26_03_20	18.9027	flat
2068	1782	d4	NA	mel	w+	4	10_00	50	23.6	homemade	25'C	2014-07-01	26_03_20	19.5091	flat
2082	1777	d4	NA	mel	w+	4	10_00	50	23.6	homemade	25'C	2014-07-01	26_03_20	19.5543	flat
2135	1760	d4	NA	mel	w+	4	10_00	50	23.6	homemade	25'C	2014-07-01	26_03_20	19.7255	flat
2140	1780	d4	NA	mel	w+	4	10_00	50	23.6	homemade	25'C	2014-07-01	26_03_20	19.7412	flat
2146	1809	d4	NA	mel	w+	4	10_00	50	23.6	homemade	25'C	2014-07-01	26_03_20	19.76	flat
2387	1807	d4	NA	mel	w+	4	10_00	50	23.6	homemade	25'C	2014-07-01	26_03_20	20.5369	flat
2475	1761	d4	NA	mel	w+	4	10_00	50	23.6	homemade	25'C	2014-07-01	26_03_20	20.8214	flat
2553	1757	d4	NA	mel	w+	4	10_00	50	23.6	homemade	25'C	2014-07-01	26_03_20	21.0729	flat
2961	1801	d4	NA	mel	w+	4	10_00	50	23.6	homemade	25'C	2014-07-01	26_03_20	22.3872	flat
516	1563	d5	NA	mel	w+	5	14_30	57	24.3	homemade	25'C	2014-07-01	26_03_20	14.4212	flat
1581	1547	d5	NA	mel	w+	5	14_30	57	24.3	homemade	25'C	2014-07-01	26_03_20	17.7372	flat
1992	1582	d5	NA	mel	w+	5	14_30	57	24.3	homemade	25'C	2014-07-01	26_03_20	19.0156	flat
2053	1556	d5	NA	mel	w+	5	14_30	57	24.3	homemade	25'C	2014-07-01	26_03_20	19.2063	flat
2064	1540	d5	NA	mel	w+	5	14_30	57	24.3	homemade	25'C	2014-07-01	26_03_20	19.2411	flat
2112	1558	d5	NA	mel	w+	5	14_30	57	24.3	homemade	25'C	2014-07-01	26_03_20	19.3899	flat
2136	1564	d5	NA	mel	w+	5	14_30	57	24.3	homemade	25'C	2014-07-01	26_03_20	19.4645	flat
2215	1580	d5	NA	mel	w+	5	14_30	57	24.3	homemade	25'C	2014-07-01	26_03_20	19.7099	flat
2253	1560	d5	NA	mel	w+	5	14_30	57	24.3	homemade	25'C	2014-07-01	26_03_20	19.8288	flat
2273	1568	d5	NA	mel	w+	5	14_30	57	24.3	homemade	25'C	2014-07-01	26_03_20	19.8908	flat
2364	1578	d5	NA	mel	w+	5	14_30	57	24.3	homemade	25'C	2014-07-01	26_03_20	20.1738	flat
2381	1583	d5	NA	mel	w+	5	14_30	57	24.3	homemade	25'C	2014-07-01	26_03_20	20.2266	flat
2400	1579	d5	NA	mel	w+	5	14_30	57	24.3	homemade	25'C	2014-07-01	26_03_20	20.2859	flat
2415	1582	d5	NA	mel	w+	5	14_30	57	24.3	homemade	25'C	2014-07-01	26_03_20	20.3325	flat
2431	1575	d5	NA	mel	w+	5	14_30	57	24.3	homemade	25'C	2014-07-01	26_03_20	20.3825	flat
2436	1554	d5	NA	mel	w+	5	14_30	57	24.3	homemade	25'C	2014-07-01	26_03_20	20.3987	flat
2449	1571	d5	NA	mel	w+	5	14_30	57	24.3	homemade	25'C	2014-07-01	26_03_20	20.4387	flat
2484	1575	d5	NA	mel	w+	5	14_30	57	24.3	homemade	25'C	2014-07-01	26_03_20	20.5475	flat
2727	1571	d5	NA	mel	w+	5	14_30	57	24.3	homemade	25'C	2014-07-01	26_03_20	21.3041	flat
2755	1575	d5	NA	mel	w+	5	14_30	57	24.3	homemade	25'C	2014-07-01	26_03_20	21.3912	flat
2885	1570	d5	NA	mel	w+	5	14_30	57	24.3	homemade	25'C	2014-07-01	26_03_20	21.796	flat
2902	1552	d5	NA	mel	w+	5	14_30	57	24.3	homemade	25'C	2014-07-01	26_03_20	21.8495	flat
230	956	lala1	NA	cs	w2+	1	10_00	40_50	25	homemade	25'C	2014-03-01	05_03_20	17.5589	tube
266	884	lala1	NA	cs	w2+	1	10_00	40_50	25	homemade	25'C	2014-03-01	05_03_20	17.6974	tube
284	906	lala1	NA	cs	w2+	1	10_00	40_50	25	homemade	25'C	2014-03-01	05_03_20	17.7656	tube
306	1010	lala1	NA	cs	w2+	1	10_00	40_50	25	homemade	25'C	2014-03-01	05_03_20	17.8474	tube
318	932	lala1	NA	cs	w2+	1	10_00	40_50	25	homemade	25'C	2014-03-01	05_03_20	17.8946	tube
382	894	lala1	NA	cs	w2+	1	10_00	40_50	25	homemade	25'C	2014-03-01	05_03_20	18.1392	tube
394	882	lala1	NA	cs	w2+	1	10_00	40_50	25	homemade	25'C	2014-03-01	05_03_20	18.1851	tube
420	920	lala1	NA	cs	w2+	1	10_00	40_50	25	homemade	25'C	2014-03-01	05_03_20	18.2834	tube
426	898	lala1	NA	cs	w2+	1	10_00	40_50	25	homemade	25'C	2014-03-01	05_03_20	18.3067	tube
600	916	lala1	NA	cs	w2+	1	10_00	40_50	25	homemade	25'C	2014-03-01	05_03_20	18.9693	tube
694	1048	lala1	NA	cs	w2+	1	10_00	40_50	25	homemade	25'C	2014-03-01	05_03_20	19.3248	tube
706	936	lala1	NA	cs	w2+	1	10_00	40_50	25	homemade	25'C	2014-03-01	05_03_20	19.3727	tube
718	860	lala1	NA	cs	w2+	1	10_00	40_50	25	homemade	25'C	2014-03-01	05_03_20	19.4199	tube
822	932	lala1	NA	cs	w2+	1	10_00	40_50	25	homemade	25'C	2014-03-01	05_03_20	19.8148	tube
846	846	lala1	NA	cs	w2+	1	10_00	40_50	25	homemade	25'C	2014-03-01	05_03_20	19.9079	tube
896	854	lala1	NA	cs	w2+	1	10_00	40_50	25	homemade	25'C	2014-03-01	05_03_20	20.0982	tube
858	1010	lala1	NA	cs	w2+	1	10_00	40_50	25	homemade	25'C	2014-03-01	05_03_20	19.9504	tube
862	1048	lala1	NA	cs	w2+	1	10_00	40_50	25	homemade	25'C	2014-03-01	05_03_20	19.9649	tube
1108	916	lala1	NA	cs	w2+	1	10_00	40_50	25	homemade	25'C	2014-03-01	05_03_20	20.9047	tube
1150	940	lala1	NA	cs	w2+	1	10_00	40_50	25	homemade	25'C	2014-03-01	05_03_20	21.0642	tube
1148	962	lala1	NA	cs	w2+	1	10_00	40_50	25	homemade	25'C	2014-03-01	05_03_20	21.0562	tube
1166	1012	lala1	NA	cs	w2+	1	10_00	40_50	25	homemade	25'C	2014-03-01	05_03_20	21.1238	tube
1178	926	lala1	NA	cs	w2+	1	10_00	40_50	25	homemade	25'C	2014-03-01	05_03_20	21.1712	tube
1184	914	lala1	NA	cs	w2+	1	10_00	40_50	25	homemade	25'C	2014-03-01	05_03_20	21.1943	tube
1220	916	lala1	NA	cs	w2+	1	10_00	40_50	25	homemade	25'C	2014-03-01	05_03_20	21.3314	tube
1226	910	lala1	NA	cs	w2+	1	10_00	40_50	25	homemade	25'C	2014-03-01	05_03_20	21.3544	tube
1244	972	lala1	NA	cs	w2+	1	10_00	40_50	25	homemade	25'C	2014-03-01	05_03_20	21.4217	tube
1294	940	lala1	NA	cs	w2+	1	10_00	40_50	25	homemade	25'C	2014-03-01	05_03_20	21.6128	tube
1318	968	lala1	NA	cs	w2+	1	10_00	40_50	25	homemade	25'C	2014-03-01	05_03_20	21.7037	tube
1342	942	lala1	NA	cs	w2+	1	10_00	40_50	25	homemade	25'C	2014-03-01	05_03_20	21.7957	tube
1396	906	lala1	NA	cs	w2+	1	10_00	40_50	25	homemade	25'C	2014-03-01	05_03_20	22.0021	tube
1454	958	lala1	NA	cs	w2+	1	10_00	40_50	25	homemade	25'C	2014-03-01	05_03_20	22.2221	tube
1478	956	lala1	NA	cs	w2+	1	10_00	40_50	25	homemade	25'C	2014-03-01	05_03_20	22.3135	tube
1500	974	lala1	NA	cs	w2+	1	10_00	40_50	25	homemade	25'C	2014-03-01	05_03_20	22.397	tube
1540	958	lala1	NA	cs	w2+	1	10_00	40_50	25	homemade	25'C	2014-03-01	05_03_20	22.5497	tube
1680	940	lala1	NA	cs	w2+	1	10_00	40_50	25	homemade	25'C	2014-03-01	05_03_20	23.0834	tube
1728	920	lala1	NA	cs	w2+	1	10_00	40_50	25	homemade	25'C	2014-03-01	05_03_20	23.2667	tube
1758	890	lala1	NA	cs	w2+	1	10_00	40_50	25	homemade	25'C	2014-03-01	05_03_20	23.3816	tube
1798	910	lala1	NA	cs	w2+	1	10_00	40_50	25	homemade	25'C	2014-03-01	05_03_20	23.5336	tube
1818	880	lala1	NA	cs	w2+	1	10_00	40_50	25	homemade	25'C	2014-03-01	05_03_20	23.6104	tube
1850	896	lala1	NA	cs	w2+	1	10_00	40_50	25	homemade	25'C	2014-03-01	05_03_20	23.732	tube
1858	848	lala1	NA	cs	w2+	1	10_00	40_50	25	homemade	25'C	2014-03-01	05_03_20	23.7634	tube
1970	842	lala1	NA	cs	w2+	1	10_00	40_50	25	homemade	25'C	2014-03-01	05_03_20	24.1902	tube
2000	908	lala1	NA	cs	w2+	1	10_00	40_50	25	homemade	25'C	2014-03-01	05_03_20	24.3032	tube
2094	1012	lala1	NA	cs	w2+	1	10_00	40_50	25	homemade	25'C	2014-03-01	05_03_20	24.6593	tube
2164	998	lala1	NA	cs	w2+	1	10_00	40_50	25	homemade	25'C	2014-03-01	05_03_20	24.9263	tube
2156	858	lala1	NA	cs	w2+	1	10_00	40_50	25	homemade	25'C	2014-03-01	05_03_20	24.8985	tube
2440	856	lala1	NA	cs	w2+	1	10_00	40_50	25	homemade	25'C	2014-03-01	05_03_20	25.9806	tube
392	878	lala2	NA	cs	w2+	2	14_30	40_50	25	homemade	25'C	2014-03-01	06_03_20	18.7964	tube
686	1022	lala2	NA	cs	w2+	2	14_30	40_50	25	homemade	25'C	2014-03-01	06_03_20	19.8384	tube
716	1054	lala2	NA	cs	w2+	2	14_30	40_50	25	homemade	25'C	2014-03-01	06_03_20	19.9433	tube
762	914	lala2	NA	cs	w2+	2	14_30	40_50	25	homemade	25'C	2014-03-01	06_03_20	20.1198	tube
872	1060	lala2	NA	cs	w2+	2	14_30	40_50	25	homemade	25'C	2014-03-01	06_03_20	20.502	tube
902	1050	lala2	NA	cs	w2+	2	14_30	40_50	25	homemade	25'C	2014-03-01	06_03_20	20.6104	tube
940	1030	lala2	NA	cs	w2+	2	14_30	40_50	25	homemade	25'C	2014-03-01	06_03_20	20.7483	tube
928	872	lala2	NA	cs	w2+	2	14_30	40_50	25	homemade	25'C	2014-03-01	06_03_20	20.7183	tube
934	886	lala2	NA	cs	w2+	2	14_30	40_50	25	homemade	25'C	2014-03-01	06_03_20	20.7387	tube
950	894	lala2	NA	cs	w2+	2	14_30	40_50	25	homemade	25'C	2014-03-01	06_03_20	20.7954	tube
948	920	lala2	NA	cs	w2+	2	14_30	40_50	25	homemade	25'C	2014-03-01	06_03_20	20.786	tube
980	900	lala2	NA	cs	w2+	2	14_30	40_50	25	homemade	25'C	2014-03-01	06_03_20	20.9024	tube
974	870	lala2	NA	cs	w2+	2	14_30	40_50	25	homemade	25'C	2014-03-01	06_03_20	20.8834	tube
1004	916	lala2	NA	cs	w2+	2	14_30	40_50	25	homemade	25'C	2014-03-01	06_03_20	20.9871	tube
1016	884	lala2	NA	cs	w2+	2	14_30	40_50	25	homemade	25'C	2014-03-01	06_03_20	21.0328	tube
1026	876	lala2	NA	cs	w2+	2	14_30	40_50	25	homemade	25'C	2014-03-01	06_03_20	21.0693	tube
1038	868	lala2	NA	cs	w2+	2	14_30	40_50	25	homemade	25'C	2014-03-01	06_03_20	21.113	tube
1052	854	lala2	NA	cs	w2+	2	14_30	40_50	25	homemade	25'C	2014-03-01	06_03_20	21.1643	tube
1090	854	lala2	NA	cs	w2+	2	14_30	40_50	25	homemade	25'C	2014-03-01	06_03_20	21.3005	tube
1110	856	lala2	NA	cs	w2+	2	14_30	40_50	25	homemade	25'C	2014-03-01	06_03_20	21.3721	tube
1136	856	lala2	NA	cs	w2+	2	14_30	40_50	25	homemade	25'C	2014-03-01	06_03_20	21.4653	tube
1200	872	lala2	NA	cs	w2+	2	14_30	40_50	25	homemade	25'C	2014-03-01	06_03_20	21.6934	tube
1192	892	lala2	NA	cs	w2+	2	14_30	40_50	25	homemade	25'C	2014-03-01	06_03_20	21.663	tube
1206	1052	lala2	NA	cs	w2+	2	14_30	40_50	25	homemade	25'C	2014-03-01	06_03_20	21.7	tube
1222	1054	lala2	NA	cs	w2+	2	14_30	40_50	25	homemade	25'C	2014-03-01	06_03_20	21.7572	tube
1234	1024	lala2	NA	cs	w2+	2	14_30	40_50	25	homemade	25'C	2014-03-01	06_03_20	21.8027	tube
1290	1068	lala2	NA	cs	w2+	2	14_30	40_50	25	homemade	25'C	2014-03-01	06_03_20	21.9998	tube
1308	1056	lala2	NA	cs	w2+	2	14_30	40_50	25	homemade	25'C	2014-03-01	06_03_20	22.0653	tube
1288	910	lala2	NA	cs	w2+	2	14_30	40_50	25	homemade	25'C	2014-03-01	06_03_20	22.0057	tube
1330	924	lala2	NA	cs	w2+	2	14_30	40_50	25	homemade	25'C	2014-03-01	06_03_20	22.1551	tube
1350	860	lala2	NA	cs	w2+	2	14_30	40_50	25	homemade	25'C	2014-03-01	06_03_20	22.2321	tube
1364	850	lala2	NA	cs	w2+	2	14_30	40_50	25	homemade	25'C	2014-03-01	06_03_20	22.2831	tube
1392	868	lala2	NA	cs	w2+	2	14_30	40_50	25	homemade	25'C	2014-03-01	06_03_20	22.382	tube
1400	852	lala2	NA	cs	w2+	2	14_30	40_50	25	homemade	25'C	2014-03-01	06_03_20	22.412	tube
1408	890	lala2	NA	cs	w2+	2	14_30	40_50	25	homemade	25'C	2014-03-01	06_03_20	22.4375	tube
1368	1044	lala2	NA	cs	w2+	2	14_30	40_50	25	homemade	25'C	2014-03-01	06_03_20	22.2814	tube
1390	1038	lala2	NA	cs	w2+	2	14_30	40_50	25	homemade	25'C	2014-03-01	06_03_20	22.3608	tube
1422	1036	lala2	NA	cs	w2+	2	14_30	40_50	25	homemade	25'C	2014-03-01	06_03_20	22.4756	tube
1540	874	lala2	NA	cs	w2+	2	14_30	40_50	25	homemade	25'C	2014-03-01	06_03_20	22.912	tube
1556	858	lala2	NA	cs	w2+	2	14_30	40_50	25	homemade	25'C	2014-03-01	06_03_20	22.9707	tube
1814	906	lala2	NA	cs	w2+	2	14_30	40_50	25	homemade	25'C	2014-03-01	06_03_20	23.8916	tube
1836	904	lala2	NA	cs	w2+	2	14_30	40_50	25	homemade	25'C	2014-03-01	06_03_20	23.9706	tube
1826	918	lala2	NA	cs	w2+	2	14_30	40_50	25	homemade	25'C	2014-03-01	06_03_20	23.9336	tube
1832	934	lala2	NA	cs	w2+	2	14_30	40_50	25	homemade	25'C	2014-03-01	06_03_20	23.9538	tube
1846	928	lala2	NA	cs	w2+	2	14_30	40_50	25	homemade	25'C	2014-03-01	06_03_20	24.0045	tube
1852	920	lala2	NA	cs	w2+	2	14_30	40_50	25	homemade	25'C	2014-03-01	06_03_20	24.0267	tube
1864	906	lala2	NA	cs	w2+	2	14_30	40_50	25	homemade	25'C	2014-03-01	06_03_20	24.0708	tube
1910	1044	lala2	NA	cs	w2+	2	14_30	40_50	25	homemade	25'C	2014-03-01	06_03_20	24.2243	tube
1920	1034	lala2	NA	cs	w2+	2	14_30	40_50	25	homemade	25'C	2014-03-01	06_03_20	24.261	tube
2312	858	lala2	NA	cs	w2+	2	14_30	40_50	25	homemade	25'C	2014-03-01	06_03_20	25.6808	tube
370	920	lala3	NA	cs	w2+	3	13_00	40_50	25	homemade	25'C	2014-03-01	09_03_20	17.8581	tube
442	888	lala3	NA	cs	w2+	3	13_00	40_50	25	homemade	25'C	2014-03-01	09_03_20	18.1296	tube
546	928	lala3	NA	cs	w2+	3	13_00	40_50	25	homemade	25'C	2014-03-01	09_03_20	18.5191	tube
694	1080	lala3	NA	cs	w2+	3	13_00	40_50	25	homemade	25'C	2014-03-01	09_03_20	19.0703	tube
766	1092	lala3	NA	cs	w2+	3	13_00	40_50	25	homemade	25'C	2014-03-01	09_03_20	19.3404	tube
794	1092	lala3	NA	cs	w2+	3	13_00	40_50	25	homemade	25'C	2014-03-01	09_03_20	19.4456	tube
810	1088	lala3	NA	cs	w2+	3	13_00	40_50	25	homemade	25'C	2014-03-01	09_03_20	19.5058	tube
830	1096	lala3	NA	cs	w2+	3	13_00	40_50	25	homemade	25'C	2014-03-01	09_03_20	19.5807	tube
838	1078	lala3	NA	cs	w2+	3	13_00	40_50	25	homemade	25'C	2014-03-01	09_03_20	19.6114	tube
822	1058	lala3	NA	cs	w2+	3	13_00	40_50	25	homemade	25'C	2014-03-01	09_03_20	19.5519	tube
864	1018	lala3	NA	cs	w2+	3	13_00	40_50	25	homemade	25'C	2014-03-01	09_03_20	19.711	tube
880	926	lala3	NA	cs	w2+	3	13_00	40_50	25	homemade	25'C	2014-03-01	09_03_20	19.774	tube
890	874	lala3	NA	cs	w2+	3	13_00	40_50	25	homemade	25'C	2014-03-01	09_03_20	19.8133	tube
958	900	lala3	NA	cs	w2+	3	13_00	40_50	25	homemade	25'C	2014-03-01	09_03_20	20.0679	tube
978	892	lala3	NA	cs	w2+	3	13_00	40_50	25	homemade	25'C	2014-03-01	09_03_20	20.1433	tube
912	1092	lala3	NA	cs	w2+	3	13_00	40_50	25	homemade	25'C	2014-03-01	09_03_20	19.8889	tube
996	1092	lala3	NA	cs	w2+	3	13_00	40_50	25	homemade	25'C	2014-03-01	09_03_20	20.2045	tube
1032	1052	lala3	NA	cs	w2+	3	13_00	40_50	25	homemade	25'C	2014-03-01	09_03_20	20.3411	tube
1046	1072	lala3	NA	cs	w2+	3	13_00	40_50	25	homemade	25'C	2014-03-01	09_03_20	20.393	tube
1060	1036	lala3	NA	cs	w2+	3	13_00	40_50	25	homemade	25'C	2014-03-01	09_03_20	20.4468	tube
1064	904	lala3	NA	cs	w2+	3	13_00	40_50	25	homemade	25'C	2014-03-01	09_03_20	20.4661	tube
1084	868	lala3	NA	cs	w2+	3	13_00	40_50	25	homemade	25'C	2014-03-01	09_03_20	20.5424	tube
1118	876	lala3	NA	cs	w2+	3	13_00	40_50	25	homemade	25'C	2014-03-01	09_03_20	20.6699	tube
1114	1090	lala3	NA	cs	w2+	3	13_00	40_50	25	homemade	25'C	2014-03-01	09_03_20	20.648	tube
1132	1092	lala3	NA	cs	w2+	3	13_00	40_50	25	homemade	25'C	2014-03-01	09_03_20	20.7155	tube
1128	1072	lala3	NA	cs	w2+	3	13_00	40_50	25	homemade	25'C	2014-03-01	09_03_20	20.7011	tube
1138	1080	lala3	NA	cs	w2+	3	13_00	40_50	25	homemade	25'C	2014-03-01	09_03_20	20.7384	tube
1214	1062	lala3	NA	cs	w2+	3	13_00	40_50	25	homemade	25'C	2014-03-01	09_03_20	21.0246	tube
1206	1044	lala3	NA	cs	w2+	3	13_00	40_50	25	homemade	25'C	2014-03-01	09_03_20	20.9951	tube
1224	1038	lala3	NA	cs	w2+	3	13_00	40_50	25	homemade	25'C	2014-03-01	09_03_20	21.0629	tube
1246	1034	lala3	NA	cs	w2+	3	13_00	40_50	25	homemade	25'C	2014-03-01	09_03_20	21.1457	tube
1300	1060	lala3	NA	cs	w2+	3	13_00	40_50	25	homemade	25'C	2014-03-01	09_03_20	21.3478	tube
1412	994	lala3	NA	cs	w2+	3	13_00	40_50	25	homemade	25'C	2014-03-01	09_03_20	21.7707	tube
1380	1056	lala3	NA	cs	w2+	3	13_00	40_50	25	homemade	25'C	2014-03-01	09_03_20	21.6485	tube
1490	1034	lala3	NA	cs	w2+	3	13_00	40_50	25	homemade	25'C	2014-03-01	09_03_20	22.0625	tube
1330	878	lala3	NA	cs	w2+	3	13_00	40_50	25	homemade	25'C	2014-03-01	09_03_20	21.4663	tube
1564	954	lala3	NA	cs	w2+	3	13_00	40_50	25	homemade	25'C	2014-03-01	09_03_20	22.3431	tube
1580	974	lala3	NA	cs	w2+	3	13_00	40_50	25	homemade	25'C	2014-03-01	09_03_20	22.4025	tube
1588	1072	lala3	NA	cs	w2+	3	13_00	40_50	25	homemade	25'C	2014-03-01	09_03_20	22.4294	tube
1628	998	lala3	NA	cs	w2+	3	13_00	40_50	25	homemade	25'C	2014-03-01	09_03_20	22.5821	tube
1726	894	lala3	NA	cs	w2+	3	13_00	40_50	25	homemade	25'C	2014-03-01	09_03_20	22.9536	tube
1810	1076	lala3	NA	cs	w2+	3	13_00	40_50	25	homemade	25'C	2014-03-01	09_03_20	23.2634	tube
1818	1056	lala3	NA	cs	w2+	3	13_00	40_50	25	homemade	25'C	2014-03-01	09_03_20	23.2941	tube
1852	1080	lala3	NA	cs	w2+	3	13_00	40_50	25	homemade	25'C	2014-03-01	09_03_20	23.4211	tube
1918	1074	lala3	NA	cs	w2+	3	13_00	40_50	25	homemade	25'C	2014-03-01	09_03_20	23.6693	tube
1898	1026	lala3	NA	cs	w2+	3	13_00	40_50	25	homemade	25'C	2014-03-01	09_03_20	23.5957	tube
1910	1020	lala3	NA	cs	w2+	3	13_00	40_50	25	homemade	25'C	2014-03-01	09_03_20	23.6409	tube
2134	1038	lala3	NA	cs	w2+	3	13_00	40_50	25	homemade	25'C	2014-03-01	09_03_20	24.482	tube
2210	976	lala3	NA	cs	w2+	3	13_00	40_50	25	homemade	25'C	2014-03-01	09_03_20	24.7695	tube
2258	932	lala3	NA	cs	w2+	3	13_00	40_50	25	homemade	25'C	2014-03-01	09_03_20	24.9513	tube
2416	1016	lala3	NA	cs	w2+	3	13_00	40_50	25	homemade	25'C	2014-03-01	09_03_20	25.5422	tube
216	1022	lala4	NA	cs	w2+	4	11_30	40_50	25	homemade	25'C	2014-03-01	10_03_20	17.9033	tube
388	1076	lala4	NA	cs	w2+	4	11_30	40_50	25	homemade	25'C	2014-03-01	10_03_20	18.495	tube
810	972	lala4	NA	cs	w2+	4	11_30	40_50	25	homemade	25'C	2014-03-01	10_03_20	19.9579	tube
936	946	lala4	NA	cs	w2+	4	11_30	40_50	25	homemade	25'C	2014-03-01	10_03_20	20.3944	tube
970	984	lala4	NA	cs	w2+	4	11_30	40_50	25	homemade	25'C	2014-03-01	10_03_20	20.5101	tube
988	1042	lala4	NA	cs	w2+	4	11_30	40_50	25	homemade	25'C	2014-03-01	10_03_20	20.5696	tube
1014	1060	lala4	NA	cs	w2+	4	11_30	40_50	25	homemade	25'C	2014-03-01	10_03_20	20.6586	tube
1092	1060	lala4	NA	cs	w2+	4	11_30	40_50	25	homemade	25'C	2014-03-01	10_03_20	20.928	tube
1036	992	lala4	NA	cs	w2+	4	11_30	40_50	25	homemade	25'C	2014-03-01	10_03_20	20.7378	tube
1100	1012	lala4	NA	cs	w2+	4	11_30	40_50	25	homemade	25'C	2014-03-01	10_03_20	20.958	tube
1110	910	lala4	NA	cs	w2+	4	11_30	40_50	25	homemade	25'C	2014-03-01	10_03_20	20.9973	tube
1148	1106	lala4	NA	cs	w2+	4	11_30	40_50	25	homemade	25'C	2014-03-01	10_03_20	21.1194	tube
1192	1034	lala4	NA	cs	w2+	4	11_30	40_50	25	homemade	25'C	2014-03-01	10_03_20	21.2748	tube
1226	1054	lala4	NA	cs	w2+	4	11_30	40_50	25	homemade	25'C	2014-03-01	10_03_20	21.3913	tube
1308	972	lala4	NA	cs	w2+	4	11_30	40_50	25	homemade	25'C	2014-03-01	10_03_20	21.6785	tube
1328	950	lala4	NA	cs	w2+	4	11_30	40_50	25	homemade	25'C	2014-03-01	10_03_20	21.7486	tube
1340	952	lala4	NA	cs	w2+	4	11_30	40_50	25	homemade	25'C	2014-03-01	10_03_20	21.79	tube
1340	992	lala4	NA	cs	w2+	4	11_30	40_50	25	homemade	25'C	2014-03-01	10_03_20	21.7881	tube
1368	1026	lala4	NA	cs	w2+	4	11_30	40_50	25	homemade	25'C	2014-03-01	10_03_20	21.8832	tube
1386	978	lala4	NA	cs	w2+	4	11_30	40_50	25	homemade	25'C	2014-03-01	10_03_20	21.9477	tube
1454	992	lala4	NA	cs	w2+	4	11_30	40_50	25	homemade	25'C	2014-03-01	10_03_20	22.182	tube
1440	924	lala4	NA	cs	w2+	4	11_30	40_50	25	homemade	25'C	2014-03-01	10_03_20	22.1368	tube
1456	942	lala4	NA	cs	w2+	4	11_30	40_50	25	homemade	25'C	2014-03-01	10_03_20	22.1912	tube
1498	914	lala4	NA	cs	w2+	4	11_30	40_50	25	homemade	25'C	2014-03-01	10_03_20	22.3377	tube
1538	1068	lala4	NA	cs	w2+	4	11_30	40_50	25	homemade	25'C	2014-03-01	10_03_20	22.4686	tube
1596	1044	lala4	NA	cs	w2+	4	11_30	40_50	25	homemade	25'C	2014-03-01	10_03_20	22.6701	tube
1628	992	lala4	NA	cs	w2+	4	11_30	40_50	25	homemade	25'C	2014-03-01	10_03_20	22.7831	tube
1626	1082	lala4	NA	cs	w2+	4	11_30	40_50	25	homemade	25'C	2014-03-01	10_03_20	22.772	tube
1726	1054	lala4	NA	cs	w2+	4	11_30	40_50	25	homemade	25'C	2014-03-01	10_03_20	23.1188	tube
1744	960	lala4	NA	cs	w2+	4	11_30	40_50	25	homemade	25'C	2014-03-01	10_03_20	23.1854	tube
1716	896	lala4	NA	cs	w2+	4	11_30	40_50	25	homemade	25'C	2014-03-01	10_03_20	23.0917	tube
1760	930	lala4	NA	cs	w2+	4	11_30	40_50	25	homemade	25'C	2014-03-01	10_03_20	23.2421	tube
1798	894	lala4	NA	cs	w2+	4	11_30	40_50	25	homemade	25'C	2014-03-01	10_03_20	23.3751	tube
1840	1014	lala4	NA	cs	w2+	4	11_30	40_50	25	homemade	25'C	2014-03-01	10_03_20	23.5145	tube
1866	934	lala4	NA	cs	w2+	4	11_30	40_50	25	homemade	25'C	2014-03-01	10_03_20	23.6082	tube
1918	914	lala4	NA	cs	w2+	4	11_30	40_50	25	homemade	25'C	2014-03-01	10_03_20	23.7888	tube
1898	1102	lala4	NA	cs	w2+	4	11_30	40_50	25	homemade	25'C	2014-03-01	10_03_20	23.7108	tube
1906	1096	lala4	NA	cs	w2+	4	11_30	40_50	25	homemade	25'C	2014-03-01	10_03_20	23.7387	tube
1938	1094	lala4	NA	cs	w2+	4	11_30	40_50	25	homemade	25'C	2014-03-01	10_03_20	23.8494	tube
2022	956	lala4	NA	cs	w2+	4	11_30	40_50	25	homemade	25'C	2014-03-01	10_03_20	24.1461	tube
2040	948	lala4	NA	cs	w2+	4	11_30	40_50	25	homemade	25'C	2014-03-01	10_03_20	24.2087	tube
2050	1044	lala4	NA	cs	w2+	4	11_30	40_50	25	homemade	25'C	2014-03-01	10_03_20	24.2387	tube
2020	1070	lala4	NA	cs	w2+	4	11_30	40_50	25	homemade	25'C	2014-03-01	10_03_20	24.1338	tube
2280	1090	lala4	NA	cs	w2+	4	11_30	40_50	25	homemade	25'C	2014-03-01	10_03_20	25.0312	tube
146	998	lala5	NA	cs	w2+	5	10_00	40_50	25	homemade	25'C	2014-03-01	11_03_20	18.1325	tube
154	942	lala5	NA	cs	w2+	5	10_00	40_50	25	homemade	25'C	2014-03-01	11_03_20	18.1581	tube
520	964	lala5	NA	cs	w2+	5	10_00	40_50	25	homemade	25'C	2014-03-01	11_03_20	19.3909	tube
664	1152	lala5	NA	cs	w2+	5	10_00	40_50	25	homemade	25'C	2014-03-01	11_03_20	19.8805	tube
780	1154	lala5	NA	cs	w2+	5	10_00	40_50	25	homemade	25'C	2014-03-01	11_03_20	20.2711	tube
802	1148	lala5	NA	cs	w2+	5	10_00	40_50	25	homemade	25'C	2014-03-01	11_03_20	20.345	tube
848	1010	lala5	NA	cs	w2+	5	10_00	40_50	25	homemade	25'C	2014-03-01	11_03_20	20.4964	tube
884	996	lala5	NA	cs	w2+	5	10_00	40_50	25	homemade	25'C	2014-03-01	11_03_20	20.6172	tube
890	956	lala5	NA	cs	w2+	5	10_00	40_50	25	homemade	25'C	2014-03-01	11_03_20	20.6364	tube
896	956	lala5	NA	cs	w2+	5	10_00	40_50	25	homemade	25'C	2014-03-01	11_03_20	20.6566	tube
914	954	lala5	NA	cs	w2+	5	10_00	40_50	25	homemade	25'C	2014-03-01	11_03_20	20.7171	tube
934	1106	lala5	NA	cs	w2+	5	10_00	40_50	25	homemade	25'C	2014-03-01	11_03_20	20.7883	tube
976	1008	lala5	NA	cs	w2+	5	10_00	40_50	25	homemade	25'C	2014-03-01	11_03_20	20.9273	tube
1000	1004	lala5	NA	cs	w2+	5	10_00	40_50	25	homemade	25'C	2014-03-01	11_03_20	21.008	tube
946	972	lala5	NA	cs	w2+	5	10_00	40_50	25	homemade	25'C	2014-03-01	11_03_20	20.8253	tube
960	978	lala5	NA	cs	w2+	5	10_00	40_50	25	homemade	25'C	2014-03-01	11_03_20	20.8726	tube
986	976	lala5	NA	cs	w2+	5	10_00	40_50	25	homemade	25'C	2014-03-01	11_03_20	20.9601	tube
956	954	lala5	NA	cs	w2+	5	10_00	40_50	25	homemade	25'C	2014-03-01	11_03_20	20.8585	tube
966	958	lala5	NA	cs	w2+	5	10_00	40_50	25	homemade	25'C	2014-03-01	11_03_20	20.8923	tube
1038	952	lala5	NA	cs	w2+	5	10_00	40_50	25	homemade	25'C	2014-03-01	11_03_20	21.1346	tube
1196	1148	lala5	NA	cs	w2+	5	10_00	40_50	25	homemade	25'C	2014-03-01	11_03_20	21.6715	tube
1124	1084	lala5	NA	cs	w2+	5	10_00	40_50	25	homemade	25'C	2014-03-01	11_03_20	21.4275	tube
1166	1072	lala5	NA	cs	w2+	5	10_00	40_50	25	homemade	25'C	2014-03-01	11_03_20	21.5686	tube
1164	1048	lala5	NA	cs	w2+	5	10_00	40_50	25	homemade	25'C	2014-03-01	11_03_20	21.5612	tube
1094	1044	lala5	NA	cs	w2+	5	10_00	40_50	25	homemade	25'C	2014-03-01	11_03_20	21.3255	tube
1096	996	lala5	NA	cs	w2+	5	10_00	40_50	25	homemade	25'C	2014-03-01	11_03_20	21.331	tube
1140	1002	lala5	NA	cs	w2+	5	10_00	40_50	25	homemade	25'C	2014-03-01	11_03_20	21.4793	tube
1158	982	lala5	NA	cs	w2+	5	10_00	40_50	25	homemade	25'C	2014-03-01	11_03_20	21.5393	tube
1116	964	lala5	NA	cs	w2+	5	10_00	40_50	25	homemade	25'C	2014-03-01	11_03_20	21.3975	tube
1352	1030	lala5	NA	cs	w2+	5	10_00	40_50	25	homemade	25'C	2014-03-01	11_03_20	22.1937	tube
1362	1014	lala5	NA	cs	w2+	5	10_00	40_50	25	homemade	25'C	2014-03-01	11_03_20	22.227	tube
1328	1020	lala5	NA	cs	w2+	5	10_00	40_50	25	homemade	25'C	2014-03-01	11_03_20	22.1127	tube
1474	1142	lala5	NA	cs	w2+	5	10_00	40_50	25	homemade	25'C	2014-03-01	11_03_20	22.6073	tube
1520	1170	lala5	NA	cs	w2+	5	10_00	40_50	25	homemade	25'C	2014-03-01	11_03_20	22.7629	tube
1510	1130	lala5	NA	cs	w2+	5	10_00	40_50	25	homemade	25'C	2014-03-01	11_03_20	22.7282	tube
1488	1048	lala5	NA	cs	w2+	5	10_00	40_50	25	homemade	25'C	2014-03-01	11_03_20	22.6521	tube
1462	1040	lala5	NA	cs	w2+	5	10_00	40_50	25	homemade	25'C	2014-03-01	11_03_20	22.5643	tube
1462	1010	lala5	NA	cs	w2+	5	10_00	40_50	25	homemade	25'C	2014-03-01	11_03_20	22.5636	tube
1464	988	lala5	NA	cs	w2+	5	10_00	40_50	25	homemade	25'C	2014-03-01	11_03_20	22.5697	tube
1584	1040	lala5	NA	cs	w2+	5	10_00	40_50	25	homemade	25'C	2014-03-01	11_03_20	22.9751	tube
2068	1066	lala5	NA	cs	w2+	5	10_00	40_50	25	homemade	25'C	2014-03-01	11_03_20	24.6053	tube
2092	1140	lala5	NA	cs	w2+	5	10_00	40_50	25	homemade	25'C	2014-03-01	11_03_20	24.688	tube
406	826	po1	NA	mel	w+	1	11_30	40_50	25	homemade	25'C	2014-03-01	05_03_20	18.6945	tube
528	830	po1	NA	mel	w+	1	11_30	40_50	25	homemade	25'C	2014-03-01	05_03_20	19.1329	tube
634	994	po1	NA	mel	w+	1	11_30	40_50	25	homemade	25'C	2014-03-01	05_03_20	19.5198	tube
802	1036	po1	NA	mel	w+	1	11_30	40_50	25	homemade	25'C	2014-03-01	05_03_20	20.1248	tube
826	1036	po1	NA	mel	w+	1	11_30	40_50	25	homemade	25'C	2014-03-01	05_03_20	20.2111	tube
926	918	po1	NA	mel	w+	1	11_30	40_50	25	homemade	25'C	2014-03-01	05_03_20	20.566	tube
974	1004	po1	NA	mel	w+	1	11_30	40_50	25	homemade	25'C	2014-03-01	05_03_20	20.7416	tube
1018	1044	po1	NA	mel	w+	1	11_30	40_50	25	homemade	25'C	2014-03-01	05_03_20	20.9011	tube
1034	990	po1	NA	mel	w+	1	11_30	40_50	25	homemade	25'C	2014-03-01	05_03_20	20.9566	tube
1108	912	po1	NA	mel	w+	1	11_30	40_50	25	homemade	25'C	2014-03-01	05_03_20	21.2196	tube
1124	934	po1	NA	mel	w+	1	11_30	40_50	25	homemade	25'C	2014-03-01	05_03_20	21.2778	tube
1100	964	po1	NA	mel	w+	1	11_30	40_50	25	homemade	25'C	2014-03-01	05_03_20	21.1927	tube
1112	988	po1	NA	mel	w+	1	11_30	40_50	25	homemade	25'C	2014-03-01	05_03_20	21.2367	tube
1170	980	po1	NA	mel	w+	1	11_30	40_50	25	homemade	25'C	2014-03-01	05_03_20	21.4448	tube
1188	994	po1	NA	mel	w+	1	11_30	40_50	25	homemade	25'C	2014-03-01	05_03_20	21.51	tube
1220	996	po1	NA	mel	w+	1	11_30	40_50	25	homemade	25'C	2014-03-01	05_03_20	21.625	tube
1238	990	po1	NA	mel	w+	1	11_30	40_50	25	homemade	25'C	2014-03-01	05_03_20	21.6894	tube
1224	982	po1	NA	mel	w+	1	11_30	40_50	25	homemade	25'C	2014-03-01	05_03_20	21.6389	tube
1292	992	po1	NA	mel	w+	1	11_30	40_50	25	homemade	25'C	2014-03-01	05_03_20	21.8835	tube
1322	1022	po1	NA	mel	w+	1	11_30	40_50	25	homemade	25'C	2014-03-01	05_03_20	21.9924	tube
1340	932	po1	NA	mel	w+	1	11_30	40_50	25	homemade	25'C	2014-03-01	05_03_20	22.0537	tube
1360	978	po1	NA	mel	w+	1	11_30	40_50	25	homemade	25'C	2014-03-01	05_03_20	22.1273	tube
1372	964	po1	NA	mel	w+	1	11_30	40_50	25	homemade	25'C	2014-03-01	05_03_20	22.1699	tube
1388	982	po1	NA	mel	w+	1	11_30	40_50	25	homemade	25'C	2014-03-01	05_03_20	22.228	tube
1406	990	po1	NA	mel	w+	1	11_30	40_50	25	homemade	25'C	2014-03-01	05_03_20	22.293	tube
1426	854	po1	NA	mel	w+	1	11_30	40_50	25	homemade	25'C	2014-03-01	05_03_20	22.3598	tube
1442	874	po1	NA	mel	w+	1	11_30	40_50	25	homemade	25'C	2014-03-01	05_03_20	22.418	tube
1520	842	po1	NA	mel	w+	1	11_30	40_50	25	homemade	25'C	2014-03-01	05_03_20	22.6971	tube
1530	950	po1	NA	mel	w+	1	11_30	40_50	25	homemade	25'C	2014-03-01	05_03_20	22.737	tube
1592	888	po1	NA	mel	w+	1	11_30	40_50	25	homemade	25'C	2014-03-01	05_03_20	22.9574	tube
1642	890	po1	NA	mel	w+	1	11_30	40_50	25	homemade	25'C	2014-03-01	05_03_20	23.1371	tube
1644	902	po1	NA	mel	w+	1	11_30	40_50	25	homemade	25'C	2014-03-01	05_03_20	23.1447	tube
1640	966	po1	NA	mel	w+	1	11_30	40_50	25	homemade	25'C	2014-03-01	05_03_20	23.1327	tube
1672	1006	po1	NA	mel	w+	1	11_30	40_50	25	homemade	25'C	2014-03-01	05_03_20	23.2492	tube
1778	948	po1	NA	mel	w+	1	11_30	40_50	25	homemade	25'C	2014-03-01	05_03_20	23.6278	tube
1780	1018	po1	NA	mel	w+	1	11_30	40_50	25	homemade	25'C	2014-03-01	05_03_20	23.6376	tube
1864	1052	po1	NA	mel	w+	1	11_30	40_50	25	homemade	25'C	2014-03-01	05_03_20	23.9406	tube
1992	898	po1	NA	mel	w+	1	11_30	40_50	25	homemade	25'C	2014-03-01	05_03_20	24.3948	tube
1946	848	po1	NA	mel	w+	1	11_30	40_50	25	homemade	25'C	2014-03-01	05_03_20	24.2277	tube
2084	1030	po1	NA	mel	w+	1	11_30	40_50	25	homemade	25'C	2014-03-01	05_03_20	24.7301	tube
2148	1054	po1	NA	mel	w+	1	11_30	40_50	25	homemade	25'C	2014-03-01	05_03_20	24.9609	tube
2194	1022	po1	NA	mel	w+	1	11_30	40_50	25	homemade	25'C	2014-03-01	05_03_20	25.125	tube
2230	1026	po1	NA	mel	w+	1	11_30	40_50	25	homemade	25'C	2014-03-01	05_03_20	25.2545	tube
160	960	po2	NA	mel	w+	2	13_00	40_50	25	homemade	25'C	2014-03-01	06_03_20	17.9488	tube
738	1050	po2	NA	mel	w+	2	13_00	40_50	25	homemade	25'C	2014-03-01	06_03_20	19.9582	tube
762	1010	po2	NA	mel	w+	2	13_00	40_50	25	homemade	25'C	2014-03-01	06_03_20	20.0414	tube
780	1004	po2	NA	mel	w+	2	13_00	40_50	25	homemade	25'C	2014-03-01	06_03_20	20.104	tube
816	1046	po2	NA	mel	w+	2	13_00	40_50	25	homemade	25'C	2014-03-01	06_03_20	20.2293	tube
752	850	po2	NA	mel	w+	2	13_00	40_50	25	homemade	25'C	2014-03-01	06_03_20	20.0057	tube
940	1040	po2	NA	mel	w+	2	13_00	40_50	25	homemade	25'C	2014-03-01	06_03_20	20.6603	tube
888	960	po2	NA	mel	w+	2	13_00	40_50	25	homemade	25'C	2014-03-01	06_03_20	20.4791	tube
890	948	po2	NA	mel	w+	2	13_00	40_50	25	homemade	25'C	2014-03-01	06_03_20	20.486	tube
914	864	po2	NA	mel	w+	2	13_00	40_50	25	homemade	25'C	2014-03-01	06_03_20	20.5689	tube
958	846	po2	NA	mel	w+	2	13_00	40_50	25	homemade	25'C	2014-03-01	06_03_20	20.7217	tube
980	842	po2	NA	mel	w+	2	13_00	40_50	25	homemade	25'C	2014-03-01	06_03_20	20.7982	tube
1144	1004	po2	NA	mel	w+	2	13_00	40_50	25	homemade	25'C	2014-03-01	06_03_20	21.3691	tube
1104	966	po2	NA	mel	w+	2	13_00	40_50	25	homemade	25'C	2014-03-01	06_03_20	21.2299	tube
1106	930	po2	NA	mel	w+	2	13_00	40_50	25	homemade	25'C	2014-03-01	06_03_20	21.2366	tube
1248	912	po2	NA	mel	w+	2	13_00	40_50	25	homemade	25'C	2014-03-01	06_03_20	21.73	tube
1346	1006	po2	NA	mel	w+	2	13_00	40_50	25	homemade	25'C	2014-03-01	06_03_20	22.0712	tube
1332	978	po2	NA	mel	w+	2	13_00	40_50	25	homemade	25'C	2014-03-01	06_03_20	22.0224	tube
1354	976	po2	NA	mel	w+	2	13_00	40_50	25	homemade	25'C	2014-03-01	06_03_20	22.0988	tube
1372	974	po2	NA	mel	w+	2	13_00	40_50	25	homemade	25'C	2014-03-01	06_03_20	22.1614	tube
1404	982	po2	NA	mel	w+	2	13_00	40_50	25	homemade	25'C	2014-03-01	06_03_20	22.2727	tube
1408	912	po2	NA	mel	w+	2	13_00	40_50	25	homemade	25'C	2014-03-01	06_03_20	22.2862	tube
1440	994	po2	NA	mel	w+	2	13_00	40_50	25	homemade	25'C	2014-03-01	06_03_20	22.3979	tube
1462	954	po2	NA	mel	w+	2	13_00	40_50	25	homemade	25'C	2014-03-01	06_03_20	22.4741	tube
1526	986	po2	NA	mel	w+	2	13_00	40_50	25	homemade	25'C	2014-03-01	06_03_20	22.6967	tube
1600	1024	po2	NA	mel	w+	2	13_00	40_50	25	homemade	25'C	2014-03-01	06_03_20	22.9541	tube
1608	962	po2	NA	mel	w+	2	13_00	40_50	25	homemade	25'C	2014-03-01	06_03_20	22.9816	tube
1600	942	po2	NA	mel	w+	2	13_00	40_50	25	homemade	25'C	2014-03-01	06_03_20	22.9537	tube
1722	1052	po2	NA	mel	w+	2	13_00	40_50	25	homemade	25'C	2014-03-01	06_03_20	23.3783	tube
1750	1044	po2	NA	mel	w+	2	13_00	40_50	25	homemade	25'C	2014-03-01	06_03_20	23.4756	tube
1904	998	po2	NA	mel	w+	2	13_00	40_50	25	homemade	25'C	2014-03-01	06_03_20	24.0106	tube
1918	1008	po2	NA	mel	w+	2	13_00	40_50	25	homemade	25'C	2014-03-01	06_03_20	24.0593	tube
1938	858	po2	NA	mel	w+	2	13_00	40_50	25	homemade	25'C	2014-03-01	06_03_20	24.128	tube
2178	1012	po2	NA	mel	w+	2	13_00	40_50	25	homemade	25'C	2014-03-01	06_03_20	24.963	tube
2166	996	po2	NA	mel	w+	2	13_00	40_50	25	homemade	25'C	2014-03-01	06_03_20	24.9212	tube
2186	972	po2	NA	mel	w+	2	13_00	40_50	25	homemade	25'C	2014-03-01	06_03_20	24.9906	tube
2176	968	po2	NA	mel	w+	2	13_00	40_50	25	homemade	25'C	2014-03-01	06_03_20	24.9558	tube
2184	948	po2	NA	mel	w+	2	13_00	40_50	25	homemade	25'C	2014-03-01	06_03_20	24.9835	tube
2218	982	po2	NA	mel	w+	2	13_00	40_50	25	homemade	25'C	2014-03-01	06_03_20	25.1019	tube
2286	900	po2	NA	mel	w+	2	13_00	40_50	25	homemade	25'C	2014-03-01	06_03_20	25.3378	tube
2488	996	po2	NA	mel	w+	2	13_00	40_50	25	homemade	25'C	2014-03-01	06_03_20	26.0404	tube
2518	1012	po2	NA	mel	w+	2	13_00	40_50	25	homemade	25'C	2014-03-01	06_03_20	26.1448	tube
774	1080	po3	NA	mel	w+	3	14_30	40_50	25	homemade	25'C	2014-03-01	09_03_20	19.8353	tube
828	904	po3	NA	mel	w+	3	14_30	40_50	25	homemade	25'C	2014-03-01	09_03_20	20.0229	tube
910	898	po3	NA	mel	w+	3	14_30	40_50	25	homemade	25'C	2014-03-01	09_03_20	20.3024	tube
922	896	po3	NA	mel	w+	3	14_30	40_50	25	homemade	25'C	2014-03-01	09_03_20	20.3433	tube
1018	878	po3	NA	mel	w+	3	14_30	40_50	25	homemade	25'C	2014-03-01	09_03_20	20.6708	tube
1030	874	po3	NA	mel	w+	3	14_30	40_50	25	homemade	25'C	2014-03-01	09_03_20	20.7117	tube
976	978	po3	NA	mel	w+	3	14_30	40_50	25	homemade	25'C	2014-03-01	09_03_20	20.5256	tube
1160	992	po3	NA	mel	w+	3	14_30	40_50	25	homemade	25'C	2014-03-01	09_03_20	21.1522	tube
1176	882	po3	NA	mel	w+	3	14_30	40_50	25	homemade	25'C	2014-03-01	09_03_20	21.209	tube
1290	1072	po3	NA	mel	w+	3	14_30	40_50	25	homemade	25'C	2014-03-01	09_03_20	21.5935	tube
1256	1016	po3	NA	mel	w+	3	14_30	40_50	25	homemade	25'C	2014-03-01	09_03_20	21.4788	tube
1290	1008	po3	NA	mel	w+	3	14_30	40_50	25	homemade	25'C	2014-03-01	09_03_20	21.5948	tube
1348	1026	po3	NA	mel	w+	3	14_30	40_50	25	homemade	25'C	2014-03-01	09_03_20	21.7921	tube
1326	1014	po3	NA	mel	w+	3	14_30	40_50	25	homemade	25'C	2014-03-01	09_03_20	21.7174	tube
1350	994	po3	NA	mel	w+	3	14_30	40_50	25	homemade	25'C	2014-03-01	09_03_20	21.7995	tube
1334	986	po3	NA	mel	w+	3	14_30	40_50	25	homemade	25'C	2014-03-01	09_03_20	21.7452	tube
1350	972	po3	NA	mel	w+	3	14_30	40_50	25	homemade	25'C	2014-03-01	09_03_20	21.8	tube
1326	946	po3	NA	mel	w+	3	14_30	40_50	25	homemade	25'C	2014-03-01	09_03_20	21.7187	tube
1326	932	po3	NA	mel	w+	3	14_30	40_50	25	homemade	25'C	2014-03-01	09_03_20	21.719	tube
1334	908	po3	NA	mel	w+	3	14_30	40_50	25	homemade	25'C	2014-03-01	09_03_20	21.7468	tube
1352	910	po3	NA	mel	w+	3	14_30	40_50	25	homemade	25'C	2014-03-01	09_03_20	21.8081	tube
1408	1014	po3	NA	mel	w+	3	14_30	40_50	25	homemade	25'C	2014-03-01	09_03_20	21.9967	tube
1418	1014	po3	NA	mel	w+	3	14_30	40_50	25	homemade	25'C	2014-03-01	09_03_20	22.0308	tube
1448	982	po3	NA	mel	w+	3	14_30	40_50	25	homemade	25'C	2014-03-01	09_03_20	22.1337	tube
1500	1002	po3	NA	mel	w+	3	14_30	40_50	25	homemade	25'C	2014-03-01	09_03_20	22.3104	tube
1534	1020	po3	NA	mel	w+	3	14_30	40_50	25	homemade	25'C	2014-03-01	09_03_20	22.4259	tube
1572	1020	po3	NA	mel	w+	3	14_30	40_50	25	homemade	25'C	2014-03-01	09_03_20	22.5554	tube
1520	994	po3	NA	mel	w+	3	14_30	40_50	25	homemade	25'C	2014-03-01	09_03_20	22.3787	tube
1506	976	po3	NA	mel	w+	3	14_30	40_50	25	homemade	25'C	2014-03-01	09_03_20	22.3314	tube
1496	956	po3	NA	mel	w+	3	14_30	40_50	25	homemade	25'C	2014-03-01	09_03_20	22.2977	tube
1550	930	po3	NA	mel	w+	3	14_30	40_50	25	homemade	25'C	2014-03-01	09_03_20	22.4822	tube
1566	932	po3	NA	mel	w+	3	14_30	40_50	25	homemade	25'C	2014-03-01	09_03_20	22.5367	tube
1582	914	po3	NA	mel	w+	3	14_30	40_50	25	homemade	25'C	2014-03-01	09_03_20	22.5916	tube
1564	884	po3	NA	mel	w+	3	14_30	40_50	25	homemade	25'C	2014-03-01	09_03_20	22.5309	tube
1532	892	po3	NA	mel	w+	3	14_30	40_50	25	homemade	25'C	2014-03-01	09_03_20	22.4217	tube
1630	956	po3	NA	mel	w+	3	14_30	40_50	25	homemade	25'C	2014-03-01	09_03_20	22.7543	tube
1706	964	po3	NA	mel	w+	3	14_30	40_50	25	homemade	25'C	2014-03-01	09_03_20	23.013	tube
1872	888	po3	NA	mel	w+	3	14_30	40_50	25	homemade	25'C	2014-03-01	09_03_20	23.5802	tube
1886	1076	po3	NA	mel	w+	3	14_30	40_50	25	homemade	25'C	2014-03-01	09_03_20	23.624	tube
2028	1040	po3	NA	mel	w+	3	14_30	40_50	25	homemade	25'C	2014-03-01	09_03_20	24.1086	tube
2068	912	po3	NA	mel	w+	3	14_30	40_50	25	homemade	25'C	2014-03-01	09_03_20	24.2474	tube
2342	898	po3	NA	mel	w+	3	14_30	40_50	25	homemade	25'C	2014-03-01	09_03_20	25.1813	tube
1922	1076	po3	NA	mel	w+	3	14_30	40_50	25	homemade	25'C	2014-03-01	09_03_20	23.7467	tube
944	1052	po4	NA	mel	w+	4	10_00	30_40	25	homemade	25'C	2014-03-01	10_03_20	20.2446	tube
1030	886	po4	NA	mel	w+	4	10_00	30_40	25	homemade	25'C	2014-03-01	10_03_20	20.5287	tube
1242	1040	po4	NA	mel	w+	4	10_00	30_40	25	homemade	25'C	2014-03-01	10_03_20	21.201	tube
1244	1032	po4	NA	mel	w+	4	10_00	30_40	25	homemade	25'C	2014-03-01	10_03_20	21.2078	tube
1258	1022	po4	NA	mel	w+	4	10_00	30_40	25	homemade	25'C	2014-03-01	10_03_20	21.2532	tube
1294	1002	po4	NA	mel	w+	4	10_00	30_40	25	homemade	25'C	2014-03-01	10_03_20	21.3696	tube
1344	1012	po4	NA	mel	w+	4	10_00	30_40	25	homemade	25'C	2014-03-01	10_03_20	21.5295	tube
1332	998	po4	NA	mel	w+	4	10_00	30_40	25	homemade	25'C	2014-03-01	10_03_20	21.4917	tube
1332	982	po4	NA	mel	w+	4	10_00	30_40	25	homemade	25'C	2014-03-01	10_03_20	21.4925	tube
1332	960	po4	NA	mel	w+	4	10_00	30_40	25	homemade	25'C	2014-03-01	10_03_20	21.4935	tube
1368	970	po4	NA	mel	w+	4	10_00	30_40	25	homemade	25'C	2014-03-01	10_03_20	21.6085	tube
1348	938	po4	NA	mel	w+	4	10_00	30_40	25	homemade	25'C	2014-03-01	10_03_20	21.5459	tube
1352	1086	po4	NA	mel	w+	4	10_00	30_40	25	homemade	25'C	2014-03-01	10_03_20	21.5515	tube
1370	1090	po4	NA	mel	w+	4	10_00	30_40	25	homemade	25'C	2014-03-01	10_03_20	21.609	tube
1374	1084	po4	NA	mel	w+	4	10_00	30_40	25	homemade	25'C	2014-03-01	10_03_20	21.6221	tube
1432	1088	po4	NA	mel	w+	4	10_00	30_40	25	homemade	25'C	2014-03-01	10_03_20	21.8079	tube
1422	1076	po4	NA	mel	w+	4	10_00	30_40	25	homemade	25'C	2014-03-01	10_03_20	21.7765	tube
1474	996	po4	NA	mel	w+	4	10_00	30_40	25	homemade	25'C	2014-03-01	10_03_20	21.9472	tube
1456	992	po4	NA	mel	w+	4	10_00	30_40	25	homemade	25'C	2014-03-01	10_03_20	21.8896	tube
1454	972	po4	NA	mel	w+	4	10_00	30_40	25	homemade	25'C	2014-03-01	10_03_20	21.8842	tube
1508	972	po4	NA	mel	w+	4	10_00	30_40	25	homemade	25'C	2014-03-01	10_03_20	22.0574	tube
1694	1050	po4	NA	mel	w+	4	10_00	30_40	25	homemade	25'C	2014-03-01	10_03_20	22.6501	tube
1722	958	po4	NA	mel	w+	4	10_00	30_40	25	homemade	25'C	2014-03-01	10_03_20	22.7444	tube
1388	1074	po4	NA	mel	w+	4	10_00	30_40	25	homemade	25'C	2014-03-01	10_03_20	21.6675	tube
1378	880	po4	NA	mel	w+	4	10_00	30_40	25	homemade	25'C	2014-03-01	10_03_20	21.645	tube
1410	1066	po4	NA	mel	w+	4	10_00	30_40	25	homemade	25'C	2014-03-01	10_03_20	21.7385	tube
1316	878	po4	NA	mel	w+	4	10_00	30_40	25	homemade	25'C	2014-03-01	10_03_20	21.4463	tube
748	1092	po5	NA	mel	w+	5	14_30	30_40	25	homemade	25'C	2014-03-01	11_03_20	20.1919	tube
832	1034	po5	NA	mel	w+	5	14_30	30_40	25	homemade	25'C	2014-03-01	11_03_20	20.4994	tube
890	946	po5	NA	mel	w+	5	14_30	30_40	25	homemade	25'C	2014-03-01	11_03_20	20.7111	tube
914	1006	po5	NA	mel	w+	5	14_30	30_40	25	homemade	25'C	2014-03-01	11_03_20	20.7999	tube
1020	1042	po5	NA	mel	w+	5	14_30	30_40	25	homemade	25'C	2014-03-01	11_03_20	21.1892	tube
1048	1164	po5	NA	mel	w+	5	14_30	30_40	25	homemade	25'C	2014-03-01	11_03_20	21.2935	tube
1118	1140	po5	NA	mel	w+	5	14_30	30_40	25	homemade	25'C	2014-03-01	11_03_20	21.55	tube
1134	1154	po5	NA	mel	w+	5	14_30	30_40	25	homemade	25'C	2014-03-01	11_03_20	21.6089	tube
1036	958	po5	NA	mel	w+	5	14_30	30_40	25	homemade	25'C	2014-03-01	11_03_20	21.2469	tube
1108	1010	po5	NA	mel	w+	5	14_30	30_40	25	homemade	25'C	2014-03-01	11_03_20	21.5117	tube
1142	994	po5	NA	mel	w+	5	14_30	30_40	25	homemade	25'C	2014-03-01	11_03_20	21.6362	tube
1164	958	po5	NA	mel	w+	5	14_30	30_40	25	homemade	25'C	2014-03-01	11_03_20	21.7165	tube
1202	1000	po5	NA	mel	w+	5	14_30	30_40	25	homemade	25'C	2014-03-01	11_03_20	21.8564	tube
1244	1110	po5	NA	mel	w+	5	14_30	30_40	25	homemade	25'C	2014-03-01	11_03_20	22.0119	tube
1240	1088	po5	NA	mel	w+	5	14_30	30_40	25	homemade	25'C	2014-03-01	11_03_20	21.9969	tube
1374	1148	po5	NA	mel	w+	5	14_30	30_40	25	homemade	25'C	2014-03-01	11_03_20	22.4893	tube
1340	1138	po5	NA	mel	w+	5	14_30	30_40	25	homemade	25'C	2014-03-01	11_03_20	22.3645	tube
1340	1116	po5	NA	mel	w+	5	14_30	30_40	25	homemade	25'C	2014-03-01	11_03_20	22.3642	tube
1308	1122	po5	NA	mel	w+	5	14_30	30_40	25	homemade	25'C	2014-03-01	11_03_20	22.2469	tube
1284	1092	po5	NA	mel	w+	5	14_30	30_40	25	homemade	25'C	2014-03-01	11_03_20	22.1584	tube
1380	1116	po5	NA	mel	w+	5	14_30	30_40	25	homemade	25'C	2014-03-01	11_03_20	22.5109	tube
1424	1132	po5	NA	mel	w+	5	14_30	30_40	25	homemade	25'C	2014-03-01	11_03_20	22.6726	tube
1396	1078	po5	NA	mel	w+	5	14_30	30_40	25	homemade	25'C	2014-03-01	11_03_20	22.5692	tube
1376	1072	po5	NA	mel	w+	5	14_30	30_40	25	homemade	25'C	2014-03-01	11_03_20	22.4957	tube
1358	1064	po5	NA	mel	w+	5	14_30	30_40	25	homemade	25'C	2014-03-01	11_03_20	22.4296	tube
1326	1052	po5	NA	mel	w+	5	14_30	30_40	25	homemade	25'C	2014-03-01	11_03_20	22.312	tube
1332	1026	po5	NA	mel	w+	5	14_30	30_40	25	homemade	25'C	2014-03-01	11_03_20	22.3337	tube
1530	1112	po5	NA	mel	w+	5	14_30	30_40	25	homemade	25'C	2014-03-01	11_03_20	23.0612	tube
1802	1076	po5	NA	mel	w+	5	14_30	30_40	25	homemade	25'C	2014-03-01	11_03_20	24.0587	tube
1822	1026	po5	NA	mel	w+	5	14_30	30_40	25	homemade	25'C	2014-03-01	11_03_20	24.1315	tube
1732	986	po5	NA	mel	w+	5	14_30	30_40	25	homemade	25'C	2014-03-01	11_03_20	23.8008	tube
1918	950	po5	NA	mel	w+	5	14_30	30_40	25	homemade	25'C	2014-03-01	11_03_20	24.4827	tube
1962	964	po5	NA	mel	w+	5	14_30	30_40	25	homemade	25'C	2014-03-01	11_03_20	24.6443	tube
2036	982	po5	NA	mel	w+	5	14_30	30_40	25	homemade	25'C	2014-03-01	11_03_20	24.9161	tube
2066	970	po5	NA	mel	w+	5	14_30	30_40	25	homemade	25'C	2014-03-01	11_03_20	25.026	tube
2240	976	po5	NA	mel	w+	5	14_30	30_40	25	homemade	25'C	2014-03-01	11_03_20	25.6644	tube
250	908	tinky1	NA	iso	w-	1	13_00	40_50	25	homemade	25'C	2014-03-01	05_03_20	18.1122	tube
262	850	tinky1	NA	iso	w-	1	13_00	40_50	25	homemade	25'C	2014-03-01	05_03_20	18.1509	tube
272	1034	tinky1	NA	iso	w-	1	13_00	40_50	25	homemade	25'C	2014-03-01	05_03_20	18.1919	tube
332	944	tinky1	NA	iso	w-	1	13_00	40_50	25	homemade	25'C	2014-03-01	05_03_20	18.3927	tube
370	956	tinky1	NA	iso	w-	1	13_00	40_50	25	homemade	25'C	2014-03-01	05_03_20	18.5225	tube
400	988	tinky1	NA	iso	w-	1	13_00	40_50	25	homemade	25'C	2014-03-01	05_03_20	18.6258	tube
404	950	tinky1	NA	iso	w-	1	13_00	40_50	25	homemade	25'C	2014-03-01	05_03_20	18.638	tube
420	920	tinky1	NA	iso	w-	1	13_00	40_50	25	homemade	25'C	2014-03-01	05_03_20	18.6914	tube
410	1050	tinky1	NA	iso	w-	1	13_00	40_50	25	homemade	25'C	2014-03-01	05_03_20	18.6622	tube
444	1042	tinky1	NA	iso	w-	1	13_00	40_50	25	homemade	25'C	2014-03-01	05_03_20	18.7776	tube
476	940	tinky1	NA	iso	w-	1	13_00	40_50	25	homemade	25'C	2014-03-01	05_03_20	18.8827	tube
622	908	tinky1	NA	iso	w-	1	13_00	40_50	25	homemade	25'C	2014-03-01	05_03_20	19.3785	tube
652	848	tinky1	NA	iso	w-	1	13_00	40_50	25	homemade	25'C	2014-03-01	05_03_20	19.4783	tube
666	842	tinky1	NA	iso	w-	1	13_00	40_50	25	homemade	25'C	2014-03-01	05_03_20	19.5258	tube
664	940	tinky1	NA	iso	w-	1	13_00	40_50	25	homemade	25'C	2014-03-01	05_03_20	19.5226	tube
712	1022	tinky1	NA	iso	w-	1	13_00	40_50	25	homemade	25'C	2014-03-01	05_03_20	19.6891	tube
724	962	tinky1	NA	iso	w-	1	13_00	40_50	25	homemade	25'C	2014-03-01	05_03_20	19.7277	tube
736	914	tinky1	NA	iso	w-	1	13_00	40_50	25	homemade	25'C	2014-03-01	05_03_20	19.7667	tube
722	858	tinky1	NA	iso	w-	1	13_00	40_50	25	homemade	25'C	2014-03-01	05_03_20	19.717	tube
748	980	tinky1	NA	iso	w-	1	13_00	40_50	25	homemade	25'C	2014-03-01	05_03_20	19.8101	tube
776	1008	tinky1	NA	iso	w-	1	13_00	40_50	25	homemade	25'C	2014-03-01	05_03_20	19.9064	tube
802	992	tinky1	NA	iso	w-	1	13_00	40_50	25	homemade	25'C	2014-03-01	05_03_20	19.9943	tube
844	962	tinky1	NA	iso	w-	1	13_00	40_50	25	homemade	25'C	2014-03-01	05_03_20	20.1362	tube
772	844	tinky1	NA	iso	w-	1	13_00	40_50	25	homemade	25'C	2014-03-01	05_03_20	19.8866	tube
842	862	tinky1	NA	iso	w-	1	13_00	40_50	25	homemade	25'C	2014-03-01	05_03_20	20.1256	tube
864	848	tinky1	NA	iso	w-	1	13_00	40_50	25	homemade	25'C	2014-03-01	05_03_20	20.1999	tube
960	842	tinky1	NA	iso	w-	1	13_00	40_50	25	homemade	25'C	2014-03-01	05_03_20	20.5265	tube
1118	982	tinky1	NA	iso	w-	1	13_00	40_50	25	homemade	25'C	2014-03-01	05_03_20	21.0696	tube
1262	910	tinky1	NA	iso	w-	1	13_00	40_50	25	homemade	25'C	2014-03-01	05_03_20	21.557	tube
1264	1000	tinky1	NA	iso	w-	1	13_00	40_50	25	homemade	25'C	2014-03-01	05_03_20	21.5672	tube
1298	988	tinky1	NA	iso	w-	1	13_00	40_50	25	homemade	25'C	2014-03-01	05_03_20	21.6825	tube
1314	960	tinky1	NA	iso	w-	1	13_00	40_50	25	homemade	25'C	2014-03-01	05_03_20	21.7359	tube
1350	966	tinky1	NA	iso	w-	1	13_00	40_50	25	homemade	25'C	2014-03-01	05_03_20	21.8587	tube
1372	1046	tinky1	NA	iso	w-	1	13_00	40_50	25	homemade	25'C	2014-03-01	05_03_20	21.9366	tube
1330	1038	tinky1	NA	iso	w-	1	13_00	40_50	25	homemade	25'C	2014-03-01	05_03_20	21.7933	tube
1338	1028	tinky1	NA	iso	w-	1	13_00	40_50	25	homemade	25'C	2014-03-01	05_03_20	21.8201	tube
1428	902	tinky1	NA	iso	w-	1	13_00	40_50	25	homemade	25'C	2014-03-01	05_03_20	22.1217	tube
1442	942	tinky1	NA	iso	w-	1	13_00	40_50	25	homemade	25'C	2014-03-01	05_03_20	22.1709	tube
1450	932	tinky1	NA	iso	w-	1	13_00	40_50	25	homemade	25'C	2014-03-01	05_03_20	22.1978	tube
1484	868	tinky1	NA	iso	w-	1	13_00	40_50	25	homemade	25'C	2014-03-01	05_03_20	22.3111	tube
1560	922	tinky1	NA	iso	w-	1	13_00	40_50	25	homemade	25'C	2014-03-01	05_03_20	22.5718	tube
1602	942	tinky1	NA	iso	w-	1	13_00	40_50	25	homemade	25'C	2014-03-01	05_03_20	22.7155	tube
1664	952	tinky1	NA	iso	w-	1	13_00	40_50	25	homemade	25'C	2014-03-01	05_03_20	22.9269	tube
1668	972	tinky1	NA	iso	w-	1	13_00	40_50	25	homemade	25'C	2014-03-01	05_03_20	22.9413	tube
1656	1004	tinky1	NA	iso	w-	1	13_00	40_50	25	homemade	25'C	2014-03-01	05_03_20	22.9017	tube
1826	908	tinky1	NA	iso	w-	1	13_00	40_50	25	homemade	25'C	2014-03-01	05_03_20	23.4767	tube
1858	998	tinky1	NA	iso	w-	1	13_00	40_50	25	homemade	25'C	2014-03-01	05_03_20	23.589	tube
1958	926	tinky1	NA	iso	w-	1	13_00	40_50	25	homemade	25'C	2014-03-01	05_03_20	23.9267	tube
2054	1016	tinky1	NA	iso	w-	1	13_00	40_50	25	homemade	25'C	2014-03-01	05_03_20	24.2568	tube
374	868	tinky2	NA	iso	w-	2	11_30	40_50	25	homemade	25'C	2014-03-01	06_03_20	18.7695	tube
720	1034	tinky2	NA	iso	w-	2	11_30	40_50	25	homemade	25'C	2014-03-01	06_03_20	19.9065	tube
690	1014	tinky2	NA	iso	w-	2	11_30	40_50	25	homemade	25'C	2014-03-01	06_03_20	19.8078	tube
1158	1062	tinky2	NA	iso	w-	2	11_30	40_50	25	homemade	25'C	2014-03-01	06_03_20	21.3432	tube
1140	1054	tinky2	NA	iso	w-	2	11_30	40_50	25	homemade	25'C	2014-03-01	06_03_20	21.2841	tube
1154	1046	tinky2	NA	iso	w-	2	11_30	40_50	25	homemade	25'C	2014-03-01	06_03_20	21.3299	tube
1384	1044	tinky2	NA	iso	w-	2	11_30	40_50	25	homemade	25'C	2014-03-01	06_03_20	22.0841	tube
1448	1060	tinky2	NA	iso	w-	2	11_30	40_50	25	homemade	25'C	2014-03-01	06_03_20	22.2942	tube
1494	1056	tinky2	NA	iso	w-	2	11_30	40_50	25	homemade	25'C	2014-03-01	06_03_20	22.445	tube
1444	1038	tinky2	NA	iso	w-	2	11_30	40_50	25	homemade	25'C	2014-03-01	06_03_20	22.2808	tube
1602	1050	tinky2	NA	iso	w-	2	11_30	40_50	25	homemade	25'C	2014-03-01	06_03_20	22.7991	tube
1638	1040	tinky2	NA	iso	w-	2	11_30	40_50	25	homemade	25'C	2014-03-01	06_03_20	22.917	tube
1628	1030	tinky2	NA	iso	w-	2	11_30	40_50	25	homemade	25'C	2014-03-01	06_03_20	22.8841	tube
1598	1034	tinky2	NA	iso	w-	2	11_30	40_50	25	homemade	25'C	2014-03-01	06_03_20	22.7857	tube
1596	1020	tinky2	NA	iso	w-	2	11_30	40_50	25	homemade	25'C	2014-03-01	06_03_20	22.779	tube
1614	1020	tinky2	NA	iso	w-	2	11_30	40_50	25	homemade	25'C	2014-03-01	06_03_20	22.838	tube
1622	1016	tinky2	NA	iso	w-	2	11_30	40_50	25	homemade	25'C	2014-03-01	06_03_20	22.8642	tube
1678	1014	tinky2	NA	iso	w-	2	11_30	40_50	25	homemade	25'C	2014-03-01	06_03_20	23.0478	tube
1572	984	tinky2	NA	iso	w-	2	11_30	40_50	25	homemade	25'C	2014-03-01	06_03_20	22.6998	tube
1502	1020	tinky2	NA	iso	w-	2	11_30	40_50	25	homemade	25'C	2014-03-01	06_03_20	22.4707	tube
1500	1008	tinky2	NA	iso	w-	2	11_30	40_50	25	homemade	25'C	2014-03-01	06_03_20	22.464	tube
1482	972	tinky2	NA	iso	w-	2	11_30	40_50	25	homemade	25'C	2014-03-01	06_03_20	22.4045	tube
1444	988	tinky2	NA	iso	w-	2	11_30	40_50	25	homemade	25'C	2014-03-01	06_03_20	22.2801	tube
1412	988	tinky2	NA	iso	w-	2	11_30	40_50	25	homemade	25'C	2014-03-01	06_03_20	22.1751	tube
1402	980	tinky2	NA	iso	w-	2	11_30	40_50	25	homemade	25'C	2014-03-01	06_03_20	22.1422	tube
1434	958	tinky2	NA	iso	w-	2	11_30	40_50	25	homemade	25'C	2014-03-01	06_03_20	22.2469	tube
1154	1026	tinky2	NA	iso	w-	2	11_30	40_50	25	homemade	25'C	2014-03-01	06_03_20	21.3296	tube
1052	1020	tinky2	NA	iso	w-	2	11_30	40_50	25	homemade	25'C	2014-03-01	06_03_20	20.995	tube
1052	1006	tinky2	NA	iso	w-	2	11_30	40_50	25	homemade	25'C	2014-03-01	06_03_20	20.9948	tube
1184	1028	tinky2	NA	iso	w-	2	11_30	40_50	25	homemade	25'C	2014-03-01	06_03_20	21.428	tube
1212	1034	tinky2	NA	iso	w-	2	11_30	40_50	25	homemade	25'C	2014-03-01	06_03_20	21.5199	tube
1208	1020	tinky2	NA	iso	w-	2	11_30	40_50	25	homemade	25'C	2014-03-01	06_03_20	21.5066	tube
1238	1008	tinky2	NA	iso	w-	2	11_30	40_50	25	homemade	25'C	2014-03-01	06_03_20	21.6048	tube
1262	1016	tinky2	NA	iso	w-	2	11_30	40_50	25	homemade	25'C	2014-03-01	06_03_20	21.6836	tube
1256	1000	tinky2	NA	iso	w-	2	11_30	40_50	25	homemade	25'C	2014-03-01	06_03_20	21.6637	tube
1164	952	tinky2	NA	iso	w-	2	11_30	40_50	25	homemade	25'C	2014-03-01	06_03_20	21.3614	tube
1152	916	tinky2	NA	iso	w-	2	11_30	40_50	25	homemade	25'C	2014-03-01	06_03_20	21.3215	tube
1122	886	tinky2	NA	iso	w-	2	11_30	40_50	25	homemade	25'C	2014-03-01	06_03_20	21.2227	tube
1032	910	tinky2	NA	iso	w-	2	11_30	40_50	25	homemade	25'C	2014-03-01	06_03_20	20.9279	tube
1056	870	tinky2	NA	iso	w-	2	11_30	40_50	25	homemade	25'C	2014-03-01	06_03_20	21.006	tube
1172	858	tinky2	NA	iso	w-	2	11_30	40_50	25	homemade	25'C	2014-03-01	06_03_20	21.3863	tube
1450	868	tinky2	NA	iso	w-	2	11_30	40_50	25	homemade	25'C	2014-03-01	06_03_20	22.2981	tube
1766	900	tinky2	NA	iso	w-	2	11_30	40_50	25	homemade	25'C	2014-03-01	06_03_20	23.3348	tube
1794	874	tinky2	NA	iso	w-	2	11_30	40_50	25	homemade	25'C	2014-03-01	06_03_20	23.4262	tube
1060	840	tinky2	NA	iso	w-	2	11_30	40_50	25	homemade	25'C	2014-03-01	06_03_20	21.0187	tube
1084	842	tinky2	NA	iso	w-	2	11_30	40_50	25	homemade	25'C	2014-03-01	06_03_20	21.0975	tube
1144	844	tinky2	NA	iso	w-	2	11_30	40_50	25	homemade	25'C	2014-03-01	06_03_20	21.2943	tube
1168	842	tinky2	NA	iso	w-	2	11_30	40_50	25	homemade	25'C	2014-03-01	06_03_20	21.3729	tube
1320	846	tinky2	NA	iso	w-	2	11_30	40_50	25	homemade	25'C	2014-03-01	06_03_20	21.8714	tube
1342	846	tinky2	NA	iso	w-	2	11_30	40_50	25	homemade	25'C	2014-03-01	06_03_20	21.9436	tube
364	934	tinky3	NA	iso	w-	3	10_00	40_50	25	homemade	25'C	2014-03-01	09_03_20	17.7707	tube
770	1084	tinky3	NA	iso	w-	3	10_00	40_50	25	homemade	25'C	2014-03-01	09_03_20	19.203	tube
790	1042	tinky3	NA	iso	w-	3	10_00	40_50	25	homemade	25'C	2014-03-01	09_03_20	19.2764	tube
898	1060	tinky3	NA	iso	w-	3	10_00	40_50	25	homemade	25'C	2014-03-01	09_03_20	19.6587	tube
1148	1082	tinky3	NA	iso	w-	3	10_00	40_50	25	homemade	25'C	2014-03-01	09_03_20	20.5447	tube
1312	1062	tinky3	NA	iso	w-	3	10_00	40_50	25	homemade	25'C	2014-03-01	09_03_20	21.1279	tube
1384	1060	tinky3	NA	iso	w-	3	10_00	40_50	25	homemade	25'C	2014-03-01	09_03_20	21.3836	tube
1426	1066	tinky3	NA	iso	w-	3	10_00	40_50	25	homemade	25'C	2014-03-01	09_03_20	21.5323	tube
1594	1062	tinky3	NA	iso	w-	3	10_00	40_50	25	homemade	25'C	2014-03-01	09_03_20	22.1288	tube
1908	1058	tinky3	NA	iso	w-	3	10_00	40_50	25	homemade	25'C	2014-03-01	09_03_20	23.2434	tube
1952	1062	tinky3	NA	iso	w-	3	10_00	40_50	25	homemade	25'C	2014-03-01	09_03_20	23.3993	tube
1924	1054	tinky3	NA	iso	w-	3	10_00	40_50	25	homemade	25'C	2014-03-01	09_03_20	23.3004	tube
858	982	tinky3	NA	iso	w-	3	10_00	40_50	25	homemade	25'C	2014-03-01	09_03_20	19.5212	tube
832	926	tinky3	NA	iso	w-	3	10_00	40_50	25	homemade	25'C	2014-03-01	09_03_20	19.4322	tube
850	916	tinky3	NA	iso	w-	3	10_00	40_50	25	homemade	25'C	2014-03-01	09_03_20	19.4966	tube
854	928	tinky3	NA	iso	w-	3	10_00	40_50	25	homemade	25'C	2014-03-01	09_03_20	19.5101	tube
926	960	tinky3	NA	iso	w-	3	10_00	40_50	25	homemade	25'C	2014-03-01	09_03_20	19.7638	tube
948	922	tinky3	NA	iso	w-	3	10_00	40_50	25	homemade	25'C	2014-03-01	09_03_20	19.8441	tube
948	900	tinky3	NA	iso	w-	3	10_00	40_50	25	homemade	25'C	2014-03-01	09_03_20	19.8454	tube
970	892	tinky3	NA	iso	w-	3	10_00	40_50	25	homemade	25'C	2014-03-01	09_03_20	19.9239	tube
1024	898	tinky3	NA	iso	w-	3	10_00	40_50	25	homemade	25'C	2014-03-01	09_03_20	20.1152	tube
1138	946	tinky3	NA	iso	w-	3	10_00	40_50	25	homemade	25'C	2014-03-01	09_03_20	20.5171	tube
1146	932	tinky3	NA	iso	w-	3	10_00	40_50	25	homemade	25'C	2014-03-01	09_03_20	20.5463	tube
1216	980	tinky3	NA	iso	w-	3	10_00	40_50	25	homemade	25'C	2014-03-01	09_03_20	20.7919	tube
1644	1034	tinky3	NA	iso	w-	3	10_00	40_50	25	homemade	25'C	2014-03-01	09_03_20	22.3078	tube
1582	996	tinky3	NA	iso	w-	3	10_00	40_50	25	homemade	25'C	2014-03-01	09_03_20	22.09	tube
1474	966	tinky3	NA	iso	w-	3	10_00	40_50	25	homemade	25'C	2014-03-01	09_03_20	21.7084	tube
1698	980	tinky3	NA	iso	w-	3	10_00	40_50	25	homemade	25'C	2014-03-01	09_03_20	22.5026	tube
1784	984	tinky3	NA	iso	w-	3	10_00	40_50	25	homemade	25'C	2014-03-01	09_03_20	22.8076	tube
1836	938	tinky3	NA	iso	w-	3	10_00	40_50	25	homemade	25'C	2014-03-01	09_03_20	22.9948	tube
1810	930	tinky3	NA	iso	w-	3	10_00	40_50	25	homemade	25'C	2014-03-01	09_03_20	22.903	tube
1816	916	tinky3	NA	iso	w-	3	10_00	40_50	25	homemade	25'C	2014-03-01	09_03_20	22.9251	tube
1880	866	tinky3	NA	iso	w-	3	10_00	40_50	25	homemade	25'C	2014-03-01	09_03_20	23.1551	tube
2068	858	tinky3	NA	iso	w-	3	10_00	40_50	25	homemade	25'C	2014-03-01	09_03_20	23.8228	tube
1648	890	tinky3	NA	iso	w-	3	10_00	40_50	25	homemade	25'C	2014-03-01	09_03_20	22.3303	tube
1642	878	tinky3	NA	iso	w-	3	10_00	40_50	25	homemade	25'C	2014-03-01	09_03_20	22.3097	tube
1660	878	tinky3	NA	iso	w-	3	10_00	40_50	25	homemade	25'C	2014-03-01	09_03_20	22.3736	tube
1654	860	tinky3	NA	iso	w-	3	10_00	40_50	25	homemade	25'C	2014-03-01	09_03_20	22.3534	tube
1614	898	tinky3	NA	iso	w-	3	10_00	40_50	25	homemade	25'C	2014-03-01	09_03_20	22.2092	tube
1598	890	tinky3	NA	iso	w-	3	10_00	40_50	25	homemade	25'C	2014-03-01	09_03_20	22.1529	tube
1512	888	tinky3	NA	iso	w-	3	10_00	40_50	25	homemade	25'C	2014-03-01	09_03_20	21.8478	tube
1486	898	tinky3	NA	iso	w-	3	10_00	40_50	25	homemade	25'C	2014-03-01	09_03_20	21.7549	tube
1232	886	tinky3	NA	iso	w-	3	10_00	40_50	25	homemade	25'C	2014-03-01	09_03_20	20.8541	tube
1300	870	tinky3	NA	iso	w-	3	10_00	40_50	25	homemade	25'C	2014-03-01	09_03_20	21.0964	tube
1116	864	tinky3	NA	iso	w-	3	10_00	40_50	25	homemade	25'C	2014-03-01	09_03_20	20.4437	tube
190	1010	tinky4	NA	iso	w-	4	14_30	30_40	25	homemade	25'C	2014-03-01	10_03_20	18.1477	tube
330	944	tinky4	NA	iso	w-	4	14_30	30_40	25	homemade	25'C	2014-03-01	10_03_20	18.6246	tube
694	938	tinky4	NA	iso	w-	4	14_30	30_40	25	homemade	25'C	2014-03-01	10_03_20	19.8644	tube
734	940	tinky4	NA	iso	w-	4	14_30	30_40	25	homemade	25'C	2014-03-01	10_03_20	20.0007	tube
712	986	tinky4	NA	iso	w-	4	14_30	30_40	25	homemade	25'C	2014-03-01	10_03_20	19.9257	tube
734	1000	tinky4	NA	iso	w-	4	14_30	30_40	25	homemade	25'C	2014-03-01	10_03_20	20.0007	tube
870	948	tinky4	NA	iso	w-	4	14_30	30_40	25	homemade	25'C	2014-03-01	10_03_20	20.4639	tube
994	1076	tinky4	NA	iso	w-	4	14_30	30_40	25	homemade	25'C	2014-03-01	10_03_20	20.8863	tube
1060	946	tinky4	NA	iso	w-	4	14_30	30_40	25	homemade	25'C	2014-03-01	10_03_20	21.1111	tube
1428	1138	tinky4	NA	iso	w-	4	14_30	30_40	25	homemade	25'C	2014-03-01	10_03_20	22.3646	tube
1240	1092	tinky4	NA	iso	w-	4	14_30	30_40	25	homemade	25'C	2014-03-01	10_03_20	21.7242	tube
1234	1078	tinky4	NA	iso	w-	4	14_30	30_40	25	homemade	25'C	2014-03-01	10_03_20	21.7038	tube
1624	1156	tinky4	NA	iso	w-	4	14_30	30_40	25	homemade	25'C	2014-03-01	10_03_20	23.0322	tube
1654	1132	tinky4	NA	iso	w-	4	14_30	30_40	25	homemade	25'C	2014-03-01	10_03_20	23.1344	tube
1186	944	tinky4	NA	iso	w-	4	14_30	30_40	25	homemade	25'C	2014-03-01	10_03_20	21.5403	tube
1204	940	tinky4	NA	iso	w-	4	14_30	30_40	25	homemade	25'C	2014-03-01	10_03_20	21.6016	tube
1262	936	tinky4	NA	iso	w-	4	14_30	30_40	25	homemade	25'C	2014-03-01	10_03_20	21.7992	tube
1262	950	tinky4	NA	iso	w-	4	14_30	30_40	25	homemade	25'C	2014-03-01	10_03_20	21.7992	tube
1334	938	tinky4	NA	iso	w-	4	14_30	30_40	25	homemade	25'C	2014-03-01	10_03_20	22.0444	tube
1378	940	tinky4	NA	iso	w-	4	14_30	30_40	25	homemade	25'C	2014-03-01	10_03_20	22.1943	tube
1456	1016	tinky4	NA	iso	w-	4	14_30	30_40	25	homemade	25'C	2014-03-01	10_03_20	22.46	tube
1600	994	tinky4	NA	iso	w-	4	14_30	30_40	25	homemade	25'C	2014-03-01	10_03_20	22.9505	tube
1646	1026	tinky4	NA	iso	w-	4	14_30	30_40	25	homemade	25'C	2014-03-01	10_03_20	23.1071	tube
1660	976	tinky4	NA	iso	w-	4	14_30	30_40	25	homemade	25'C	2014-03-01	10_03_20	23.1548	tube
1674	990	tinky4	NA	iso	w-	4	14_30	30_40	25	homemade	25'C	2014-03-01	10_03_20	23.2025	tube
1724	1006	tinky4	NA	iso	w-	4	14_30	30_40	25	homemade	25'C	2014-03-01	10_03_20	23.3728	tube
1772	982	tinky4	NA	iso	w-	4	14_30	30_40	25	homemade	25'C	2014-03-01	10_03_20	23.5363	tube
1868	1078	tinky4	NA	iso	w-	4	14_30	30_40	25	homemade	25'C	2014-03-01	10_03_20	23.8633	tube
1924	1102	tinky4	NA	iso	w-	4	14_30	30_40	25	homemade	25'C	2014-03-01	10_03_20	24.0541	tube
1918	1018	tinky4	NA	iso	w-	4	14_30	30_40	25	homemade	25'C	2014-03-01	10_03_20	24.0336	tube
1934	1012	tinky4	NA	iso	w-	4	14_30	30_40	25	homemade	25'C	2014-03-01	10_03_20	24.0881	tube
2116	962	tinky4	NA	iso	w-	4	14_30	30_40	25	homemade	25'C	2014-03-01	10_03_20	24.7081	tube
2368	1134	tinky4	NA	iso	w-	4	14_30	30_40	25	homemade	25'C	2014-03-01	10_03_20	25.5664	tube
338	934	tinky5	NA	iso	w-	5	13_00	30_40	25	homemade	25'C	2014-03-01	11_03_20	18.7405	tube
596	1006	tinky5	NA	iso	w-	5	13_00	30_40	25	homemade	25'C	2014-03-01	11_03_20	19.6698	tube
742	1064	tinky5	NA	iso	w-	5	13_00	30_40	25	homemade	25'C	2014-03-01	11_03_20	20.1967	tube
892	994	tinky5	NA	iso	w-	5	13_00	30_40	25	homemade	25'C	2014-03-01	11_03_20	20.7305	tube
926	1114	tinky5	NA	iso	w-	5	13_00	30_40	25	homemade	25'C	2014-03-01	11_03_20	20.8594	tube
982	1082	tinky5	NA	iso	w-	5	13_00	30_40	25	homemade	25'C	2014-03-01	11_03_20	21.0583	tube
1204	1086	tinky5	NA	iso	w-	5	13_00	30_40	25	homemade	25'C	2014-03-01	11_03_20	21.8546	tube
1238	1114	tinky5	NA	iso	w-	5	13_00	30_40	25	homemade	25'C	2014-03-01	11_03_20	21.9781	tube
1336	1134	tinky5	NA	iso	w-	5	13_00	30_40	25	homemade	25'C	2014-03-01	11_03_20	22.3307	tube
1048	932	tinky5	NA	iso	w-	5	13_00	30_40	25	homemade	25'C	2014-03-01	11_03_20	21.2862	tube
1060	966	tinky5	NA	iso	w-	5	13_00	30_40	25	homemade	25'C	2014-03-01	11_03_20	21.3313	tube
1110	992	tinky5	NA	iso	w-	5	13_00	30_40	25	homemade	25'C	2014-03-01	11_03_20	21.5121	tube
1242	1078	tinky5	NA	iso	w-	5	13_00	30_40	25	homemade	25'C	2014-03-01	11_03_20	21.9904	tube
1286	1086	tinky5	NA	iso	w-	5	13_00	30_40	25	homemade	25'C	2014-03-01	11_03_20	22.1486	tube
1314	1056	tinky5	NA	iso	w-	5	13_00	30_40	25	homemade	25'C	2014-03-01	11_03_20	22.2473	tube
1374	1088	tinky5	NA	iso	w-	5	13_00	30_40	25	homemade	25'C	2014-03-01	11_03_20	22.4643	tube
1478	1040	tinky5	NA	iso	w-	5	13_00	30_40	25	homemade	25'C	2014-03-01	11_03_20	22.8344	tube
1376	950	tinky5	NA	iso	w-	5	13_00	30_40	25	homemade	25'C	2014-03-01	11_03_20	22.4634	tube
1630	1118	tinky5	NA	iso	w-	5	13_00	30_40	25	homemade	25'C	2014-03-01	11_03_20	23.384	tube
1590	960	tinky5	NA	iso	w-	5	13_00	30_40	25	homemade	25'C	2014-03-01	11_03_20	23.2313	tube
1584	944	tinky5	NA	iso	w-	5	13_00	30_40	25	homemade	25'C	2014-03-01	11_03_20	23.2089	tube
1910	984	tinky5	NA	iso	w-	5	13_00	30_40	25	homemade	25'C	2014-03-01	11_03_20	24.3802	tube
1980	1102	tinky5	NA	iso	w-	5	13_00	30_40	25	homemade	25'C	2014-03-01	11_03_20	24.638	tube
2104	1094	tinky5	NA	iso	w-	5	13_00	30_40	25	homemade	25'C	2014-03-01	11_03_20	25.0822	tube
1382	1130	tinky5	NA	iso	w-	5	13_00	30_40	25	homemade	25'C	2014-03-01	11_03_20	22.4954	tube
1356	1100	tinky5	NA	iso	w-	5	13_00	30_40	25	homemade	25'C	2014-03-01	11_03_20	22.4004	tube
162	998	tipsy1	NA	pop	w3+	1	14_30	40_50	25	homemade	25'C	2014-03-01	05_03_20	18.2435	tube
164	1014	tipsy1	NA	pop	w3+	1	14_30	40_50	25	homemade	25'C	2014-03-01	05_03_20	18.2509	tube
212	874	tipsy1	NA	pop	w3+	1	14_30	40_50	25	homemade	25'C	2014-03-01	05_03_20	18.4167	tube
240	882	tipsy1	NA	pop	w3+	1	14_30	40_50	25	homemade	25'C	2014-03-01	05_03_20	18.5155	tube
328	1040	tipsy1	NA	pop	w3+	1	14_30	40_50	25	homemade	25'C	2014-03-01	05_03_20	18.8293	tube
480	956	tipsy1	NA	pop	w3+	1	14_30	40_50	25	homemade	25'C	2014-03-01	05_03_20	19.3629	tube
620	870	tipsy1	NA	pop	w3+	1	14_30	40_50	25	homemade	25'C	2014-03-01	05_03_20	19.8541	tube
806	894	tipsy1	NA	pop	w3+	1	14_30	40_50	25	homemade	25'C	2014-03-01	05_03_20	20.51	tube
830	892	tipsy1	NA	pop	w3+	1	14_30	40_50	25	homemade	25'C	2014-03-01	05_03_20	20.5945	tube
848	998	tipsy1	NA	pop	w3+	1	14_30	40_50	25	homemade	25'C	2014-03-01	05_03_20	20.6605	tube
874	998	tipsy1	NA	pop	w3+	1	14_30	40_50	25	homemade	25'C	2014-03-01	05_03_20	20.7521	tube
862	872	tipsy1	NA	pop	w3+	1	14_30	40_50	25	homemade	25'C	2014-03-01	05_03_20	20.7068	tube
854	854	tipsy1	NA	pop	w3+	1	14_30	40_50	25	homemade	25'C	2014-03-01	05_03_20	20.6782	tube
872	854	tipsy1	NA	pop	w3+	1	14_30	40_50	25	homemade	25'C	2014-03-01	05_03_20	20.7416	tube
886	848	tipsy1	NA	pop	w3+	1	14_30	40_50	25	homemade	25'C	2014-03-01	05_03_20	20.7908	tube
892	866	tipsy1	NA	pop	w3+	1	14_30	40_50	25	homemade	25'C	2014-03-01	05_03_20	20.8124	tube
906	866	tipsy1	NA	pop	w3+	1	14_30	40_50	25	homemade	25'C	2014-03-01	05_03_20	20.8617	tube
956	854	tipsy1	NA	pop	w3+	1	14_30	40_50	25	homemade	25'C	2014-03-01	05_03_20	21.0376	tube
994	852	tipsy1	NA	pop	w3+	1	14_30	40_50	25	homemade	25'C	2014-03-01	05_03_20	21.1714	tube
992	916	tipsy1	NA	pop	w3+	1	14_30	40_50	25	homemade	25'C	2014-03-01	05_03_20	21.1659	tube
972	948	tipsy1	NA	pop	w3+	1	14_30	40_50	25	homemade	25'C	2014-03-01	05_03_20	21.0962	tube
1064	864	tipsy1	NA	pop	w3+	1	14_30	40_50	25	homemade	25'C	2014-03-01	05_03_20	21.4183	tube
1078	880	tipsy1	NA	pop	w3+	1	14_30	40_50	25	homemade	25'C	2014-03-01	05_03_20	21.468	tube
1096	888	tipsy1	NA	pop	w3+	1	14_30	40_50	25	homemade	25'C	2014-03-01	05_03_20	21.5317	tube
1098	930	tipsy1	NA	pop	w3+	1	14_30	40_50	25	homemade	25'C	2014-03-01	05_03_20	21.5397	tube
1064	924	tipsy1	NA	pop	w3+	1	14_30	40_50	25	homemade	25'C	2014-03-01	05_03_20	21.4198	tube
1070	940	tipsy1	NA	pop	w3+	1	14_30	40_50	25	homemade	25'C	2014-03-01	05_03_20	21.4413	tube
1092	1024	tipsy1	NA	pop	w3+	1	14_30	40_50	25	homemade	25'C	2014-03-01	05_03_20	21.5208	tube
1140	866	tipsy1	NA	pop	w3+	1	14_30	40_50	25	homemade	25'C	2014-03-01	05_03_20	21.6862	tube
1156	868	tipsy1	NA	pop	w3+	1	14_30	40_50	25	homemade	25'C	2014-03-01	05_03_20	21.7426	tube
1158	858	tipsy1	NA	pop	w3+	1	14_30	40_50	25	homemade	25'C	2014-03-01	05_03_20	21.7494	tube
1166	870	tipsy1	NA	pop	w3+	1	14_30	40_50	25	homemade	25'C	2014-03-01	05_03_20	21.7779	tube
1142	878	tipsy1	NA	pop	w3+	1	14_30	40_50	25	homemade	25'C	2014-03-01	05_03_20	21.6935	tube
1150	896	tipsy1	NA	pop	w3+	1	14_30	40_50	25	homemade	25'C	2014-03-01	05_03_20	21.7221	tube
1164	914	tipsy1	NA	pop	w3+	1	14_30	40_50	25	homemade	25'C	2014-03-01	05_03_20	21.7719	tube
1172	946	tipsy1	NA	pop	w3+	1	14_30	40_50	25	homemade	25'C	2014-03-01	05_03_20	21.8008	tube
1198	896	tipsy1	NA	pop	w3+	1	14_30	40_50	25	homemade	25'C	2014-03-01	05_03_20	21.8912	tube
1214	866	tipsy1	NA	pop	w3+	1	14_30	40_50	25	homemade	25'C	2014-03-01	05_03_20	21.9469	tube
1226	890	tipsy1	NA	pop	w3+	1	14_30	40_50	25	homemade	25'C	2014-03-01	05_03_20	21.9897	tube
1198	988	tipsy1	NA	pop	w3+	1	14_30	40_50	25	homemade	25'C	2014-03-01	05_03_20	21.8934	tube
1262	970	tipsy1	NA	pop	w3+	1	14_30	40_50	25	homemade	25'C	2014-03-01	05_03_20	22.1185	tube
1274	1026	tipsy1	NA	pop	w3+	1	14_30	40_50	25	homemade	25'C	2014-03-01	05_03_20	22.1621	tube
1374	1044	tipsy1	NA	pop	w3+	1	14_30	40_50	25	homemade	25'C	2014-03-01	05_03_20	22.5148	tube
1436	1026	tipsy1	NA	pop	w3+	1	14_30	40_50	25	homemade	25'C	2014-03-01	05_03_20	22.7328	tube
1404	984	tipsy1	NA	pop	w3+	1	14_30	40_50	25	homemade	25'C	2014-03-01	05_03_20	22.6191	tube
1358	904	tipsy1	NA	pop	w3+	1	14_30	40_50	25	homemade	25'C	2014-03-01	05_03_20	22.4551	tube
1350	892	tipsy1	NA	pop	w3+	1	14_30	40_50	25	homemade	25'C	2014-03-01	05_03_20	22.4267	tube
1356	878	tipsy1	NA	pop	w3+	1	14_30	40_50	25	homemade	25'C	2014-03-01	05_03_20	22.4475	tube
1394	878	tipsy1	NA	pop	w3+	1	14_30	40_50	25	homemade	25'C	2014-03-01	05_03_20	22.5814	tube
1470	872	tipsy1	NA	pop	w3+	1	14_30	40_50	25	homemade	25'C	2014-03-01	05_03_20	22.849	tube
1576	860	tipsy1	NA	pop	w3+	1	14_30	40_50	25	homemade	25'C	2014-03-01	05_03_20	23.2222	tube
1582	860	tipsy1	NA	pop	w3+	1	14_30	40_50	25	homemade	25'C	2014-03-01	05_03_20	23.2433	tube
176	978	tipsy2	NA	pop	w3+	2	10_00	40_50	25	homemade	25'C	2014-03-01	06_03_20	17.9151	tube
158	994	tipsy2	NA	pop	w3+	2	10_00	40_50	25	homemade	25'C	2014-03-01	06_03_20	17.8534	tube
230	1004	tipsy2	NA	pop	w3+	2	10_00	40_50	25	homemade	25'C	2014-03-01	06_03_20	18.0983	tube
250	910	tipsy2	NA	pop	w3+	2	10_00	40_50	25	homemade	25'C	2014-03-01	06_03_20	18.1689	tube
398	888	tipsy2	NA	pop	w3+	2	10_00	40_50	25	homemade	25'C	2014-03-01	06_03_20	18.6735	tube
456	1040	tipsy2	NA	pop	w3+	2	10_00	40_50	25	homemade	25'C	2014-03-01	06_03_20	18.8672	tube
478	1026	tipsy2	NA	pop	w3+	2	10_00	40_50	25	homemade	25'C	2014-03-01	06_03_20	18.9425	tube
904	972	tipsy2	NA	pop	w3+	2	10_00	40_50	25	homemade	25'C	2014-03-01	06_03_20	20.3948	tube
948	964	tipsy2	NA	pop	w3+	2	10_00	40_50	25	homemade	25'C	2014-03-01	06_03_20	20.5449	tube
980	992	tipsy2	NA	pop	w3+	2	10_00	40_50	25	homemade	25'C	2014-03-01	06_03_20	20.6532	tube
982	916	tipsy2	NA	pop	w3+	2	10_00	40_50	25	homemade	25'C	2014-03-01	06_03_20	20.6619	tube
940	894	tipsy2	NA	pop	w3+	2	10_00	40_50	25	homemade	25'C	2014-03-01	06_03_20	20.5195	tube
918	880	tipsy2	NA	pop	w3+	2	10_00	40_50	25	homemade	25'C	2014-03-01	06_03_20	20.4449	tube
876	860	tipsy2	NA	pop	w3+	2	10_00	40_50	25	homemade	25'C	2014-03-01	06_03_20	20.3023	tube
1106	1004	tipsy2	NA	pop	w3+	2	10_00	40_50	25	homemade	25'C	2014-03-01	06_03_20	21.082	tube
1098	944	tipsy2	NA	pop	w3+	2	10_00	40_50	25	homemade	25'C	2014-03-01	06_03_20	21.0563	tube
1112	922	tipsy2	NA	pop	w3+	2	10_00	40_50	25	homemade	25'C	2014-03-01	06_03_20	21.1046	tube
1122	880	tipsy2	NA	pop	w3+	2	10_00	40_50	25	homemade	25'C	2014-03-01	06_03_20	21.1397	tube
1156	838	tipsy2	NA	pop	w3+	2	10_00	40_50	25	homemade	25'C	2014-03-01	06_03_20	21.2566	tube
1018	874	tipsy2	NA	pop	w3+	2	10_00	40_50	25	homemade	25'C	2014-03-01	06_03_20	20.7856	tube
1042	856	tipsy2	NA	pop	w3+	2	10_00	40_50	25	homemade	25'C	2014-03-01	06_03_20	20.8678	tube
1068	834	tipsy2	NA	pop	w3+	2	10_00	40_50	25	homemade	25'C	2014-03-01	06_03_20	20.957	tube
1216	946	tipsy2	NA	pop	w3+	2	10_00	40_50	25	homemade	25'C	2014-03-01	06_03_20	21.4582	tube
1312	1038	tipsy2	NA	pop	w3+	2	10_00	40_50	25	homemade	25'C	2014-03-01	06_03_20	21.7828	tube
1300	992	tipsy2	NA	pop	w3+	2	10_00	40_50	25	homemade	25'C	2014-03-01	06_03_20	21.7431	tube
1294	954	tipsy2	NA	pop	w3+	2	10_00	40_50	25	homemade	25'C	2014-03-01	06_03_20	21.7236	tube
1342	1000	tipsy2	NA	pop	w3+	2	10_00	40_50	25	homemade	25'C	2014-03-01	06_03_20	21.8859	tube
1388	1026	tipsy2	NA	pop	w3+	2	10_00	40_50	25	homemade	25'C	2014-03-01	06_03_20	22.042	tube
1402	1004	tipsy2	NA	pop	w3+	2	10_00	40_50	25	homemade	25'C	2014-03-01	06_03_20	22.0902	tube
1404	888	tipsy2	NA	pop	w3+	2	10_00	40_50	25	homemade	25'C	2014-03-01	06_03_20	22.1	tube
1462	892	tipsy2	NA	pop	w3+	2	10_00	40_50	25	homemade	25'C	2014-03-01	06_03_20	22.2975	tube
1610	882	tipsy2	NA	pop	w3+	2	10_00	40_50	25	homemade	25'C	2014-03-01	06_03_20	22.8018	tube
1700	982	tipsy2	NA	pop	w3+	2	10_00	40_50	25	homemade	25'C	2014-03-01	06_03_20	23.1058	tube
1692	930	tipsy2	NA	pop	w3+	2	10_00	40_50	25	homemade	25'C	2014-03-01	06_03_20	23.0799	tube
1682	870	tipsy2	NA	pop	w3+	2	10_00	40_50	25	homemade	25'C	2014-03-01	06_03_20	23.0473	tube
1650	860	tipsy2	NA	pop	w3+	2	10_00	40_50	25	homemade	25'C	2014-03-01	06_03_20	22.9386	tube
1664	840	tipsy2	NA	pop	w3+	2	10_00	40_50	25	homemade	25'C	2014-03-01	06_03_20	22.9868	tube
1708	838	tipsy2	NA	pop	w3+	2	10_00	40_50	25	homemade	25'C	2014-03-01	06_03_20	23.1367	tube
1804	860	tipsy2	NA	pop	w3+	2	10_00	40_50	25	homemade	25'C	2014-03-01	06_03_20	23.4631	tube
1824	840	tipsy2	NA	pop	w3+	2	10_00	40_50	25	homemade	25'C	2014-03-01	06_03_20	23.5318	tube
1884	1030	tipsy2	NA	pop	w3+	2	10_00	40_50	25	homemade	25'C	2014-03-01	06_03_20	23.7312	tube
1880	898	tipsy2	NA	pop	w3+	2	10_00	40_50	25	homemade	25'C	2014-03-01	06_03_20	23.721	tube
1932	858	tipsy2	NA	pop	w3+	2	10_00	40_50	25	homemade	25'C	2014-03-01	06_03_20	23.8992	tube
1956	834	tipsy2	NA	pop	w3+	2	10_00	40_50	25	homemade	25'C	2014-03-01	06_03_20	23.9815	tube
2032	846	tipsy2	NA	pop	w3+	2	10_00	40_50	25	homemade	25'C	2014-03-01	06_03_20	24.2401	tube
2076	830	tipsy2	NA	pop	w3+	2	10_00	40_50	25	homemade	25'C	2014-03-01	06_03_20	24.3904	tube
2132	834	tipsy2	NA	pop	w3+	2	10_00	40_50	25	homemade	25'C	2014-03-01	06_03_20	24.581	tube
2202	840	tipsy2	NA	pop	w3+	2	10_00	40_50	25	homemade	25'C	2014-03-01	06_03_20	24.8193	tube
2390	860	tipsy2	NA	pop	w3+	2	10_00	40_50	25	homemade	25'C	2014-03-01	06_03_20	25.4591	tube
2412	836	tipsy2	NA	pop	w3+	2	10_00	40_50	25	homemade	25'C	2014-03-01	06_03_20	25.5346	tube
198	1064	tipsy3	NA	pop	w3+	3	11_30	20_30	25	homemade	25'C	2014-03-01	09_03_20	17.7233	tube
400	958	tipsy3	NA	pop	w3+	3	11_30	20_30	25	homemade	25'C	2014-03-01	09_03_20	18.4155	tube
694	1016	tipsy3	NA	pop	w3+	3	11_30	20_30	25	homemade	25'C	2014-03-01	09_03_20	19.4108	tube
652	890	tipsy3	NA	pop	w3+	3	11_30	20_30	25	homemade	25'C	2014-03-01	09_03_20	19.2753	tube
830	996	tipsy3	NA	pop	w3+	3	11_30	20_30	25	homemade	25'C	2014-03-01	09_03_20	19.8739	tube
840	956	tipsy3	NA	pop	w3+	3	11_30	20_30	25	homemade	25'C	2014-03-01	09_03_20	19.9101	tube
950	886	tipsy3	NA	pop	w3+	3	11_30	20_30	25	homemade	25'C	2014-03-01	09_03_20	20.2878	tube
1034	912	tipsy3	NA	pop	w3+	3	11_30	20_30	25	homemade	25'C	2014-03-01	09_03_20	20.5716	tube
1082	1004	tipsy3	NA	pop	w3+	3	11_30	20_30	25	homemade	25'C	2014-03-01	09_03_20	20.7294	tube
1048	1050	tipsy3	NA	pop	w3+	3	11_30	20_30	25	homemade	25'C	2014-03-01	09_03_20	20.6113	tube
1228	1088	tipsy3	NA	pop	w3+	3	11_30	20_30	25	homemade	25'C	2014-03-01	09_03_20	21.2205	tube
1266	1040	tipsy3	NA	pop	w3+	3	11_30	20_30	25	homemade	25'C	2014-03-01	09_03_20	21.3523	tube
1282	1014	tipsy3	NA	pop	w3+	3	11_30	20_30	25	homemade	25'C	2014-03-01	09_03_20	21.4082	tube
1310	1010	tipsy3	NA	pop	w3+	3	11_30	20_30	25	homemade	25'C	2014-03-01	09_03_20	21.5035	tube
1280	970	tipsy3	NA	pop	w3+	3	11_30	20_30	25	homemade	25'C	2014-03-01	09_03_20	21.4039	tube
1352	962	tipsy3	NA	pop	w3+	3	11_30	20_30	25	homemade	25'C	2014-03-01	09_03_20	21.6489	tube
1406	1066	tipsy3	NA	pop	w3+	3	11_30	20_30	25	homemade	25'C	2014-03-01	09_03_20	21.8264	tube
1714	930	tipsy3	NA	pop	w3+	3	11_30	20_30	25	homemade	25'C	2014-03-01	09_03_20	22.8803	tube
2250	986	tipsy3	NA	pop	w3+	3	11_30	20_30	25	homemade	25'C	2014-03-01	09_03_20	24.6978	tube
2534	986	tipsy3	NA	pop	w3+	3	11_30	20_30	25	homemade	25'C	2014-03-01	09_03_20	25.6624	tube
210	926	tipsy4	NA	pop	w3+	4	13_00	60_70	25	homemade	25'C	2014-03-01	10_03_20	17.9676	tube
238	1024	tipsy4	NA	pop	w3+	4	13_00	60_70	25	homemade	25'C	2014-03-01	10_03_20	18.0667	tube
248	1052	tipsy4	NA	pop	w3+	4	13_00	60_70	25	homemade	25'C	2014-03-01	10_03_20	18.1019	tube
292	1000	tipsy4	NA	pop	w3+	4	13_00	60_70	25	homemade	25'C	2014-03-01	10_03_20	18.2533	tube
588	956	tipsy4	NA	pop	w3+	4	13_00	60_70	25	homemade	25'C	2014-03-01	10_03_20	19.2783	tube
714	922	tipsy4	NA	pop	w3+	4	13_00	60_70	25	homemade	25'C	2014-03-01	10_03_20	19.7142	tube
748	914	tipsy4	NA	pop	w3+	4	13_00	60_70	25	homemade	25'C	2014-03-01	10_03_20	19.8319	tube
782	940	tipsy4	NA	pop	w3+	4	13_00	60_70	25	homemade	25'C	2014-03-01	10_03_20	19.9503	tube
806	944	tipsy4	NA	pop	w3+	4	13_00	60_70	25	homemade	25'C	2014-03-01	10_03_20	20.0335	tube
754	1008	tipsy4	NA	pop	w3+	4	13_00	60_70	25	homemade	25'C	2014-03-01	10_03_20	19.8546	tube
728	1038	tipsy4	NA	pop	w3+	4	13_00	60_70	25	homemade	25'C	2014-03-01	10_03_20	19.7651	tube
746	1054	tipsy4	NA	pop	w3+	4	13_00	60_70	25	homemade	25'C	2014-03-01	10_03_20	19.8278	tube
672	1088	tipsy4	NA	pop	w3+	4	13_00	60_70	25	homemade	25'C	2014-03-01	10_03_20	19.5721	tube
766	1114	tipsy4	NA	pop	w3+	4	13_00	60_70	25	homemade	25'C	2014-03-01	10_03_20	19.8984	tube
840	1030	tipsy4	NA	pop	w3+	4	13_00	60_70	25	homemade	25'C	2014-03-01	10_03_20	20.1531	tube
876	1028	tipsy4	NA	pop	w3+	4	13_00	60_70	25	homemade	25'C	2014-03-01	10_03_20	20.2778	tube
944	1076	tipsy4	NA	pop	w3+	4	13_00	60_70	25	homemade	25'C	2014-03-01	10_03_20	20.5145	tube
1048	1118	tipsy4	NA	pop	w3+	4	13_00	60_70	25	homemade	25'C	2014-03-01	10_03_20	20.8758	tube
1060	1118	tipsy4	NA	pop	w3+	4	13_00	60_70	25	homemade	25'C	2014-03-01	10_03_20	20.9174	tube
1064	1132	tipsy4	NA	pop	w3+	4	13_00	60_70	25	homemade	25'C	2014-03-01	10_03_20	20.9315	tube
1078	1122	tipsy4	NA	pop	w3+	4	13_00	60_70	25	homemade	25'C	2014-03-01	10_03_20	20.9798	tube
1092	1128	tipsy4	NA	pop	w3+	4	13_00	60_70	25	homemade	25'C	2014-03-01	10_03_20	21.0285	tube
1076	978	tipsy4	NA	pop	w3+	4	13_00	60_70	25	homemade	25'C	2014-03-01	10_03_20	20.9699	tube
1112	982	tipsy4	NA	pop	w3+	4	13_00	60_70	25	homemade	25'C	2014-03-01	10_03_20	21.0948	tube
1108	912	tipsy4	NA	pop	w3+	4	13_00	60_70	25	homemade	25'C	2014-03-01	10_03_20	21.0795	tube
1124	916	tipsy4	NA	pop	w3+	4	13_00	60_70	25	homemade	25'C	2014-03-01	10_03_20	21.135	tube
1182	914	tipsy4	NA	pop	w3+	4	13_00	60_70	25	homemade	25'C	2014-03-01	10_03_20	21.336	tube
1228	926	tipsy4	NA	pop	w3+	4	13_00	60_70	25	homemade	25'C	2014-03-01	10_03_20	21.4957	tube
1160	1028	tipsy4	NA	pop	w3+	4	13_00	60_70	25	homemade	25'C	2014-03-01	10_03_20	21.2621	tube
1176	1044	tipsy4	NA	pop	w3+	4	13_00	60_70	25	homemade	25'C	2014-03-01	10_03_20	21.3179	tube
1152	1094	tipsy4	NA	pop	w3+	4	13_00	60_70	25	homemade	25'C	2014-03-01	10_03_20	21.2357	tube
1172	1100	tipsy4	NA	pop	w3+	4	13_00	60_70	25	homemade	25'C	2014-03-01	10_03_20	21.3051	tube
1178	1116	tipsy4	NA	pop	w3+	4	13_00	60_70	25	homemade	25'C	2014-03-01	10_03_20	21.3263	tube
1184	1078	tipsy4	NA	pop	w3+	4	13_00	60_70	25	homemade	25'C	2014-03-01	10_03_20	21.3463	tube
1196	1054	tipsy4	NA	pop	w3+	4	13_00	60_70	25	homemade	25'C	2014-03-01	10_03_20	21.3874	tube
1242	1090	tipsy4	NA	pop	w3+	4	13_00	60_70	25	homemade	25'C	2014-03-01	10_03_20	21.5475	tube
1246	1074	tipsy4	NA	pop	w3+	4	13_00	60_70	25	homemade	25'C	2014-03-01	10_03_20	21.5611	tube
1228	1074	tipsy4	NA	pop	w3+	4	13_00	60_70	25	homemade	25'C	2014-03-01	10_03_20	21.4987	tube
1244	1054	tipsy4	NA	pop	w3+	4	13_00	60_70	25	homemade	25'C	2014-03-01	10_03_20	21.5537	tube
1232	1040	tipsy4	NA	pop	w3+	4	13_00	60_70	25	homemade	25'C	2014-03-01	10_03_20	21.5119	tube
1222	1032	tipsy4	NA	pop	w3+	4	13_00	60_70	25	homemade	25'C	2014-03-01	10_03_20	21.477	tube
1246	1012	tipsy4	NA	pop	w3+	4	13_00	60_70	25	homemade	25'C	2014-03-01	10_03_20	21.5598	tube
1294	1038	tipsy4	NA	pop	w3+	4	13_00	60_70	25	homemade	25'C	2014-03-01	10_03_20	21.7267	tube
1316	1032	tipsy4	NA	pop	w3+	4	13_00	60_70	25	homemade	25'C	2014-03-01	10_03_20	21.8028	tube
1312	1088	tipsy4	NA	pop	w3+	4	13_00	60_70	25	homemade	25'C	2014-03-01	10_03_20	21.7901	tube
1268	930	tipsy4	NA	pop	w3+	4	13_00	60_70	25	homemade	25'C	2014-03-01	10_03_20	21.6344	tube
1266	918	tipsy4	NA	pop	w3+	4	13_00	60_70	25	homemade	25'C	2014-03-01	10_03_20	21.6272	tube
1302	938	tipsy4	NA	pop	w3+	4	13_00	60_70	25	homemade	25'C	2014-03-01	10_03_20	21.7524	tube
1304	960	tipsy4	NA	pop	w3+	4	13_00	60_70	25	homemade	25'C	2014-03-01	10_03_20	21.7597	tube
1286	952	tipsy4	NA	pop	w3+	4	13_00	60_70	25	homemade	25'C	2014-03-01	10_03_20	21.6972	tube
1362	1126	tipsy4	NA	pop	w3+	4	13_00	60_70	25	homemade	25'C	2014-03-01	10_03_20	21.9642	tube
1382	1128	tipsy4	NA	pop	w3+	4	13_00	60_70	25	homemade	25'C	2014-03-01	10_03_20	22.0335	tube
1396	1134	tipsy4	NA	pop	w3+	4	13_00	60_70	25	homemade	25'C	2014-03-01	10_03_20	22.0822	tube
1398	1120	tipsy4	NA	pop	w3+	4	13_00	60_70	25	homemade	25'C	2014-03-01	10_03_20	22.0888	tube
1388	1112	tipsy4	NA	pop	w3+	4	13_00	60_70	25	homemade	25'C	2014-03-01	10_03_20	22.054	tube
1402	996	tipsy4	NA	pop	w3+	4	13_00	60_70	25	homemade	25'C	2014-03-01	10_03_20	22.1001	tube
1386	966	tipsy4	NA	pop	w3+	4	13_00	60_70	25	homemade	25'C	2014-03-01	10_03_20	22.044	tube
1372	938	tipsy4	NA	pop	w3+	4	13_00	60_70	25	homemade	25'C	2014-03-01	10_03_20	21.995	tube
1452	1004	tipsy4	NA	pop	w3+	4	13_00	60_70	25	homemade	25'C	2014-03-01	10_03_20	22.2736	tube
1520	1062	tipsy4	NA	pop	w3+	4	13_00	60_70	25	homemade	25'C	2014-03-01	10_03_20	22.5104	tube
1544	1060	tipsy4	NA	pop	w3+	4	13_00	60_70	25	homemade	25'C	2014-03-01	10_03_20	22.5935	tube
1542	1000	tipsy4	NA	pop	w3+	4	13_00	60_70	25	homemade	25'C	2014-03-01	10_03_20	22.5854	tube
1540	970	tipsy4	NA	pop	w3+	4	13_00	60_70	25	homemade	25'C	2014-03-01	10_03_20	22.5778	tube
1662	926	tipsy4	NA	pop	w3+	4	13_00	60_70	25	homemade	25'C	2014-03-01	10_03_20	22.9997	tube
1718	1056	tipsy4	NA	pop	w3+	4	13_00	60_70	25	homemade	25'C	2014-03-01	10_03_20	23.1965	tube
1692	1072	tipsy4	NA	pop	w3+	4	13_00	60_70	25	homemade	25'C	2014-03-01	10_03_20	23.1067	tube
1960	1006	tipsy4	NA	pop	w3+	4	13_00	60_70	25	homemade	25'C	2014-03-01	10_03_20	24.0341	tube
1970	1116	tipsy4	NA	pop	w3+	4	13_00	60_70	25	homemade	25'C	2014-03-01	10_03_20	24.0711	tube
2044	1110	tipsy4	NA	pop	w3+	4	13_00	60_70	25	homemade	25'C	2014-03-01	10_03_20	24.3274	tube
2084	948	tipsy4	NA	pop	w3+	4	13_00	60_70	25	homemade	25'C	2014-03-01	10_03_20	24.4627	tube
194	1004	tipsy5	NA	pop	w3+	5	11_30	40_50	25	homemade	25'C	2014-03-01	11_03_20	18.1773	tube
194	946	tipsy5	NA	pop	w3+	5	11_30	40_50	25	homemade	25'C	2014-03-01	11_03_20	18.1754	tube
328	1028	tipsy5	NA	pop	w3+	5	11_30	40_50	25	homemade	25'C	2014-03-01	11_03_20	18.6506	tube
442	1030	tipsy5	NA	pop	w3+	5	11_30	40_50	25	homemade	25'C	2014-03-01	11_03_20	19.0526	tube
564	930	tipsy5	NA	pop	w3+	5	11_30	40_50	25	homemade	25'C	2014-03-01	11_03_20	19.4796	tube
570	940	tipsy5	NA	pop	w3+	5	11_30	40_50	25	homemade	25'C	2014-03-01	11_03_20	19.5011	tube
670	1074	tipsy5	NA	pop	w3+	5	11_30	40_50	25	homemade	25'C	2014-03-01	11_03_20	19.858	tube
676	984	tipsy5	NA	pop	w3+	5	11_30	40_50	25	homemade	25'C	2014-03-01	11_03_20	19.8763	tube
704	936	tipsy5	NA	pop	w3+	5	11_30	40_50	25	homemade	25'C	2014-03-01	11_03_20	19.9734	tube
720	944	tipsy5	NA	pop	w3+	5	11_30	40_50	25	homemade	25'C	2014-03-01	11_03_20	20.0301	tube
732	934	tipsy5	NA	pop	w3+	5	11_30	40_50	25	homemade	25'C	2014-03-01	11_03_20	20.0721	tube
740	964	tipsy5	NA	pop	w3+	5	11_30	40_50	25	homemade	25'C	2014-03-01	11_03_20	20.1013	tube
774	922	tipsy5	NA	pop	w3+	5	11_30	40_50	25	homemade	25'C	2014-03-01	11_03_20	20.2198	tube
964	1112	tipsy5	NA	pop	w3+	5	11_30	40_50	25	homemade	25'C	2014-03-01	11_03_20	20.896	tube
994	1128	tipsy5	NA	pop	w3+	5	11_30	40_50	25	homemade	25'C	2014-03-01	11_03_20	21.0023	tube
1006	1136	tipsy5	NA	pop	w3+	5	11_30	40_50	25	homemade	25'C	2014-03-01	11_03_20	21.0448	tube
1040	1146	tipsy5	NA	pop	w3+	5	11_30	40_50	25	homemade	25'C	2014-03-01	11_03_20	21.1651	tube
1022	1070	tipsy5	NA	pop	w3+	5	11_30	40_50	25	homemade	25'C	2014-03-01	11_03_20	21.0991	tube
1046	982	tipsy5	NA	pop	w3+	5	11_30	40_50	25	homemade	25'C	2014-03-01	11_03_20	21.1809	tube
1082	1130	tipsy5	NA	pop	w3+	5	11_30	40_50	25	homemade	25'C	2014-03-01	11_03_20	21.3126	tube
1110	1126	tipsy5	NA	pop	w3+	5	11_30	40_50	25	homemade	25'C	2014-03-01	11_03_20	21.4112	tube
1164	1138	tipsy5	NA	pop	w3+	5	11_30	40_50	25	homemade	25'C	2014-03-01	11_03_20	21.602	tube
1148	1070	tipsy5	NA	pop	w3+	5	11_30	40_50	25	homemade	25'C	2014-03-01	11_03_20	21.5434	tube
1146	974	tipsy5	NA	pop	w3+	5	11_30	40_50	25	homemade	25'C	2014-03-01	11_03_20	21.5332	tube
1174	976	tipsy5	NA	pop	w3+	5	11_30	40_50	25	homemade	25'C	2014-03-01	11_03_20	21.632	tube
1196	1026	tipsy5	NA	pop	w3+	5	11_30	40_50	25	homemade	25'C	2014-03-01	11_03_20	21.7112	tube
1238	1004	tipsy5	NA	pop	w3+	5	11_30	40_50	25	homemade	25'C	2014-03-01	11_03_20	21.8586	tube
1232	950	tipsy5	NA	pop	w3+	5	11_30	40_50	25	homemade	25'C	2014-03-01	11_03_20	21.8357	tube
1252	954	tipsy5	NA	pop	w3+	5	11_30	40_50	25	homemade	25'C	2014-03-01	11_03_20	21.9064	tube
1432	1102	tipsy5	NA	pop	w3+	5	11_30	40_50	25	homemade	25'C	2014-03-01	11_03_20	22.5459	tube
1446	970	tipsy5	NA	pop	w3+	5	11_30	40_50	25	homemade	25'C	2014-03-01	11_03_20	22.5909	tube
1464	982	tipsy5	NA	pop	w3+	5	11_30	40_50	25	homemade	25'C	2014-03-01	11_03_20	22.6548	tube
1486	1014	tipsy5	NA	pop	w3+	5	11_30	40_50	25	homemade	25'C	2014-03-01	11_03_20	22.7334	tube
1486	1046	tipsy5	NA	pop	w3+	5	11_30	40_50	25	homemade	25'C	2014-03-01	11_03_20	22.7345	tube
1574	1066	tipsy5	NA	pop	w3+	5	11_30	40_50	25	homemade	25'C	2014-03-01	11_03_20	23.0454	tube
1564	1054	tipsy5	NA	pop	w3+	5	11_30	40_50	25	homemade	25'C	2014-03-01	11_03_20	23.0098	tube
1542	968	tipsy5	NA	pop	w3+	5	11_30	40_50	25	homemade	25'C	2014-03-01	11_03_20	22.9294	tube
1668	1008	tipsy5	NA	pop	w3+	5	11_30	40_50	25	homemade	25'C	2014-03-01	11_03_20	23.375	tube
1668	1110	tipsy5	NA	pop	w3+	5	11_30	40_50	25	homemade	25'C	2014-03-01	11_03_20	23.3783	tube
1852	1056	tipsy5	NA	pop	w3+	5	11_30	40_50	25	homemade	25'C	2014-03-01	11_03_20	24.0254	tube
1856	964	tipsy5	NA	pop	w3+	5	11_30	40_50	25	homemade	25'C	2014-03-01	11_03_20	24.0365	tube
1916	1150	tipsy5	NA	pop	w3+	5	11_30	40_50	25	homemade	25'C	2014-03-01	11_03_20	24.2541	tube
2114	972	tipsy5	NA	pop	w3+	5	11_30	40_50	25	homemade	25'C	2014-03-01	11_03_20	24.9465	tube
2416	1004	tipsy5	NA	pop	w3+	5	11_30	40_50	25	homemade	25'C	2014-03-01	11_03_20	26.0124	tube
2434	1030	tipsy5	NA	pop	w3+	5	11_30	40_50	25	homemade	25'C	2014-03-01	11_03_20	26.0767	tube

## Sheet: homemade vs instant
X	Y	id	T	treat	genotype	food	run	replica	TempEst
598	1720	CS_1	NA	gradient	w2+	homemade	1	1	16.6699
708	1594	CS_1	NA	gradient	w2+	homemade	1	1	17.0471
810	1686	CS_1	NA	gradient	w2+	homemade	1	1	17.3808
934	1714	CS_1	NA	gradient	w2+	homemade	1	1	17.793
950	1708	CS_1	NA	gradient	w2+	homemade	1	1	17.8469
970	1714	CS_1	NA	gradient	w2+	homemade	1	1	17.9133
984	1714	CS_1	NA	gradient	w2+	homemade	1	1	17.96
1008	1716	CS_1	NA	gradient	w2+	homemade	1	1	18.0401
1046	1696	CS_1	NA	gradient	w2+	homemade	1	1	18.1686
1190	1588	CS_1	NA	gradient	w2+	homemade	1	1	18.658
1242	1560	CS_1	NA	gradient	w2+	homemade	1	1	18.8338
1372	1574	CS_1	NA	gradient	w2+	homemade	1	1	19.2671
1184	1706	CS_1	NA	gradient	w2+	homemade	1	1	18.6289
1404	1678	CS_1	NA	gradient	w2+	homemade	1	1	19.3661
1420	1698	CS_1	NA	gradient	w2+	homemade	1	1	19.418
1436	1710	CS_1	NA	gradient	w2+	homemade	1	1	19.4705
1474	1636	CS_1	NA	gradient	w2+	homemade	1	1	19.6032
1498	1622	CS_1	NA	gradient	w2+	homemade	1	1	19.6844
1528	1644	CS_1	NA	gradient	w2+	homemade	1	1	19.783
1530	1666	CS_1	NA	gradient	w2+	homemade	1	1	19.788
1522	1678	CS_1	NA	gradient	w2+	homemade	1	1	19.7603
1484	1690	CS_1	NA	gradient	w2+	homemade	1	1	19.6324
1506	1706	CS_1	NA	gradient	w2+	homemade	1	1	19.7047
1536	1694	CS_1	NA	gradient	w2+	homemade	1	1	19.8059
1562	1682	CS_1	NA	gradient	w2+	homemade	1	1	19.8937
1606	1678	CS_1	NA	gradient	w2+	homemade	1	1	20.041
1626	1656	CS_1	NA	gradient	w2+	homemade	1	1	20.1095
1674	1692	CS_1	NA	gradient	w2+	homemade	1	1	20.2671
1708	1584	CS_1	NA	gradient	w2+	homemade	1	1	20.389
1706	1660	CS_1	NA	gradient	w2+	homemade	1	1	20.3765
1718	1682	CS_1	NA	gradient	w2+	homemade	1	1	20.4149
1742	1664	CS_1	NA	gradient	w2+	homemade	1	1	20.4964
1746	1688	CS_1	NA	gradient	w2+	homemade	1	1	20.508
1784	1676	CS_1	NA	gradient	w2+	homemade	1	1	20.6358
1826	1658	CS_1	NA	gradient	w2+	homemade	1	1	20.7775
1930	1686	CS_1	NA	gradient	w2+	homemade	1	1	21.1229
1870	1678	CS_1	NA	gradient	w2+	homemade	1	1	20.923
1866	1692	CS_1	NA	gradient	w2+	homemade	1	1	20.9086
2368	1616	CS_1	NA	gradient	w2+	homemade	1	1	22.5917
1192	1588	CS_1	NA	gradient	w2+	homemade	1	1	18.6646
1434	1712	CS_1	NA	gradient	w2+	homemade	1	1	19.4637
1866	1478	CS_1	NA	gradient	w2+	homemade	1	1	20.925
1576	1746	CS_1	NA	gradient	w2+	homemade	1	1	19.9355
1636	1730	CS_1	NA	gradient	w2+	homemade	1	1	20.1372
1510	1710	CS_1	NA	gradient	w2+	homemade	1	1	19.7178
1538	1696	CS_1	NA	gradient	w2+	homemade	1	1	19.8124
1866	1692	CS_1	NA	gradient	w2+	homemade	1	1	20.9086
2018	1700	CS_1	NA	gradient	w2+	homemade	1	1	21.4158
2166	1742	CS_1	NA	gradient	w2+	homemade	1	1	21.9071
2208	1722	CS_1	NA	gradient	w2+	homemade	1	1	22.049
2466	1706	CS_1	NA	gradient	w2+	homemade	1	1	22.9122
720	1774	CS_1	NA	gradient	w2+	homemade	1	1	17.0734
772	1752	CS_1	NA	gradient	w2+	homemade	1	1	17.2488
1536	1748	CS_1	NA	gradient	w2+	homemade	1	1	19.8017
1636	1724	CS_1	NA	gradient	w2+	homemade	1	1	20.1377
2016	1706	CS_1	NA	gradient	w2+	homemade	1	1	21.4087
2112	1734	CS_1	NA	gradient	w2+	homemade	1	1	21.7273
2136	1748	CS_1	NA	gradient	w2+	homemade	1	1	21.8064
2142	1708	CS_1	NA	gradient	w2+	homemade	1	1	21.8295
2214	1742	CS_1	NA	gradient	w2+	homemade	1	1	22.0675
1722	1406	CS_1	NA	gradient	w2+	homemade	1	1	20.4494
1864	1474	CS_1	NA	gradient	w2+	homemade	1	1	20.9186
2152	1392	CS_1	NA	gradient	w2+	homemade	1	1	21.8871
2180	1432	CS_1	NA	gradient	w2+	homemade	1	1	21.9776
2228	1436	CS_1	NA	gradient	w2+	homemade	1	1	22.1377
2216	1454	CS_1	NA	gradient	w2+	homemade	1	1	22.0962
2226	1406	CS_1	NA	gradient	w2+	homemade	1	1	22.1333
2282	1418	CS_1	NA	gradient	w2+	homemade	1	1	22.3195
447	1629	CS_2	NA	gradient	w2+	homemade	1	2	17.1255
585	1566	CS_2	NA	gradient	w2+	homemade	1	2	17.5727
786	1644	CS_2	NA	gradient	w2+	homemade	1	2	18.2225
1155	1656	CS_2	NA	gradient	w2+	homemade	1	2	19.4165
1218	1521	CS_2	NA	gradient	w2+	homemade	1	2	19.6216
1320	1476	CS_2	NA	gradient	w2+	homemade	1	2	19.9521
1362	1536	CS_2	NA	gradient	w2+	homemade	1	2	20.0875
1371	1680	CS_2	NA	gradient	w2+	homemade	1	2	20.1153
1464	1677	CS_2	NA	gradient	w2+	homemade	1	2	20.4163
1491	1677	CS_2	NA	gradient	w2+	homemade	1	2	20.5037
1467	1635	CS_2	NA	gradient	w2+	homemade	1	2	20.4264
1488	1578	CS_2	NA	gradient	w2+	homemade	1	2	20.4949
1521	1554	CS_2	NA	gradient	w2+	homemade	1	2	20.6019
1563	1638	CS_2	NA	gradient	w2+	homemade	1	2	20.7371
1641	1545	CS_2	NA	gradient	w2+	homemade	1	2	20.9903
1785	1632	CS_2	NA	gradient	w2+	homemade	1	2	21.4556
1809	1596	CS_2	NA	gradient	w2+	homemade	1	2	21.5336
1929	1584	CS_2	NA	gradient	w2+	homemade	1	2	21.922
1938	1626	CS_2	NA	gradient	w2+	homemade	1	2	21.9508
2112	1593	CS_2	NA	gradient	w2+	homemade	1	2	22.5142
2235	1614	CS_2	NA	gradient	w2+	homemade	1	2	22.912
2280	1591	CS_2	NA	gradient	w2+	homemade	1	2	23.0579
2486	1559	CS_2	NA	gradient	w2+	homemade	1	2	23.7248
2883	1404	CS_2	NA	gradient	w2+	homemade	1	2	25.011
720	1730	CS_2	NA	gradient	w2+	homemade	1	2	18.0081
1425	1686	CS_2	NA	gradient	w2+	homemade	1	2	20.29
1488	1729	CS_2	NA	gradient	w2+	homemade	1	2	20.4935
1617	1741	CS_2	NA	gradient	w2+	homemade	1	2	20.9109
1977	1743	CS_2	NA	gradient	w2+	homemade	1	2	22.0759
2049	1654	CS_2	NA	gradient	w2+	homemade	1	2	22.3097
2137	1646	CS_2	NA	gradient	w2+	homemade	1	2	22.5946
2222	1646	CS_2	NA	gradient	w2+	homemade	1	2	22.8697
2234	1687	CS_2	NA	gradient	w2+	homemade	1	2	22.9081
2270	1610	CS_2	NA	gradient	w2+	homemade	1	2	23.0253
2302	1610	CS_2	NA	gradient	w2+	homemade	1	2	23.1289
2312	1603	CS_2	NA	gradient	w2+	homemade	1	2	23.1613
2322	1575	CS_2	NA	gradient	w2+	homemade	1	2	23.1939
2145	1737	CS_2	NA	gradient	w2+	homemade	1	2	22.6197
2264	1739	CS_2	NA	gradient	w2+	homemade	1	2	23.0048
2341	1690	CS_2	NA	gradient	w2+	homemade	1	2	23.2544
2340	1642	CS_2	NA	gradient	w2+	homemade	1	2	23.2516
2265	1666	CS_2	NA	gradient	w2+	homemade	1	2	23.0086
2449	1634	CS_2	NA	gradient	w2+	homemade	1	2	23.6044
2465	1591	CS_2	NA	gradient	w2+	homemade	1	2	23.6566
2601	1582	CS_2	NA	gradient	w2+	homemade	1	2	24.0968
2642	1645	CS_2	NA	gradient	w2+	homemade	1	2	24.2289
2700	1698	CS_2	NA	gradient	w2+	homemade	1	2	24.4161
2713	1735	CS_2	NA	gradient	w2+	homemade	1	2	24.4579
2745	1738	CS_2	NA	gradient	w2+	homemade	1	2	24.5614
2817	1713	CS_2	NA	gradient	w2+	homemade	1	2	24.7946
3179	1647	CS_2	NA	gradient	w2+	homemade	1	2	25.9667
3192	1671	CS_2	NA	gradient	w2+	homemade	1	2	26.0086
3126	1665	CS_2	NA	gradient	w2+	homemade	1	2	25.795
3067	1715	CS_2	NA	gradient	w2+	homemade	1	2	25.6037
3188	1735	CS_2	NA	gradient	w2+	homemade	1	2	25.9951
3278	1725	CS_2	NA	gradient	w2+	homemade	1	2	26.2864
3712	1733	CS_2	NA	gradient	w2+	homemade	1	2	27.6909
3840	1727	CS_2	NA	gradient	w2+	homemade	1	2	28.1051
3862	1734	CS_2	NA	gradient	w2+	homemade	1	2	28.1763
936	1680	CS_3	NA	gradient	w2+	homemade	1	3	18.2296
1204	1784	CS_3	NA	gradient	w2+	homemade	1	3	19.2225
1296	1716	CS_3	NA	gradient	w2+	homemade	1	3	19.563
1574	1642	CS_3	NA	gradient	w2+	homemade	1	3	20.5924
1796	1790	CS_3	NA	gradient	w2+	homemade	1	3	21.4151
1872	1766	CS_3	NA	gradient	w2+	homemade	1	3	21.6965
1856	1738	CS_3	NA	gradient	w2+	homemade	1	3	21.6372
1888	1694	CS_3	NA	gradient	w2+	homemade	1	3	21.7556
1928	1710	CS_3	NA	gradient	w2+	homemade	1	3	21.9038
1976	1674	CS_3	NA	gradient	w2+	homemade	1	3	22.0814
2038	1692	CS_3	NA	gradient	w2+	homemade	1	3	22.3111
2162	1804	CS_3	NA	gradient	w2+	homemade	1	3	22.7707
2204	1768	CS_3	NA	gradient	w2+	homemade	1	3	22.9262
2272	1810	CS_3	NA	gradient	w2+	homemade	1	3	23.1782
2332	1752	CS_3	NA	gradient	w2+	homemade	1	3	23.4002
2384	1786	CS_3	NA	gradient	w2+	homemade	1	3	23.5929
2376	1808	CS_3	NA	gradient	w2+	homemade	1	3	23.5634
2438	1810	CS_3	NA	gradient	w2+	homemade	1	3	23.793
2460	1808	CS_3	NA	gradient	w2+	homemade	1	3	23.8745
2500	1804	CS_3	NA	gradient	w2+	homemade	1	3	24.0226
2336	1804	CS_3	NA	gradient	w2+	homemade	1	3	23.4152
2748	1796	CS_3	NA	gradient	w2+	homemade	1	3	24.9411
2796	1792	CS_3	NA	gradient	w2+	homemade	1	3	25.1189
2934	1682	CS_3	NA	gradient	w2+	homemade	1	3	25.6296
2938	1812	CS_3	NA	gradient	w2+	homemade	1	3	25.6448
2428	1540	CS_3	NA	gradient	w2+	homemade	1	3	23.755
2446	1498	CS_3	NA	gradient	w2+	homemade	1	3	23.8215
2490	1558	CS_3	NA	gradient	w2+	homemade	1	3	23.9847
2546	1538	CS_3	NA	gradient	w2+	homemade	1	3	24.1921
2544	1558	CS_3	NA	gradient	w2+	homemade	1	3	24.1847
2758	1578	CS_3	NA	gradient	w2+	homemade	1	3	24.9774
450	1780	CS_3	NA	gradient	w2+	homemade	1	3	16.4299
774	1808	CS_3	NA	gradient	w2+	homemade	1	3	17.63
852	1810	CS_3	NA	gradient	w2+	homemade	1	3	17.9189
1508	1808	CS_3	NA	gradient	w2+	homemade	1	3	20.3485
1580	1774	CS_3	NA	gradient	w2+	homemade	1	3	20.6151
1624	1808	CS_3	NA	gradient	w2+	homemade	1	3	20.7782
1696	1870	CS_3	NA	gradient	w2+	homemade	1	3	21.045
1848	1784	CS_3	NA	gradient	w2+	homemade	1	3	21.6077
1858	1808	CS_3	NA	gradient	w2+	homemade	1	3	21.6448
1974	1854	CS_3	NA	gradient	w2+	homemade	1	3	22.0746
2082	1854	CS_3	NA	gradient	w2+	homemade	1	3	22.4746
2198	1836	CS_3	NA	gradient	w2+	homemade	1	3	22.9042
2218	1840	CS_3	NA	gradient	w2+	homemade	1	3	22.9783
2204	1860	CS_3	NA	gradient	w2+	homemade	1	3	22.9265
2580	1874	CS_3	NA	gradient	w2+	homemade	1	3	24.3191
2598	1818	CS_3	NA	gradient	w2+	homemade	1	3	24.3856
2654	1820	CS_3	NA	gradient	w2+	homemade	1	3	24.593
2630	1796	CS_3	NA	gradient	w2+	homemade	1	3	24.5041
2910	1808	CS_3	NA	gradient	w2+	homemade	1	3	25.5411
2988	1792	CS_3	NA	gradient	w2+	homemade	1	3	25.83
2780	1664	CS_3	NA	gradient	w2+	homemade	1	3	25.0592
2770	1764	CS_3	NA	gradient	w2+	homemade	1	3	25.0225
3054	1858	CS_3	NA	gradient	w2+	homemade	1	3	26.0746
3090	1810	CS_3	NA	gradient	w2+	homemade	1	3	26.2078
3242	1826	CS_3	NA	gradient	w2+	homemade	1	3	26.7708
3740	1826	CS_3	NA	gradient	w2+	homemade	1	3	28.6153
3708	1880	CS_3	NA	gradient	w2+	homemade	1	3	28.4969
3730	1910	CS_3	NA	gradient	w2+	homemade	1	3	28.5785
3540	1864	CS_3	NA	gradient	w2+	homemade	1	3	27.8747
3772	1886	CS_3	NA	gradient	w2+	homemade	1	3	28.734
3814	1890	CS_3	NA	gradient	w2+	homemade	1	3	28.8896
3828	1864	CS_3	NA	gradient	w2+	homemade	1	3	28.9413
3872	1884	CS_3	NA	gradient	w2+	homemade	1	3	29.1044
3938	1886	CS_3	NA	gradient	w2+	homemade	1	3	29.3488
3884	1836	CS_3	NA	gradient	w2+	homemade	1	3	29.1486
1450	1473	ISO_1	NA	gradient	w-	homemade	1	1	19.128
1564	1605	ISO_1	NA	gradient	w-	homemade	1	1	19.4435
1724	1469	ISO_1	NA	gradient	w-	homemade	1	1	19.8993
1748	1469	ISO_1	NA	gradient	w-	homemade	1	1	19.9668
1852	1497	ISO_1	NA	gradient	w-	homemade	1	1	20.2584
2074	1463	ISO_1	NA	gradient	w-	homemade	1	1	20.8845
2146	1467	ISO_1	NA	gradient	w-	homemade	1	1	21.0869
2190	1461	ISO_1	NA	gradient	w-	homemade	1	1	21.211
2006	1469	ISO_1	NA	gradient	w-	homemade	1	1	20.6929
2072	1587	ISO_1	NA	gradient	w-	homemade	1	1	20.8738
2438	1643	ISO_1	NA	gradient	w-	homemade	1	1	21.9016
2728	1499	ISO_1	NA	gradient	w-	homemade	1	1	22.7235
2908	1451	ISO_1	NA	gradient	w-	homemade	1	1	23.232
3162	1449	ISO_1	NA	gradient	w-	homemade	1	1	23.9468
1450	1473	ISO_1	NA	gradient	w-	homemade	1	1	19.128
1564	1605	ISO_1	NA	gradient	w-	homemade	1	1	19.4435
1724	1469	ISO_1	NA	gradient	w-	homemade	1	1	19.8993
1748	1469	ISO_1	NA	gradient	w-	homemade	1	1	19.9668
1852	1497	ISO_1	NA	gradient	w-	homemade	1	1	20.2584
2074	1463	ISO_1	NA	gradient	w-	homemade	1	1	20.8845
[truncated: 572 more rows]

## Sheet: 30% vs 60% humidity
X	Y	id	T	genotype	infection	replica	time	humidity	ambient_temp	food	rearing_Temp	Age	exp_date	TempEst	gradient_machine
[truncated: 1,929 more rows]

[truncated: 1 more sheets: light vs dark]
